# Supplementary material for: A First Insight into Pycnoporus sanguineus BAFC 2126 Transcriptome
Source: PLoS One. 2013 Dec 2;8(12):e81033. doi: 10.1371/journal.pone.0081033 (PMC3846667; doi:10.1371/journal.pone.0081033)
Supplement: Table S1 — P. sanguineus transcripts. List of IDs and functional annotation for the 7,303 transcripts identified in P. sanguineus grown in Cu2+. (XLS) [file pone.0081033.s002.xls]

## Sheet: Hoja1
ID	GenBank accession number	Description	Blast Hit ID	Blast Hit GeneName	Blast Hit_E-Value	HMM Family Accession	HMM E-value	HMM Common Name	dbEST Hit ID	dbEST Hit Description	dbEST E-Value	EC_Number	Cellular Location	Location Reliability	SignalP Cleavage Site	SignalP Score/Cutoff	CAZy Families (CAT prediction)
Psang00015	GAKI01000027	Pkinase domain-containing protein	gi|392566830|gb|EIW60005.1|	Pkinase-domain-containing protein [Trametes versicolor FP-101664 SS1]	4e-58			NA	gb|HO756833.1|	HMA050132.T3_G05_035 GLEST05 Ganoderma lucidum cDNA 3', mRNA sequence	1e-96		Secretory pathway	1
Psang00016	GAKI01000028	Hypothetical protein						NA
Psang00017	GAKI01000029	WH1 domain-containing protein	gi|392562500|gb|EIW55680.1|	WH1-domain-containing protein, partial [Trametes versicolor FP-101664 SS1]	4e-85	PF00568.18	5.6e-16	WH1 domain	gb|GR767005.1|	CCPC8388.b1 CCPC Heterobasidion annosum Liquid high nitrogen MMN-medium (L) Heterobasidion annosum cDNA clone CCPC8388 5', mRNA sequence	6e-59
Psang00018	GAKI01000030	RasGEF domain-containing protein	gi|392566545|gb|EIW59721.1|	ras GEF [Trametes versicolor FP-101664 SS1]	1e-107	PF00617.14	2.4e-23	RasGEF domain	gb|HO756506.1|	HMA050042.T3_A10_080 GLEST05 Ganoderma lucidum cDNA 3', mRNA sequence	9e-153		Mitochondrion	4
Psang00019	GAKI01000031	RasGEF domain-containing protein	gi|392566545|gb|EIW59721.1|	ras GEF [Trametes versicolor FP-101664 SS1]	1e-116	PF00617.14	2.1e-23	RasGEF domain	gb|HO756506.1|	HMA050042.T3_A10_080 GLEST05 Ganoderma lucidum cDNA 3', mRNA sequence	5e-175		Mitochondrion	4
Psang00021	GAKI01000032	DUF2235 domain-containing protein				PF09994.4	8.8e-43	Uncharacterized conserved protein (DUF2235)	gb|EB076789.1|	TverSEQ7858 Trametes versicolor pBluescript (EcoRI-XhoI) Trametes versicolor cDNA clone TverSEQ7858, mRNA sequence	1e-156
Psang00026	GAKI01000033	Pkinase domain-containing protein	gi|392568763|gb|EIW61937.1|	Pkinase-domain-containing protein [Trametes versicolor FP-101664 SS1]	1e-102			NA	gb|HO728872.1|	HMA020563D12.T3 GLEST02 Ganoderma lucidum cDNA 3', mRNA sequence	5e-139
Psang00028	GAKI01000034	Hypothetical protein				PF00172.13	2.2e-09	Fungal Zn(2)-Cys(6) binuclear cluster domain
Psang00030	GAKI01000035	Hypothetical protein				PF00172.13	2.1e-09	Fungal Zn(2)-Cys(6) binuclear cluster domain
Psang00031	GAKI01000036	Serine-tRNA ligase	gi|392560214|gb|EIW53397.1|	serine-tRNA ligase [Trametes versicolor FP-101664 SS1]	1e-139	PF00587.20	9.2e-21	tRNA synthetase class II core domain (G, H, P, S and T)	gb|HO745562.1|	HMA040013D12.T3a1 GLEST04 Ganoderma lucidum cDNA 3', mRNA sequence	0.0	6.1.1.11
Psang00032	GAKI01000037	Phosphoglycerate mutase-like protein	gi|392566371|gb|EIW59547.1|	phosphoglycerate mutase-like protein [Trametes versicolor FP-101664 SS1]	1e-128	PF00328.17	3.3e-06	Histidine phosphatase superfamily (branch 2)	gb|HO718191.1|	HMA020234A07.T3 GLEST02 Ganoderma lucidum cDNA 3', mRNA sequence	1e-97	3.1.3.2	Secretory pathway	3
Psang00035	GAKI01000038	Glycoside hydrolase family 61 protein	gi|409041634|gb|EKM51119.1|	glycoside hydrolase family 61 protein [Phanerochaete carnosa HHB-10118-sp]	3e-69	PF03443.9	1.9e-55	Glycosyl hydrolase family 61	gb|GR766363.1|	CCPC8069.b1 CCPC Heterobasidion annosum Liquid high nitrogen MMN-medium (L) Heterobasidion annosum cDNA clone CCPC8069 5', mRNA sequence	3e-10	3.2.1.4	Secretory pathway	1	Cleavage site between pos. 1 and 21	0.923 / 0.450	GH61
Psang00037	GAKI01000039	Glycerophosphoryl diester phosphodiesterase family	gi|392568420|gb|EIW61594.1|	PLC-like phosphodiesterase [Trametes versicolor FP-101664 SS1]	1e-158	PF03009.12	7.7e-20	Glycerophosphoryl diester phosphodiesterase family	gb|HO715114.1|	HMA020133A05.T3 GLEST02 Ganoderma lucidum cDNA 3', mRNA sequence	2e-158
Psang00038	GAKI01000040	Glycerophosphoryl diester phosphodiesterase family	gi|392568420|gb|EIW61594.1|	PLC-like phosphodiesterase [Trametes versicolor FP-101664 SS1]	0.0	PF03009.12	1.5e-32	Glycerophosphoryl diester phosphodiesterase family	gb|HO715114.1|	HMA020133A05.T3 GLEST02 Ganoderma lucidum cDNA 3', mRNA sequence	0.0
Psang00044	GAKI01000041	Ferritin-like domain containing protein	tr|G4T9M4|G4T9M4_PIRID	Related to stress response protein rds1p OS=Piriformospora indica (strain DSM 11827) GN=PIIN 01892 PE=4 SV=1	7e-75	PF13668.1	1.8e-43	Ferritin-like domain	gb|FL631199.1|	CATS4694.fwd CATS Postia placenta in Avicel medium Postia placenta cDNA clone CATS4694 5', mRNA sequence	2e-11		Secretory pathway	1	Cleavage site between pos. 1 and 18	0.887 / 0.450
Psang00048	GAKI01000042	RNA recognition domain-containing protein				PF00076.17	2.5e-25	RNA recognition motif. (a.k.a. RRM, RBD, or RNP domain)	gb|EB073169.1|	TverSEQ1487 Trametes versicolor pBluescript (EcoRI-XhoI) Trametes versicolor cDNA clone TverSEQ1487, mRNA sequence	0.0		Secretory pathway	5
Psang00050	GAKI01000043	RNA recognition domain-containing protein				PF00076.17	1.8e-25	RNA recognition motif. (a.k.a. RRM, RBD, or RNP domain)	gb|EB073169.1|	TverSEQ1487 Trametes versicolor pBluescript (EcoRI-XhoI) Trametes versicolor cDNA clone TverSEQ1487, mRNA sequence	0.0		Secretory pathway	5
Psang00052	GAKI01000044	UTP-glucose-1-phosphate uridylyltransferase	gi|392569860|gb|EIW63033.1|	UTP-glucose-1-phosphate uridylyltransferase [Trametes versicolor FP-101664 SS1]	0.0	PF01704.13	2.5e-120	UTP--glucose-1-phosphate uridylyltransferase	gb|HO738634.1|	HMA030092F01.T3 GLEST03 Ganoderma lucidum cDNA 3', mRNA sequence	0.0	2.7.7.9
Psang00055	GAKI01000045	UTP-glucose-1-phosphate uridylyltransferase	gi|392569753|gb|EIW62926.1|	UTP--glucose-1-phosphate uridylyltransferase [Trametes versicolor FP-101664 SS1]	1e-132	PF01704.13	2.7e-57	UTP--glucose-1-phosphate uridylyltransferase	gb|HO731126.1|	HMA020323H07.T3 GLEST02 Ganoderma lucidum cDNA 3', mRNA sequence	0.0	2.7.7.9
Psang00057	GAKI01000046	Cytochrome P450 family protein	gi|392571532|gb|EIW64704.1|	cytochrome P450 [Trametes versicolor FP-101664 SS1]	8e-59	PF00067.17	2.3e-35	Cytochrome P450	gb|HO714357.1|	HMA020104C12.T3 GLEST02 Ganoderma lucidum cDNA 3', mRNA sequence	2e-42		Mitochondrion	3
Psang00058	GAKI01000047	Crotonase family protein	gi|392567300|gb|EIW60475.1|	ClpP/crotonase [Trametes versicolor FP-101664 SS1]	1e-74	PF00378.15	1.5e-08	Enoyl-CoA hydratase/isomerase family	gb|HO710335.1|	693788.T3_G01_003 GLEST01 Ganoderma lucidum cDNA 3', mRNA sequence	6e-32	5.3.3.8	Secretory pathway	2
Psang00059	GAKI01000048	Crotonase family protein	gi|392567300|gb|EIW60475.1|	ClpP/crotonase [Trametes versicolor FP-101664 SS1]	2e-80	PF00378.15	2.4e-13	Enoyl-CoA hydratase/isomerase family	gb|HO710335.1|	693788.T3_G01_003 GLEST01 Ganoderma lucidum cDNA 3', mRNA sequence	3e-72	5.3.3.8	Secretory pathway	3
Psang00060	GAKI01000049	Carbohydrate esterase family 9, putative N-acetylglucosamine-6-phosphate deacetylase, protein 2 (C-terminal fragment)	gi|392563021|gb|EIW56201.1|	carbohydrate esterase family 9 protein [Trametes versicolor FP-101664 SS1]	1e-162			NA	gb|EB075173.1|	TverSEQ5495 Trametes versicolor pBluescript (EcoRI-XhoI) Trametes versicolor cDNA clone TverSEQ5495, mRNA sequence	6e-49
Psang00063	GAKI01000050	Carbohydrate esterase family 9, putative N-acetylglucosamine-6-phosphate deacetylase, protein 2 (N-terminal fragment)	gi|392563021|gb|EIW56201.1|	carbohydrate esterase family 9 protein [Trametes versicolor FP-101664 SS1]	7e-32			NA	gb|GR729761.1|	CCOZ1844.b1 CCOZ Heterobasidion annosum Liquid Hagem-medium (H) Heterobasidion annosum cDNA clone CCOZ1844 5', mRNA sequence	3e-10
Psang00064	GAKI01000051	Ras family protein	tr|A8NXD0|A8NXD0_COPC7	Rheb small monomeric GTPase RhbA OS=Coprinopsis cinerea (strain Okayama-7 / 130 / ATCC MYA-4618 / FGSC 9003) GN=CC1G 00269 PE=4 SV=1	6e-81	PF00071.17	2.8e-46	Ras family	gb|FL613064.1|	CAIG8088.fwd CAIG Postia placenta in rich medium Postia placenta cDNA clone CAIG8088 5', mRNA sequence	3e-115						GH47
Psang00067	GAKI01000052	Ras family protein	tr|A8NJ08|A8NJ08_COPC7	RHEB OS=Coprinopsis cinerea (strain Okayama-7 / 130 / ATCC MYA-4618 / FGSC 9003) GN=CC1G 08748 PE=4 SV=2	8e-16	PF00071.17	1.1e-06	Ras family	gb|FL624932.1|	CAIS639.fwd CAIS Postia placenta in rich medium Postia placenta cDNA clone CAIS639 5', mRNA sequence	4e-22		Mitochondrion	3
Psang00068	GAKI01000053	G protein alpha subunit	gi|392569781|gb|EIW62954.1|	heterotrimeric G protein alpha subunit B [Trametes versicolor FP-101664 SS1]	1e-161	PF00503.15	9.7e-102	G-protein alpha subunit	gb|HO756714.1|	HMA050101.T3_H12_082 GLEST05 Ganoderma lucidum cDNA 3', mRNA sequence	0.0		Secretory pathway	5
Psang00069	GAKI01000054	Hypothetical protein	tr|D8PRE2|D8PRE2_SCHCM	Expressed protein OS=Schizophyllum commune (strain H4-8 / FGSC 9210) GN=SCHCODRAFT 73392 PE=4 SV=1	1e-128			NA	gb|HS550332.1|	CCFH1664.b4 CCFH Pleurotus ostreatus N001 fruit bodies (L) Pleurotus ostreatus cDNA clone CCFH1664 5', mRNA sequence	6e-108		Secretory pathway	2
Psang00070	GAKI01000055	G protein alpha subunit	gi|392569781|gb|EIW62954.1|	heterotrimeric G protein alpha subunit B [Trametes versicolor FP-101664 SS1]	1e-165	PF00503.15	2.5e-102	G-protein alpha subunit	gb|HO756714.1|	HMA050101.T3_H12_082 GLEST05 Ganoderma lucidum cDNA 3', mRNA sequence	0.0
Psang00071	GAKI01000056	Histidine-tRNA ligase	gi|392570735|gb|EIW63907.1|	histidyl-tRNA synthetase [Trametes versicolor FP-101664 SS1]	8e-92	PF00023.25	1e-12	Ankyrin repeat	gb|DV756769.1|	PchrSEQ5467 Phanerochaete chrysosporium pBluescript (EcoRI-XhoI) Phanerochaete chrysosporium cDNA clone PchrSEQ5467, mRNA sequence	5e-127	6.1.1.21	Secretory pathway	3	Cleavage site between pos. 1 and 18	0.455 / 0.450
Psang00072	GAKI01000057	Histidine-tRNA ligase	gi|392570735|gb|EIW63907.1|	histidyl-tRNA synthetase [Trametes versicolor FP-101664 SS1]	2e-79	PF12585.3	6.1e-38	Protein of unknown function (DUF3759)	gb|DV756769.1|	PchrSEQ5467 Phanerochaete chrysosporium pBluescript (EcoRI-XhoI) Phanerochaete chrysosporium cDNA clone PchrSEQ5467, mRNA sequence	1e-120	6.1.1.21	Mitochondrion	2
Psang00073	GAKI01000058	DUF3759 domain-containing protein	tr|G3XKS8|G3XKS8_PHONA	CipC-like protein OS=Pholiota nameko GN=pdi228 PE=4 SV=1	7e-32	PF12585.3	2e-38	Protein of unknown function (DUF3759)	gb|DV757028.1|	PchrSEQ5801 Phanerochaete chrysosporium pBluescript (EcoRI-XhoI) Phanerochaete chrysosporium cDNA clone PchrSEQ5801, mRNA sequence	2e-63		Secretory pathway	4
Psang00074	GAKI01000059	Aldo/keto reductase family protein	gi|392561523|gb|EIW54704.1|	Aldo/keto reductase [Trametes versicolor FP-101664 SS1]	1e-113	PF00248.16	1.4e-22	Aldo/keto reductase family	gb|FL627424.1|	CATS2387.fwd CATS Postia placenta in Avicel medium Postia placenta cDNA clone CATS2387 5', mRNA sequence	8e-149
Psang00075	GAKI01000060	Aldo/keto reductase family protein	gi|392561523|gb|EIW54704.1|	Aldo/keto reductase [Trametes versicolor FP-101664 SS1]	1e-155	PF00248.16	2.8e-29	Aldo/keto reductase family	gb|HO742263.1|	HMA040084G02.T3a1 GLEST04 Ganoderma lucidum cDNA 3', mRNA sequence	8e-168
Psang00076	GAKI01000061	Alpha/beta hydrolase family protein	gi|392562116|gb|EIW55297.1|	alpha/beta-hydrolase [Trametes versicolor FP-101664 SS1]	5e-66			NA	dbj|FS238211.1|	FS238211 Phanerochaete chrysosporium KFRI 20741 whole body Phanerochaete chrysosporium cDNA clone EPM005LAAA11S004610 5', mRNA sequence	7e-19		Mitochondrion	4
Psang00077	GAKI01000062	KH domain-containing protein	tr|A8NEN7|A8NEN7_COPC7	Cytoplasmic protein OS=Coprinopsis cinerea (strain Okayama-7 / 130 / ATCC MYA-4618 / FGSC 9003) GN=CC1G 01145 PE=4 SV=2	1e-126	PF00013.24	1.6e-34	KH domain	gb|HO750729.1|	HMA050141.T3a1_D05_041 GLEST05 Ganoderma lucidum cDNA 3', mRNA sequence	2e-132
Psang00078	GAKI01000063	KH domain-containing protein	tr|A8NEN7|A8NEN7_COPC7	Cytoplasmic protein OS=Coprinopsis cinerea (strain Okayama-7 / 130 / ATCC MYA-4618 / FGSC 9003) GN=CC1G 01145 PE=4 SV=2	1e-128	PF00013.24	9.3e-35	KH domain	gb|HO750729.1|	HMA050141.T3a1_D05_041 GLEST05 Ganoderma lucidum cDNA 3', mRNA sequence	1e-132
Psang00079	GAKI01000064	Hypothetical protein						NA					Mitochondrion	3
Psang00080	GAKI01000065	Hypothetical protein						NA	gb|HO734993.1|	HMA030084E04.T3 GLEST03 Ganoderma lucidum cDNA 3', mRNA sequence	3e-52
Psang00081	GAKI01000066	Hypothetical protein						NA	gb|HO748758.1|	HMA050082.T3_C04_028 GLEST05 Ganoderma lucidum cDNA 3', mRNA sequence	4e-31		Mitochondrion	4
Psang00082	GAKI01000067	Hypothetical protein						NA	gb|HO734993.1|	HMA030084E04.T3 GLEST03 Ganoderma lucidum cDNA 3', mRNA sequence	2e-52
Psang00083	GAKI01000068	40S ribosomal protein	tr|B8PBC9|B8PBC9_POSPM	40S ribosomal protein S19 OS=Postia placenta (strain ATCC 44394 / Madison 698-R) GN=POSPLDRAFT 118341 PE=4 SV=1	5e-96	PF01090.14	3.2e-55	Ribosomal protein S19e	gb|EB075467.1|	TverSEQ593 Trametes versicolor pBluescript (EcoRI-XhoI) Trametes versicolor cDNA clone TverSEQ593, mRNA sequence	0.0
Psang00086	GAKI01000069	Translation initiation factor	tr|A8P1V9|A8P1V9_COPC7	Translation initiation factor eIF3a OS=Coprinopsis cinerea (strain Okayama-7 / 130 / ATCC MYA-4618 / FGSC 9003) GN=CC1G 12234 PE=4 SV=1	1e-38			NA	gb|HO742432.1|	HMA040092G03.T3 GLEST04 Ganoderma lucidum cDNA 3', mRNA sequence	6e-178
Psang00087	GAKI01000070	Hypothetical protein	tr|D8PVR1|D8PVR1_SCHCM	Expressed protein OS=Schizophyllum commune (strain H4-8 / FGSC 9210) GN=SCHCODRAFT 81212 PE=4 SV=1	5e-13			NA	gb|DV764607.1|	PchrSEQ001495 Phanerochaete chrysosporium pBluescript (EcoRI-XhoI) Phanerochaete chrysosporium cDNA clone PchrSEQ001495, mRNA sequence	1e-21
Psang00088	GAKI01000071	Dihydroxyacetone kinase	gi|392565615|gb|EIW58792.1|	dihydroxyacetone kinase [Trametes versicolor FP-101664 SS1]	1e-157	PF02733.12	1.7e-39	Dak1 domain	gb|EB076822.1|	TverSEQ7914 Trametes versicolor pBluescript (EcoRI-XhoI) Trametes versicolor cDNA clone TverSEQ7914, mRNA sequence	0.0	2.7.1.29
Psang00089	GAKI01000072	Cytochrome c oxidase assembly protein	tr|J4HVS9|J4HVS9_9APHY	Heme A synthase OS=Fibroporia radiculosa GN=CTAA PE=3 SV=1	1e-109	PF02628.10	9.4e-30	Cytochrome oxidase assembly protein	gb|HO718777.1|	HMA020253B07.T3 GLEST02 Ganoderma lucidum cDNA 3', mRNA sequence	2e-135		Mitochondrion	2
Psang00090	GAKI01000073	Hypothetical protein						NA	gb|HO731955.1|	HMA020422D04.T3 GLEST02 Ganoderma lucidum cDNA 3', mRNA sequence	3e-13
Psang00091	GAKI01000074	Hypothetical protein						NA	gb|GO447760.1|	GL_FB_0630 Ganoderma lucidum Fruiting body cDNA Library Ganoderma lucidum cDNA 5', mRNA sequence	9e-12
Psang00092	GAKI01000075	Hypothetical protein						NA	gb|GO447760.1|	GL_FB_0630 Ganoderma lucidum Fruiting body cDNA Library Ganoderma lucidum cDNA 5', mRNA sequence	5e-12
Psang00094	GAKI01000076	Glycoside hydrolase family 16, putative endo-1,3(4)-beta glucanase, protein 1 (C-terminal fragment)	gi|409051658|gb|EKM61134.1|	glycoside hydrolase family 16 protein [Phanerochaete carnosa HHB-10118-sp]	0.0	PF03935.10	4.9e-72	Beta-glucan synthesis-associated protein (SKN1)	gb|DV757694.1|	PchrSEQ6703 Phanerochaete chrysosporium pBluescript (EcoRI-XhoI) Phanerochaete chrysosporium cDNA clone PchrSEQ6703, mRNA sequence	2e-178						GH16
Psang00095	GAKI01000077	Glycoside hydrolase family 16, putative endo-1,3(4)-beta glucanase, protein 2	gi|392571326|gb|EIW64498.1|	glycoside hydrolase family 16 protein [Trametes versicolor FP-101664 SS1]	0.0	PF03935.10	1.8e-101	Beta-glucan synthesis-associated protein (SKN1)	gb|DV757694.1|	PchrSEQ6703 Phanerochaete chrysosporium pBluescript (EcoRI-XhoI) Phanerochaete chrysosporium cDNA clone PchrSEQ6703, mRNA sequence	6e-113						GH16
Psang00096	GAKI01000078	Acetyl-CoA synthtase-like protein	gi|392558386|gb|EIW51574.1|	acetyl-CoA synthetase-like protein [Trametes versicolor FP-101664 SS1]	0.0	PF00501.23	4e-45	AMP-binding enzyme	gb|HO716679.1|	HMA020183D07.T3 GLEST02 Ganoderma lucidum cDNA 3', mRNA sequence	5e-76
Psang00098	GAKI01000079	P-type ATPase	gi|392561515|gb|EIW54696.1|	plasma membrane H+-transporting ATPase [Trametes versicolor FP-101664 SS1]	0.0	TIGR01647	0	plasma-membrane proton-efflux P-type ATPase	gb|GW366969.1|	CBXX5626.x3 CBXX Schizophyllum commune 4-day-old colony, grown at 25 C in the light (H) Schizophyllum commune cDNA clone CBXX5626 5', mRNA sequence	0.0	3.6.3.6	Secretory pathway	1	Cleavage site between pos. 1 and 22	0.555 / 0.450
Psang00100	GAKI01000080	Autophagy protein Atg8 ubiquitin like	gi|392561850|gb|EIW55031.1|	protein phosphatase type 1 [Trametes versicolor FP-101664 SS1]	0.0	PF02991.11	3e-50	Autophagy protein Atg8 ubiquitin like	gb|HO741337.1|	HMA040062G07.T3 GLEST04 Ganoderma lucidum cDNA 3', mRNA sequence	0.0	3.1.3.16
Psang00102	GAKI01000081	Cytochrome P450 family protein	gi|392566422|gb|EIW59598.1|	cytochrome P450 oxidoreductase [Trametes versicolor FP-101664 SS1]	0.0	PF00667.15	1.6e-55	FAD binding domain	gb|HO712911.1|	HMA020063G06.T3 GLEST02 Ganoderma lucidum cDNA 3', mRNA sequence	0.0	1.6.2.4	Mitochondrion	1
Psang00103	GAKI01000082	Cytochrome P450 family protein	gi|392566422|gb|EIW59598.1|	cytochrome P450 oxidoreductase [Trametes versicolor FP-101664 SS1]	0.0	PF00667.15	1.4e-55	FAD binding domain	gb|HO723251.1|	HMA020393B02.T3 GLEST02 Ganoderma lucidum cDNA 3', mRNA sequence	0.0	1.6.2.4	Secretory pathway	1
Psang00104	GAKI01000083	Fungal specific transcription factor domain				PF04082.13	2.1e-13	Fungal specific transcription factor domain	dbj|FS234870.1|	FS234870 Phanerochaete chrysosporium KFRI 20741 whole body Phanerochaete chrysosporium cDNA clone EPM005LAAA11S001213 5', mRNA sequence	4e-29		Mitochondrion	5
Psang00106	GAKI01000084	RNA recognition domain-containing protein				PF04059.7	1.4e-30	RNA recognition motif 2	gb|HO721528.1|	HMA020342G05.T3 GLEST02 Ganoderma lucidum cDNA 3', mRNA sequence	5e-110
Psang00107	GAKI01000085	RNA recognition domain-containing protein	tr|G4T8B9|G4T8B9_PIRID	Related to mei2 protein OS=Piriformospora indica (strain DSM 11827) GN=PIIN 01393 PE=4 SV=1	5e-64	PF04059.7	1.3e-30	RNA recognition motif 2	gb|HO721528.1|	HMA020342G05.T3 GLEST02 Ganoderma lucidum cDNA 3', mRNA sequence	5e-110
Psang00108	GAKI01000086	Succinate dehydrogenase subunit	gi|392567603|gb|EIW60778.1|	succinate dehydrogenase [Trametes versicolor FP-101664 SS1]	0.0	TIGR01816	1.1e-300	succinate dehydrogenase, flavoprotein subunit	gb|EB077277.1|	TverSEQ8689 Trametes versicolor pBluescript (EcoRI-XhoI) Trametes versicolor cDNA clone TverSEQ8689, mRNA sequence	0.0	1.3.5.1	Mitochondrion	1
Psang00110	GAKI01000087	Subtilisin family endopeptidase	gi|392566627|gb|EIW59803.1|	subtilisin-like protein, partial [Trametes versicolor FP-101664 SS1]	0.0	PF09286.6	1.7e-38	Pro-kumamolisin, activation domain	gb|HO749499.1|	HMA050103.T3_B05_045 GLEST05 Ganoderma lucidum cDNA 3', mRNA sequence	8e-151
Psang00112	GAKI01000088	Delta 12-fatty acid desaturase	gi|392565964|gb|EIW59140.1|	delta12-fatty acid desaturase [Trametes versicolor FP-101664 SS1]	0.0	PF00487.19	1.7e-25	Fatty acid desaturase	gb|HO741620.1|	HMA040071F07.T3 GLEST04 Ganoderma lucidum cDNA 3', mRNA sequence	0.0	1.14.19.6
Psang00115	GAKI01000089	Major Facilitator Superfamily (MFS) transporter	gi|392562057|gb|EIW55238.1|	MFS general substrate transporter [Trametes versicolor FP-101664 SS1]	0.0	PF07690.11	4.6e-24	Major Facilitator Superfamily	gb|HO755444.1|	HMA050264.T3_C09_075 GLEST05 Ganoderma lucidum cDNA 3', mRNA sequence	4e-98		Mitochondrion	5
Psang00116	GAKI01000090	Polysaccharide lyase family 14, putative alginate / glucuran lyase, protein 4	gi|392567792|gb|EIW60967.1|	polysaccharide lyase family 14 protein [Trametes versicolor FP-101664 SS1]	1e-115			NA	gb|HO724762.1|	HMA020432D05.T3 GLEST02 Ganoderma lucidum cDNA 3', mRNA sequence	2e-147		Secretory pathway	4	Cleavage site between pos. 1 and 20	0.880 / 0.450	PL14
Psang00119	GAKI01000091	Cytochrome P450 family protein	gi|392561793|gb|EIW54974.1|	cytochrome P450 [Trametes versicolor FP-101664 SS1]	0.0	PF00067.17	8.4e-66	Cytochrome P450	gb|EB075018.1|	TverSEQ5267 Trametes versicolor pBluescript (EcoRI-XhoI) Trametes versicolor cDNA clone TverSEQ5267, mRNA sequence	5e-179	1.14.13.30					GT34
Psang00120	GAKI01000092	Fungal specific transcription factor domain				PF04082.13	1.2e-10	Fungal specific transcription factor domain	gb|HO718202.1|	HMA020234B06.T3 GLEST02 Ganoderma lucidum cDNA 3', mRNA sequence	1e-110		Mitochondrion	2
Psang00121	GAKI01000093	Fungal specific transcription factor domain				PF04082.13	1.2e-10	Fungal specific transcription factor domain	gb|HO718202.1|	HMA020234B06.T3 GLEST02 Ganoderma lucidum cDNA 3', mRNA sequence	1e-110		Mitochondrion	2
Psang00122	GAKI01000094	Aspartyl endopeptidase	gi|392564182|gb|EIW57360.1|	acid protease [Trametes versicolor FP-101664 SS1]	0.0	PF00026.18	9.3e-67	Eukaryotic aspartyl protease	gb|HO732983.1|	HMA030014D10.T3 GLEST03 Ganoderma lucidum cDNA 3', mRNA sequence	0.0		Secretory pathway	2	Cleavage site between pos. 1 and 26	0.856 / 0.450
Psang00124	GAKI01000095	Transcription factor				PF00170.16	4.4e-10	bZIP transcription factor	gb|EB077428.1|	TverSEQ8901 Trametes versicolor pBluescript (EcoRI-XhoI) Trametes versicolor cDNA clone TverSEQ8901, mRNA sequence	0.0
Psang00126	GAKI01000096	Hypothetical protein						NA	gb|HO737031.1|	HMA030154G11.T3 GLEST03 Ganoderma lucidum cDNA 3', mRNA sequence	3e-169		Secretory pathway	1	Cleavage site between pos. 1 and 22	0.782 / 0.450
Psang00128	GAKI01000097	Hypothetical protein		hypothetical protein TRAVEDRAFT_125829 [Trametes versicolor FP-101664 SS1] 550 550 66% 0.0 74% EIW57740.1				NA	gb|EB074453.1|	TverSEQ4499 Trametes versicolor pBluescript (EcoRI-XhoI) Trametes versicolor cDNA clone TverSEQ4499, mRNA sequence	2e-159		Secretory pathway	1	Cleavage site between pos. 1 and 18	0.787 / 0.450
Psang00130	GAKI01000098	Adenylosuccinate lyase	gi|392563641|gb|EIW56820.1|	adenylosuccinate lyase [Trametes versicolor FP-101664 SS1]	0.0	TIGR00928	1.5e-131	adenylosuccinate lyase	gb|EB076520.1|	TverSEQ7455 Trametes versicolor pBluescript (EcoRI-XhoI) Trametes versicolor cDNA clone TverSEQ7455, mRNA sequence	0.0	4.3.2.2	Mitochondrion	5
Psang00132	GAKI01000099	CNDP dipeptidase	gi|392560419|gb|EIW53602.1|	CNDP dipeptidase [Trametes versicolor FP-101664 SS1]	0.0	PF01546.23	1.6e-23	Peptidase family M20/M25/M40	gb|EB076931.1|	TverSEQ8110 Trametes versicolor pBluescript (EcoRI-XhoI) Trametes versicolor cDNA clone TverSEQ8110, mRNA sequence	0.0
Psang00135	GAKI01000100	Hypothetical protein		hypothetical protein TRAVEDRAFT_63412 [Trametes versicolor FP-101664 SS1] 77.4 134 48% 1e-22 56% EIW61821.1				NA	gb|EB072384.1|	TverSEQ10087 Trametes versicolor pBluescript (EcoRI-XhoI) Trametes versicolor cDNA clone TverSEQ10087, mRNA sequence	4e-28
Psang00136	GAKI01000101	Pkinase domain-containing protein	gi|392562570|gb|EIW55750.1|	Pkinase-domain-containing protein [Trametes versicolor FP-101664 SS1]	0.0	PF00069.20	3.2e-71	Protein kinase domain	gb|HO740805.1|	HMA040044A05.T3 GLEST04 Ganoderma lucidum cDNA 3', mRNA sequence	0.0	2.7.11.1					CBM13
Psang00138	GAKI01000102	Aspartyl endopeptidase	gi|392566659|gb|EIW59835.1|	acid protease [Trametes versicolor FP-101664 SS1]	0.0	PF00026.18	1.4e-66	Eukaryotic aspartyl protease	gb|HO719811.1|	HMA020292E06.T3 GLEST02 Ganoderma lucidum cDNA 3', mRNA sequence	3e-55
Psang00140	GAKI01000103	Phosphopyruvate hydratase / enolase	gi|392570682|gb|EIW63854.1|	phosphopyruvate hydratase [Trametes versicolor FP-101664 SS1]	0.0	PF00113.17	1.2e-148	Enolase, C-terminal TIM barrel domain	gb|DV760168.1|	PchrSEQ9640 Phanerochaete chrysosporium pBluescript (EcoRI-XhoI) Phanerochaete chrysosporium cDNA clone PchrSEQ9640, mRNA sequence	0.0	4.2.1.11
Psang00142	GAKI01000104	Acetyl-CoA C-acyltransferase	gi|392565665|gb|EIW58842.1|	acetyl-CoA acetyl transferase [Trametes versicolor FP-101664 SS1]	0.0	TIGR01930	1.3e-123	acetyl-CoA C-acetyltransferase	gb|EB072383.1|	TverSEQ10086 Trametes versicolor pBluescript (EcoRI-XhoI) Trametes versicolor cDNA clone TverSEQ10086, mRNA sequence	0.0	2.3.1.16
Psang00145	GAKI01000105	BAR domain-containing protein	gi|392572104|gb|EIW65276.1|	BAR-domain-containing protein [Trametes versicolor FP-101664 SS1]	0.0	PF03114.13	7.8e-30	BAR domain	gb|EB077662.1|	TverSEQ9251 Trametes versicolor pBluescript (EcoRI-XhoI) Trametes versicolor cDNA clone TverSEQ9251, mRNA sequence	0.0
Psang00146	GAKI01000106	26S proteasome subunit	gi|392566516|gb|EIW59692.1|	26S proteasome subunit P45 [Trametes versicolor FP-101664 SS1]	0.0	PF00004.24	5.2e-25	ATPase family associated with various cellular activities (AAA)	gb|HO740222.1|	HMA040023G01.T3 GLEST04 Ganoderma lucidum cDNA 3', mRNA sequence	0.0
Psang00148	GAKI01000107	DnaJ domain-containing protein	gi|392569139|gb|EIW62313.1|	DnaJ-domain-containing protein [Trametes versicolor FP-101664 SS1]	2e-40	PF00538.14	1.3e-13	linker histone H1 and H5 family	gb|EB076039.1|	TverSEQ6765 Trametes versicolor pBluescript (EcoRI-XhoI) Trametes versicolor cDNA clone TverSEQ6765, mRNA sequence	8e-118
Psang00150	GAKI01000108	Linoleate diol synthase	gi|392570723|gb|EIW63895.1|	heme peroxidase [Trametes versicolor FP-101664 SS1]	5e-86			NA	gb|EB076149.1|	TverSEQ6930 Trametes versicolor pBluescript (EcoRI-XhoI) Trametes versicolor cDNA clone TverSEQ6930, mRNA sequence	4e-96	1.13.11.60
Psang00152	GAKI01000109	Sterol methyltransferase	gi|392561962|gb|EIW55143.1|	delta-sterol C-methyltransferase [Trametes versicolor FP-101664 SS1]	0.0	PF08498.5	4.1e-24	Sterol methyltransferase C-terminal	gb|EB076733.1|	TverSEQ7772 Trametes versicolor pBluescript (EcoRI-XhoI) Trametes versicolor cDNA clone TverSEQ7772, mRNA sequence	0.0	2.1.1.41	Mitochondrion	3
Psang00156	GAKI01000110	G-alpha domain-containing protein	gi|392558485|gb|EIW51673.1|	G-alpha-domain-containing protein [Trametes versicolor FP-101664 SS1]	0.0	PF00503.15	4.8e-84	G-protein alpha subunit	gb|FL623903.1|	CAIP442.fwd CAIP Postia placenta in rich medium Postia placenta cDNA clone CAIP442 5', mRNA sequence	6e-88		Mitochondrion	5
Psang00158	GAKI01000111	Hypothetical protein						NA	gb|EB074921.1|	TverSEQ5142 Trametes versicolor pBluescript (EcoRI-XhoI) Trametes versicolor cDNA clone TverSEQ5142, mRNA sequence	1e-39		Mitochondrion	1
Psang00159	GAKI01000112	Hypothetical protein						NA	gb|EB074921.1|	TverSEQ5142 Trametes versicolor pBluescript (EcoRI-XhoI) Trametes versicolor cDNA clone TverSEQ5142, mRNA sequence	5e-70		Secretory pathway	1
Psang00160	GAKI01000113	Glycoside hydrolase family 16, putative endo-1,3(4)-beta glucanase, protein 3	gi|409047053|gb|EKM56532.1|	glycoside hydrolase family 16 protein [Phanerochaete carnosa HHB-10118-sp]	1e-112			NA	gb|HO740784.1|	HMA040043G04.T3 GLEST04 Ganoderma lucidum cDNA 3', mRNA sequence	2e-87		Mitochondrion	3			GH16
Psang00163	GAKI01000114	Hypothetical protein						NA	gb|EB072480.1|	TverSEQ10216 Trametes versicolor pBluescript (EcoRI-XhoI) Trametes versicolor cDNA clone TverSEQ10216, mRNA sequence	5e-57		Mitochondrion	4
Psang00164	GAKI01000115	Ferritin-like domain containing protein		hypothetical protein TRAVEDRAFT_62539 [Trametes versicolor FP-101664 SS1] 320 320 74% 8e-104 62% EIW62516.1		PF13668.1	1.5e-28	Ferritin-like domain	gb|CF714384.1|	CCAI351TF C.neoformans strain JEC21 Cryptococcus neoformans var. neoformans cDNA clone CCAI351, mRNA sequence	1e-08
Psang00166	GAKI01000116	Hypothetical protein		hypothetical protein TRAVEDRAFT_48052 [Trametes versicolor FP-101664 SS1] 166 166 54% 7e-44 42% EIW58910.1				NA
Psang00168	GAKI01000117	Fungal hydrophobin	gi|392564590|gb|EIW57768.1|	fungal hydrophobin [Trametes versicolor FP-101664 SS1]	2e-54	PF01185.13	1.1e-18	Fungal hydrophobin	gb|HO733063.1|	HMA030021F09.T3 GLEST03 Ganoderma lucidum cDNA 3', mRNA sequence	1e-44
Psang00169	GAKI01000118	Carbohydrate esterase family 9, putative N-acetylglucosamine-6-phosphate deacetylase, protein 1 (fragment 1)	gi|392571621|gb|EIW64793.1|	carbohydrate esterase family 9 protein [Trametes versicolor FP-101664 SS1]	4e-51	PF01185.13	5.2e-11	Fungal hydrophobin	gb|EB077759.1|	TverSEQ9422 Trametes versicolor pBluescript (EcoRI-XhoI) Trametes versicolor cDNA clone TverSEQ9422, mRNA sequence	8e-42		Mitochondrion	5
Psang00170	GAKI01000119	Proline-rich protein	tr|B0CUF3|B0CUF3_LACBS	Proline-rich protein OS=Laccaria bicolor (strain S238N-H82 / ATCC MYA-4686) GN=LACBIDRAFT 292104 PE=4 SV=1	2e-83			NA	gb|EB074797.1|	TverSEQ4982 Trametes versicolor pBluescript (EcoRI-XhoI) Trametes versicolor cDNA clone TverSEQ4982, mRNA sequence	1e-153
Psang00173	GAKI01000120	Nucleoporin-interacting protein NIC96	gi|392572080|gb|EIW65252.1|	nucleoporin-interacting protein NIC96 [Trametes versicolor FP-101664 SS1]	0.0	PF04097.9	5.1e-76	Nup93/Nic96	gb|HO713229.1|	HMA020073F09.T3 GLEST02 Ganoderma lucidum cDNA 3', mRNA sequence	4e-165
Psang00174	GAKI01000121	Hypothetical protein						NA	gb|EB072838.1|	TverSEQ10843 Trametes versicolor pBluescript (EcoRI-XhoI) Trametes versicolor cDNA clone TverSEQ10843, mRNA sequence	3e-116		Mitochondrion	5
Psang00176	GAKI01000122	Translation initiation factor	gi|392560030|gb|EIW53213.1|	eukaryotic translation initiation factor 2 beta [Trametes versicolor FP-101664 SS1]	1e-123	PF01873.12	1.1e-44	Domain found in IF2B/IF5	gb|EB074645.1|	TverSEQ4773 Trametes versicolor pBluescript (EcoRI-XhoI) Trametes versicolor cDNA clone TverSEQ4773, mRNA sequence	5e-171
Psang00178	GAKI01000123	Hypothetical protein				PF10342.4	8.2e-08	Ser-Thr-rich glycosyl-phosphatidyl-inositol-anchored membrane family	gb|HO744526.1|	HMA040161D10.T3 GLEST04 Ganoderma lucidum cDNA 3', mRNA sequence	2e-92		Secretory pathway	1	Cleavage site between pos. 1 and 18	0.881 / 0.450
Psang00180	GAKI01000124	Acetyl-CoA synthtase-like protein	gi|392567139|gb|EIW60314.1|	acetyl-CoA synthetase-like protein [Trametes versicolor FP-101664 SS1]	1e-49	PF00415.13	4.4e-11	Regulator of chromosome condensation (RCC1) repeat	gb|HO744423.1|	HMA040154A11.T3 GLEST04 Ganoderma lucidum cDNA 3', mRNA sequence	4e-39	6.2.1.25
Psang00181	GAKI01000125	Acetyl-CoA synthtase-like protein	gi|392567139|gb|EIW60314.1|	acetyl-CoA synthetase-like protein [Trametes versicolor FP-101664 SS1]	9e-55	PF00415.13	4.1e-11	Regulator of chromosome condensation (RCC1) repeat	gb|HS538289.1|	CCFF2461.g1 CCFF Pleurotus ostreatus N001 and PC9 vegetative mycelia (H) Pleurotus ostreatus cDNA clone CCFF2461 3', mRNA sequence	8e-41	6.2.1.25
Psang00182	GAKI01000126	14-3-3 protein	gi|392568387|gb|EIW61561.1|	14-3-3 [Trametes versicolor FP-101664 SS1]	1e-169	PF00244.15	4.7e-117	14-3-3 protein	gb|HO741846.1|	HMA040074A08.T3 GLEST04 Ganoderma lucidum cDNA 3', mRNA sequence	0.0
Psang00184	GAKI01000127	Calcineurin temperature suppressor	tr|I2FNB9|I2FNB9_USTHO	Related to calcineurin temperature suppressor cts1 OS=Ustilago hordei PE=4 SV=1	3e-21	PF00168.25	2.1e-10	C2 domain	gb|GW368495.1|	CBXX6574.x3 CBXX Schizophyllum commune 4-day-old colony, grown at 25 C in the light (H) Schizophyllum commune cDNA clone CBXX6574 5', mRNA sequence	1e-32
Psang00185	GAKI01000128	Calcineurin temperature suppressor	tr|I2FNB9|I2FNB9_USTHO	Related to calcineurin temperature suppressor cts1 OS=Ustilago hordei PE=4 SV=1	2e-28	PF00168.25	2e-10	C2 domain	gb|GW368495.1|	CBXX6574.x3 CBXX Schizophyllum commune 4-day-old colony, grown at 25 C in the light (H) Schizophyllum commune cDNA clone CBXX6574 5', mRNA sequence	8e-47
Psang00186	GAKI01000129	Zinc finger, PARP-type protein	gi|392562401|gb|EIW55581.1|	zf-PARP-domain-containing protein [Trametes versicolor FP-101664 SS1]	8e-33	PF00645.13	1.5e-08	Poly(ADP-ribose) polymerase and DNA-Ligase Zn-finger region	gb|HO724725.1|	HMA020431H02.T3 GLEST02 Ganoderma lucidum cDNA 3', mRNA sequence	6e-68
Psang00187	GAKI01000130	Zinc finger, PARP-type protein	gi|392562401|gb|EIW55581.1|	zf-PARP-domain-containing protein [Trametes versicolor FP-101664 SS1]	4e-33	PF00645.13	1.1e-08	Poly(ADP-ribose) polymerase and DNA-Ligase Zn-finger region	gb|HO724725.1|	HMA020431H02.T3 GLEST02 Ganoderma lucidum cDNA 3', mRNA sequence	1e-121
Psang00188	GAKI01000131	Chloroperoxidase	gi|392560237|gb|EIW53420.1|	Cloroperoxidase [Trametes versicolor FP-101664 SS1]	1e-135	PF01328.12	1.4e-19	Peroxidase, family 2	gb|HO728526.1|	HMA020553C02.T3 GLEST02 Ganoderma lucidum cDNA 3', mRNA sequence	1e-69
Psang00190	GAKI01000132	Hypothetical protein	tr|D8PY21|D8PY21_SCHCM	Expressed protein OS=Schizophyllum commune (strain H4-8 / FGSC 9210) GN=SCHCODRAFT 84884 PE=4 SV=1	1e-11	PF10342.4	8.6e-07	Ser-Thr-rich glycosyl-phosphatidyl-inositol-anchored membrane family	gb|HO732463.1|	HMA020512F01.T3 GLEST02 Ganoderma lucidum cDNA 3', mRNA sequence	1e-38		Secretory pathway	1	Cleavage site between pos. 1 and 18	0.910 / 0.450
Psang00193	GAKI01000133	Fungal hydrophobin	gi|392564032|gb|EIW57210.1|	fungal hydrophobin [Trametes versicolor FP-101664 SS1]	2e-16			NA					Secretory pathway	2	Cleavage site between pos. 1 and 19	0.937 / 0.450
Psang00194	GAKI01000134	NAP domain-containing protein	gi|392572193|gb|EIW65365.1|	NAP-domain-containing protein [Trametes versicolor FP-101664 SS1]	3e-60	PF00956.13	6.6e-47	Nucleosome assembly protein (NAP)	gb|DY889204.1|	CeleSEQ8216 Cunninghamella elegans pBluescript (EcoRI-XhoI) Cunninghamella elegans cDNA clone CeleSEQ8216, mRNA sequence	0.0
Psang00196	GAKI01000135	DUF699 domain-containing protein	gi|392566239|gb|EIW59415.1|	DUF699-domain-containing protein [Trametes versicolor FP-101664 SS1]	1e-162	PF13725.1	1.4e-33	Possible tRNA binding domain	gb|EB077810.1|	TverSEQ9531 Trametes versicolor pBluescript (EcoRI-XhoI) Trametes versicolor cDNA clone TverSEQ9531, mRNA sequence	4e-177
Psang00198	GAKI01000136	Acyl-CoA dehydrogenase domain-containing protein	tr|A8NRK2|A8NRK2_COPC7	Acyl-CoA dehydrogenase domain-containing protein OS=Coprinopsis cinerea (strain Okayama-7 / 130 / ATCC MYA-4618 / FGSC 9003) GN=CC1G 11707 PE=3 SV=1	3e-59	PF00441.19	6.4e-10	Acyl-CoA dehydrogenase, C-terminal domain
Psang00200	GAKI01000137	Hypothetical protein						NA	gb|FL622054.1|	CAII787.fwd CAII Postia placenta in rich medium Postia placenta cDNA clone CAII787 5', mRNA sequence	5e-75		Mitochondrion	4
Psang00201	GAKI01000138	Hypothetical protein						NA	gb|HO750412.1|	HMA050132.T3_D03_025 GLEST05 Ganoderma lucidum cDNA 3', mRNA sequence	3e-102
Psang00202	GAKI01000139	Hypothetical protein						NA	gb|HO714669.1|	HMA020121D10.T3 GLEST02 Ganoderma lucidum cDNA 3', mRNA sequence	6e-73		Secretory pathway	2	Cleavage site between pos. 1 and 21	0.638 / 0.450
Psang00204	GAKI01000140	Hypothetical protein						NA
Psang00206	GAKI01000141	60S ribosomal protein	tr|K1WRT8|K1WRT8_TRIAC	50s ribosomal protein l19 OS=Trichosporon asahii var. asahii (strain CBS 8904) PE=4 SV=1	3e-19	PF01245.15	1.7e-18	Ribosomal protein L19	gb|HO751385.1|	HMA050153.T3a1_D10_074 GLEST05 Ganoderma lucidum cDNA 3', mRNA sequence	2e-85
Psang00208	GAKI01000142	Bromodomain-containing protein	gi|392571704|gb|EIW64876.1|	Bromodomain-containing protein [Trametes versicolor FP-101664 SS1]	4e-70	PF00439.20	0.00012	Bromodomain	gb|EB076782.1|	TverSEQ7847 Trametes versicolor pBluescript (EcoRI-XhoI) Trametes versicolor cDNA clone TverSEQ7847, mRNA sequence	0.0
Psang00210	GAKI01000143	Glucosamine-6-phosphate isomerase	tr|A8N6A7|A8N6A7_COPC7	Glucosamine-6-phosphate isomerase OS=Coprinopsis cinerea (strain Okayama-7 / 130 / ATCC MYA-4618 / FGSC 9003) GN=CC1G 02013 PE=3 SV=2	1e-119	TIGR00502	2e-99	glucosamine-6-phosphate deaminase	gb|HO733581.1|	HMA030041D04.T3 GLEST03 Ganoderma lucidum cDNA 3', mRNA sequence	0.0	3.5.99.6					CE9
Psang00212	GAKI01000144	Hypothetical protein						NA
Psang00214	GAKI01000145	Hypothetical protein						NA					Mitochondrion	3
Psang00216	GAKI01000146	Hypothetical protein						NA	gb|EB074464.1|	TverSEQ4516 Trametes versicolor pBluescript (EcoRI-XhoI) Trametes versicolor cDNA clone TverSEQ4516, mRNA sequence	3e-45		Mitochondrion	3
Psang00217	GAKI01000147	Hypothetical protein						NA	gb|EB074464.1|	TverSEQ4516 Trametes versicolor pBluescript (EcoRI-XhoI) Trametes versicolor cDNA clone TverSEQ4516, mRNA sequence	1e-68		Mitochondrion	3
Psang00218	GAKI01000148	Dioxygenase	gi|392566348|gb|EIW59524.1|	thymine dioxygenase [Trametes versicolor FP-101664 SS1]	1e-123	PF14226.1	9.7e-19	non-haem dioxygenase in morphine synthesis N-terminal	gb|GR762820.1|	CCPC6161.g1 CCPC Heterobasidion annosum Liquid high nitrogen MMN-medium (L) Heterobasidion annosum cDNA clone CCPC6161 3', mRNA sequence	4e-24
Psang00219	GAKI01000149	Dioxygenase	gi|392566348|gb|EIW59524.1|	thymine dioxygenase [Trametes versicolor FP-101664 SS1]	1e-101	PF14226.1	3e-20	non-haem dioxygenase in morphine synthesis N-terminal	gb|FL630040.1|	CATS3951.fwd CATS Postia placenta in Avicel medium Postia placenta cDNA clone CATS3951 5', mRNA sequence	5e-36
Psang00220	GAKI01000150	Hypothetical protein	tr|D8Q7L8|D8Q7L8_SCHCM	Expressed protein OS=Schizophyllum commune (strain H4-8 / FGSC 9210) GN=SCHCODRAFT 82481 PE=4 SV=1	5e-07			NA	gb|HO750539.1|	HMA050133.T3_H06_034 GLEST05 Ganoderma lucidum cDNA 3', mRNA sequence	8e-33
Psang00221	GAKI01000151	Hypothetical protein	tr|D8Q7L8|D8Q7L8_SCHCM	Expressed protein OS=Schizophyllum commune (strain H4-8 / FGSC 9210) GN=SCHCODRAFT 82481 PE=4 SV=1	3e-14	PF00642.19	1.8e-08	Zinc finger C-x8-C-x5-C-x3-H type (and similar)	gb|HO750539.1|	HMA050133.T3_H06_034 GLEST05 Ganoderma lucidum cDNA 3', mRNA sequence	8e-39
Psang00222	GAKI01000152	Hypothetical protein						NA
Psang00224	GAKI01000153	60S ribosomal protein	gi|392571396|gb|EIW64568.1|	60S ribosomal protein L13 [Trametes versicolor FP-101664 SS1]	1e-100	PF01294.13	2.8e-66	Ribosomal protein L13e	gb|HO742969.1|	HMA040111E07.T3 GLEST04 Ganoderma lucidum cDNA 3', mRNA sequence	0.0
Psang00226	GAKI01000154	Hypothetical protein						NA	gb|HO744847.1|	HMA040171E07.T3 GLEST04 Ganoderma lucidum cDNA 3', mRNA sequence	2e-34
Psang00227	GAKI01000155	Hypothetical protein						NA	gb|HO744847.1|	HMA040171E07.T3 GLEST04 Ganoderma lucidum cDNA 3', mRNA sequence	1e-36
Psang00229	GAKI01000156	Kinase-like protein	gi|392567917|gb|EIW61092.1|	kinase-like protein [Trametes versicolor FP-101664 SS1]	4e-33			NA	gb|EB074199.1|	TverSEQ4086 Trametes versicolor pBluescript (EcoRI-XhoI) Trametes versicolor cDNA clone TverSEQ4086, mRNA sequence	4e-42
Psang00230	GAKI01000157	Histone	tr|D8QBI3|D8QBI3_SCHCM	Histone H3 (Fragment) OS=Schizophyllum commune (strain H4-8 / FGSC 9210) GN=SCHCODRAFT 27888 PE=3 SV=1	6e-64	PF00125.19	3.8e-29	Core histone H2A/H2B/H3/H4	gb|EB074410.1|	TverSEQ4432 Trametes versicolor pBluescript (EcoRI-XhoI) Trametes versicolor cDNA clone TverSEQ4432, mRNA sequence	2e-173		Mitochondrion	5
Psang00232	GAKI01000158	26S proteasome subunit	gi|392571149|gb|EIW64321.1|	26S proteasome regulatory complex non-ATPase subcomplex Rpn2/Psmd1 subunit [Trametes versicolor FP-101664 SS1]	1e-97			NA	gb|GW371257.1|	CBXX8325.x2 CBXX Schizophyllum commune 4-day-old colony, grown at 25 C in the light (H) Schizophyllum commune cDNA clone CBXX8325 5', mRNA sequence	3e-94		Mitochondrion	3
Psang00234	GAKI01000159	Fungal hydrophobin	gi|392561587|gb|EIW54768.1|	hydrophobin [Trametes versicolor FP-101664 SS1]	1e-24	PF01185.13	7.6e-10	Fungal hydrophobin	gb|HO756760.1|	HMA050113.T3_H11_081 GLEST05 Ganoderma lucidum cDNA 3', mRNA sequence	2e-07
Psang00236	GAKI01000160	Hypothetical protein						NA	gb|EB076807.1|	TverSEQ7890 Trametes versicolor pBluescript (EcoRI-XhoI) Trametes versicolor cDNA clone TverSEQ7890, mRNA sequence	7e-64
Psang00238	GAKI01000161	Acetyl-CoA synthtase-like protein	gi|392562340|gb|EIW55520.1|	acyl-CoA synthetase [Trametes versicolor FP-101664 SS1]	2e-38	PF00501.23	1.1e-08	AMP-binding enzyme	gb|EB076001.1|	TverSEQ6710 Trametes versicolor pBluescript (EcoRI-XhoI) Trametes versicolor cDNA clone TverSEQ6710, mRNA sequence	6e-84
Psang00239	GAKI01000162	Acetyl-CoA synthtase-like protein	gi|392565189|gb|EIW58366.1|	acetyl-CoA synthetase-like protein [Trametes versicolor FP-101664 SS1]	3e-68	PF00501.23	9.8e-24	AMP-binding enzyme	gb|EB076001.1|	TverSEQ6710 Trametes versicolor pBluescript (EcoRI-XhoI) Trametes versicolor cDNA clone TverSEQ6710, mRNA sequence	7e-95						GT2
Psang00240	GAKI01000163	Histone	tr|A8NCG5|A8NCG5_COPC7	Histone H2B OS=Coprinopsis cinerea (strain Okayama-7 / 130 / ATCC MYA-4618 / FGSC 9003) GN=CC1G 03523 PE=3 SV=1	7e-56	PF00125.19	3e-21	Core histone H2A/H2B/H3/H4	gb|EB077258.1|	TverSEQ8658 Trametes versicolor pBluescript (EcoRI-XhoI) Trametes versicolor cDNA clone TverSEQ8658, mRNA sequence	0.0
Psang00242	GAKI01000164	Hypothetical protein				PF04690.8	2.2e-05	YABBY protein	gb|HO740861.1|	HMA040044F11.T3 GLEST04 Ganoderma lucidum cDNA 3', mRNA sequence	3e-74
Psang00244	GAKI01000165	40S ribosomal protein	tr|J4H1S7|J4H1S7_9APHY	40S ribosomal protein S12 OS=Fibroporia radiculosa PE=3 SV=1	2e-85	PF01248.21	3e-27	Ribosomal protein L7Ae/L30e/S12e/Gadd45 family	gb|HO749090.1|	HMA050092.T3_D02_010 GLEST05 Ganoderma lucidum cDNA 3', mRNA sequence	0.0
Psang00246	GAKI01000166	Mo-co oxidoreductase dimerisation domain-containing protein	tr|F1CF86|F1CF86_9BASI	Nitrate reductase (Fragment) OS=Tilletiopsis washingtonensis GN=euknr PE=4 SV=1	1e-07	PF03404.11	9.4e-16	Mo-co oxidoreductase dimerisation domain	gb|HO732403.1|	HMA020501H12.T3 GLEST02 Ganoderma lucidum cDNA 3', mRNA sequence	7e-07	1.7.1.1	Mitochondrion	2
Psang00247	GAKI01000167	Mo-co oxidoreductase dimerisation domain-containing protein	tr|F8NVT4|F8NVT4_SERL9	Nitrate reductase OS=Serpula lacrymans var. lacrymans (strain S7.9) GN=NR PE=3 SV=1	1e-22	PF03404.11	1.8e-38	Mo-co oxidoreductase dimerisation domain	gb|HO733985.1|	HMA030053A11.T3 GLEST03 Ganoderma lucidum cDNA 3', mRNA sequence	1e-35	1.7.1.1	Mitochondrion	5
Psang00248	GAKI01000168	Hydroxyacylglutathione hydrolase	gi|392567342|gb|EIW60517.1|	hydroxyacylglutathione hydrolase [Trametes versicolor FP-101664 SS1]	1e-56			NA	gb|DV757206.1|	PchrSEQ6051 Phanerochaete chrysosporium pBluescript (EcoRI-XhoI) Phanerochaete chrysosporium cDNA clone PchrSEQ6051, mRNA sequence	2e-59	3.1.2.6	Mitochondrion	3
Psang00249	GAKI01000169	Hydroxyacylglutathione hydrolase	gi|392567342|gb|EIW60517.1|	hydroxyacylglutathione hydrolase [Trametes versicolor FP-101664 SS1]	9e-57			NA	gb|DV757206.1|	PchrSEQ6051 Phanerochaete chrysosporium pBluescript (EcoRI-XhoI) Phanerochaete chrysosporium cDNA clone PchrSEQ6051, mRNA sequence	1e-59	3.1.2.6
Psang00250	GAKI01000170	Peptidase inhibitor I9	gi|392570355|gb|EIW63528.1|	protease propeptide/inhibitor [Trametes versicolor FP-101664 SS1]	9e-35	PF05922.11	9.9e-08	Peptidase inhibitor I9	gb|HO725022.1|	HMA020441G07.T3 GLEST02 Ganoderma lucidum cDNA 3', mRNA sequence	1e-41		Mitochondrion	4
Psang00251	GAKI01000171	Peptidase inhibitor I9	gi|392570355|gb|EIW63528.1|	protease propeptide/inhibitor [Trametes versicolor FP-101664 SS1]	8e-35	PF05922.11	9.1e-08	Peptidase inhibitor I9	gb|HO725022.1|	HMA020441G07.T3 GLEST02 Ganoderma lucidum cDNA 3', mRNA sequence	1e-41		Mitochondrion	4
Psang00252	GAKI01000172	NAD-P-binding protein	gi|392567358|gb|EIW60533.1|	NAD-P-binding protein [Trametes versicolor FP-101664 SS1]	7e-57	PF08240.7	3.3e-05	Alcohol dehydrogenase GroES-like domain	gb|HO726854.1|	HMA020494F02.T3 GLEST02 Ganoderma lucidum cDNA 3', mRNA sequence	1e-28		Mitochondrion	3
Psang00253	GAKI01000173	NAD-P-binding protein	gi|392567358|gb|EIW60533.1|	NAD-P-binding protein [Trametes versicolor FP-101664 SS1]	5e-81	PF08240.7	2.7e-07	Alcohol dehydrogenase GroES-like domain	gb|DV756891.1|	PchrSEQ5622 Phanerochaete chrysosporium pBluescript (EcoRI-XhoI) Phanerochaete chrysosporium cDNA clone PchrSEQ5622, mRNA sequence	5e-39
Psang00254	GAKI01000174	NAD-P-binding protein	gi|392564084|gb|EIW57262.1|	NAD-P-binding protein [Trametes versicolor FP-101664 SS1]	4e-95			NA	gb|DR027581.1|	bda010022_H12_11.b1_041.ab1 Antrodia cinnamomea cDNA Library Taiwanofungus camphoratus cDNA, mRNA sequence	6e-52		Mitochondrion	5
Psang00255	GAKI01000175	NAD-P-binding protein	gi|392564084|gb|EIW57262.1|	NAD-P-binding protein [Trametes versicolor FP-101664 SS1]	4e-19			NA	gb|DR028734.1|	bda010054_F01_11.b1_003.ab1 Antrodia cinnamomea cDNA Library Taiwanofungus camphoratus cDNA, mRNA sequence	2e-18
Psang00256	GAKI01000176	Ribonuclease	tr|J0L948|J0L948_AURDE	Ribonuclease H-like protein (Fragment) OS=Auricularia delicata (strain TFB10046) PE=4 SV=1	5e-54	PF00075.19	7e-25	RNase H	gb|HO731084.1|	HMA020322E01.T3 GLEST02 Ganoderma lucidum cDNA 3', mRNA sequence	3e-68	3.1.26.4
Psang00257	GAKI01000177	Ribonuclease	gi|392562672|gb|EIW55852.1|	ribonuclease H-like protein [Trametes versicolor FP-101664 SS1]	6e-36	PF00075.19	9.9e-11	RNase H	gb|HO731084.1|	HMA020322E01.T3 GLEST02 Ganoderma lucidum cDNA 3', mRNA sequence	5e-46	3.1.26.4	Mitochondrion	3
Psang00258	GAKI01000178	Hypothetical protein	tr|C5NN34|C5NN34_LENED	Putative glycosyltransferase family 2 protein OS=Lentinula edodes GN=eln3 PE=2 SV=1	1e-36			NA	gb|EB006440.1|	GtraSEQ14395 Gloeophyllum trabeum pBluescript (EcoRI-XhoI) Gloeophyllum trabeum cDNA clone GtraSEQ14395, mRNA sequence	2e-45		Mitochondrion	3
Psang00260	GAKI01000179	Macro domain-like protein	gi|392566033|gb|EIW59209.1|	macro domain-like protein [Trametes versicolor FP-101664 SS1]	1e-58			NA
Psang00262	GAKI01000180	CorA-like Mg2+ transporter protein	tr|B0CNR4|B0CNR4_LACBS	Hypothetical magnesium transporter, CorA-like protein OS=Laccaria bicolor (strain S238N-H82 / ATCC MYA-4686) GN=LACBIDRAFT 301530 PE=4 SV=1	6e-28	PF01544.13	2e-12	CorA-like Mg2+ transporter protein	gb|HO734478.1|	HMA030071F07.T3 GLEST03 Ganoderma lucidum cDNA 3', mRNA sequence	4e-40
Psang00263	GAKI01000181	CorA-like Mg2+ transporter protein	tr|B0CNR4|B0CNR4_LACBS	Hypothetical magnesium transporter, CorA-like protein OS=Laccaria bicolor (strain S238N-H82 / ATCC MYA-4686) GN=LACBIDRAFT 301530 PE=4 SV=1	5e-28	PF01544.13	1.9e-12	CorA-like Mg2+ transporter protein	gb|HO734478.1|	HMA030071F07.T3 GLEST03 Ganoderma lucidum cDNA 3', mRNA sequence	4e-40
Psang00265	GAKI01000182	Hypothetical protein						NA	gb|EB077344.1|	TverSEQ8787 Trametes versicolor pBluescript (EcoRI-XhoI) Trametes versicolor cDNA clone TverSEQ8787, mRNA sequence	7e-124
Psang00266	GAKI01000183	Hypothetical protein						NA	gb|EB074093.1|	TverSEQ3899 Trametes versicolor pBluescript (EcoRI-XhoI) Trametes versicolor cDNA clone TverSEQ3899, mRNA sequence	6e-49
Psang00268	GAKI01000184	Hypothetical protein						NA	gb|HO734221.1|	HMA030061H08.T3 GLEST03 Ganoderma lucidum cDNA 3', mRNA sequence	9e-14
Psang00270	GAKI01000185	Helix-loop-helix DNA-binding domain-containing protein				PF00010.21	5.5e-11	Helix-loop-helix DNA-binding domain	gb|HO726737.1|	HMA020493B05.T3 GLEST02 Ganoderma lucidum cDNA 3', mRNA sequence	0.0
Psang00271	GAKI01000186	Helix-loop-helix DNA-binding domain-containing protein				PF00010.21	2.4e-11	Helix-loop-helix DNA-binding domain	gb|HO726737.1|	HMA020493B05.T3 GLEST02 Ganoderma lucidum cDNA 3', mRNA sequence	0.0
Psang00272	GAKI01000187	Hypothetical protein						NA	gb|EB074077.1|	TverSEQ3870 Trametes versicolor pBluescript (EcoRI-XhoI) Trametes versicolor cDNA clone TverSEQ3870, mRNA sequence	2e-131		Mitochondrion	3
Psang00274	GAKI01000188	Heat shock protein	gi|392567386|gb|EIW60561.1|	heat shock protein [Trametes versicolor FP-101664 SS1]	0.0	PF00012.15	1.7e-242	Hsp70 protein	gb|DV758643.1|	PchrSEQ8051 Phanerochaete chrysosporium pBluescript (EcoRI-XhoI) Phanerochaete chrysosporium cDNA clone PchrSEQ8051, mRNA sequence	0.0						CBM13
Psang00275	GAKI01000189	Hypothetical protein		hypothetical protein TRAVEDRAFT_111498 [Trametes versicolor FP-101664 SS1] 254 569 58% 3e-114 93% EIW65222.1		PF08601.5	6.5e-09	Transcription factor PAP1	gb|EB074303.1|	TverSEQ4249 Trametes versicolor pBluescript (EcoRI-XhoI) Trametes versicolor cDNA clone TverSEQ4249, mRNA sequence	8e-77		Mitochondrion	3
Psang00276	GAKI01000190	Translation elongation factor	gi|392571029|gb|EIW64201.1|	eukaryotic translation elongation factor 2 [Trametes versicolor FP-101664 SS1]	0.0	PF00009.22	5.4e-62	Elongation factor Tu GTP binding domain	gb|HO393754.1|	chaetospheridium_74953.1_lrc1236_c Chaetosphaeridium globosum EST library Chaetosphaeridium globosum cDNA 5', mRNA sequence	0.0
Psang00277	GAKI01000191	Translation elongation factor	gi|392571029|gb|EIW64201.1|	eukaryotic translation elongation factor 2 [Trametes versicolor FP-101664 SS1]	0.0	PF03764.13	2.1e-38	Elongation factor G, domain IV	gb|HO393754.1|	chaetospheridium_74953.1_lrc1236_c Chaetosphaeridium globosum EST library Chaetosphaeridium globosum cDNA 5', mRNA sequence	0.0
Psang00278	GAKI01000192	Linoleate 8R-lipoxygenase	gi|392565061|gb|EIW58238.1|	linoleate diol synthase [Trametes versicolor FP-101664 SS1]	0.0	PF03098.10	8.6e-42	Animal haem peroxidase	gb|HO733814.1|	HMA030044E08.T3c GLEST03 Ganoderma lucidum cDNA 3', mRNA sequence	3e-126	1.13.11.62
Psang00280	GAKI01000193	FAD/NAD-P-binding domain-containing protein	gi|392558410|gb|EIW51598.1|	FAD-binding domain-containing protein [Trametes versicolor FP-101664 SS1]	0.0	PF01565.18	3.1e-22	FAD binding domain	gb|HO732185.1|	HMA020451G03.T3 GLEST02 Ganoderma lucidum cDNA 3', mRNA sequence	4e-156	1.5.3.6	Mitochondrion	4			GT22
Psang00281	GAKI01000194	FAD/NAD-P-binding domain-containing protein	gi|392558410|gb|EIW51598.1|	FAD-binding domain-containing protein [Trametes versicolor FP-101664 SS1]	0.0	PF01565.18	3e-23	FAD binding domain	gb|HO732185.1|	HMA020451G03.T3 GLEST02 Ganoderma lucidum cDNA 3', mRNA sequence	2e-161	1.5.3.6					GT22
Psang00282	GAKI01000195	Triosephosphate isomerase	gi|392562614|gb|EIW55794.1|	triose phosphate isomerase [Trametes versicolor FP-101664 SS1]	2e-99	PF00121.13	1.3e-68	Triosephosphate isomerase	gb|EB072681.1|	TverSEQ10475 Trametes versicolor pBluescript (EcoRI-XhoI) Trametes versicolor cDNA clone TverSEQ10475, mRNA sequence	0.0	5.3.1.1	Secretory pathway	4
Psang00283	GAKI01000196	26S proteasome subunit	tr|A8NKC5|A8NKC5_COPC7	Proteasome 26S subunit OS=Coprinopsis cinerea (strain Okayama-7 / 130 / ATCC MYA-4618 / FGSC 9003) GN=CC1G 02145 PE=4 SV=1	1e-161	PF01399.22	3e-05	PCI domain	gb|EB076720.1|	TverSEQ7751 Trametes versicolor pBluescript (EcoRI-XhoI) Trametes versicolor cDNA clone TverSEQ7751, mRNA sequence	0.0		Secretory pathway	4
Psang00284	GAKI01000197	Heat shock protein	gi|392563498|gb|EIW56677.1|	heat shock protein 70 [Trametes versicolor FP-101664 SS1]	0.0	PF00012.15	7.7e-267	Hsp70 protein	gb|HO724801.1|	HMA020432H07.T3 GLEST02 Ganoderma lucidum cDNA 3', mRNA sequence	0.0		Mitochondrion	2			CBM13
Psang00285	GAKI01000198	Hypothetical protein						NA	gb|HO727913.1|	HMA020533B05.T3 GLEST02 Ganoderma lucidum cDNA 3', mRNA sequence	8e-61
Psang00287	GAKI01000199	Glycoside hydrolase family 15, putative glucoamylase	gi|213505125|emb|CAS91480.1|	unnamed protein product [Trametes cingulata]	0.0	PF00723.16	2.4e-97	Glycosyl hydrolases family 15	gb|HO711932.1|	HMA020032E11.T3a1 GLEST02 Ganoderma lucidum cDNA 3', mRNA sequence	4e-149	3.2.1.3	Mitochondrion	1			CBM20|GH15
Psang00288	GAKI01000200	Copper radical oxidase 2	gi|392562942|gb|EIW56122.1|	DUF1929-domain-containing protein [Trametes versicolor FP-101664 SS1]	0.0	PF09118.6	1.3e-20	Domain of unknown function (DUF1929)	gb|HO726816.1|	HMA020494B05.T3 GLEST02 Ganoderma lucidum cDNA 3', mRNA sequence	0.0		Mitochondrion	2			CBM18
Psang00289	GAKI01000201	Copper radical oxidase 2, variant A	gi|392562942|gb|EIW56122.1|	DUF1929-domain-containing protein [Trametes versicolor FP-101664 SS1]	2e-55			NA	gb|HO744215.1|	HMA040151D07.T3 GLEST04 Ganoderma lucidum cDNA 3', mRNA sequence	9e-73
Psang00290	GAKI01000202	PLP-dependent transferase	gi|392570075|gb|EIW63248.1|	PLP-dependent transferase [Trametes versicolor FP-101664 SS1]	0.0	PF00282.14	4.4e-20	Pyridoxal-dependent decarboxylase conserved domain	gb|FL602733.1|	CAIG14174.fwd CAIG Postia placenta in rich medium Postia placenta cDNA clone CAIG14174 5', mRNA sequence	4e-143	4.1.2.27	Mitochondrion	4
Psang00291	GAKI01000203	PLP-dependent transferase	gi|392570075|gb|EIW63248.1|	PLP-dependent transferase [Trametes versicolor FP-101664 SS1]	0.0	PF00282.14	4.3e-20	Pyridoxal-dependent decarboxylase conserved domain	gb|FL602733.1|	CAIG14174.fwd CAIG Postia placenta in rich medium Postia placenta cDNA clone CAIG14174 5', mRNA sequence	4e-143	4.1.2.27	Mitochondrion	4
Psang00292	GAKI01000204	RhoGAP domain-containing protein		hypothetical protein TRAVEDRAFT_74240 [Trametes versicolor FP-101664 SS1] 531 531 85% 4e-175 60% EIW53845.1		PF00620.22	1.7e-14	RhoGAP domain	gb|EB072771.1|	TverSEQ10715 Trametes versicolor pBluescript (EcoRI-XhoI) Trametes versicolor cDNA clone TverSEQ10715, mRNA sequence	1e-105
Psang00293	GAKI01000205	Amino acid permease	gi|392571559|gb|EIW64731.1|	amino acid permease [Trametes versicolor FP-101664 SS1]	9e-17			NA	gb|EB072771.1|	TverSEQ10715 Trametes versicolor pBluescript (EcoRI-XhoI) Trametes versicolor cDNA clone TverSEQ10715, mRNA sequence	1e-22
Psang00295	GAKI01000206	TPR-like protein	gi|392572052|gb|EIW65224.1|	TPR-like protein [Trametes versicolor FP-101664 SS1]	0.0			NA	gb|DY997775.1|	GtraSEQ839 Gloeophyllum trabeum pBluescript (EcoRI-XhoI) Gloeophyllum trabeum cDNA clone GtraSEQ839, mRNA sequence	9e-12	3.4.19.12					GH23
Psang00296	GAKI01000207	Beta-lactamase like protein	gi|392558954|gb|EIW52139.1|	beta-lactamase/transpeptidase-like protein [Trametes versicolor FP-101664 SS1]	0.0	PF00144.19	3e-35	Beta-lactamase	gb|HO741088.1|	HMA040053F09.T3 GLEST04 Ganoderma lucidum cDNA 3', mRNA sequence	2e-122		Secretory pathway	5
Psang00298	GAKI01000208	Pyruvate decarboxylase	gi|392565981|gb|EIW59157.1|	pyruvate decarboxylase [Trametes versicolor FP-101664 SS1]	0.0	PF02776.13	1.6e-39	Thiamine pyrophosphate enzyme, N-terminal TPP binding domain	gb|EB072703.1|	TverSEQ10508 Trametes versicolor pBluescript (EcoRI-XhoI) Trametes versicolor cDNA clone TverSEQ10508, mRNA sequence	0.0	4.1.1.1
Psang00300	GAKI01000209	Glycoside hydrolase family 18, putative chitinase, protein 8	gi|392563971|gb|EIW57149.1|	glycoside hydrolase [Trametes versicolor FP-101664 SS1]	1e-132	PF02839.9	3.6e-11	Carbohydrate binding domain	gb|FL625481.1|	CATO714.rev CATO Postia placenta in Glucose medium Postia placenta cDNA clone CATO714 3', mRNA sequence	4e-35	3.2.1.14	Mitochondrion	3			GH18|CBM19
Psang00302	GAKI01000210	Glycosyltransferase family 2, putative hyaluran synthase, protein 11	tr|A8N7W2|A8N7W2_COPC7	Polysaccharide synthase Cps1p OS=Coprinopsis cinerea (strain Okayama-7 / 130 / ATCC MYA-4618 / FGSC 9003) GN=CC1G 02369 PE=4 SV=2	0.0	PF13641.1	2.1e-23	Glycosyltransferase like family 2	gb|HO744598.1|	HMA040162C11.T3 GLEST04 Ganoderma lucidum cDNA 3', mRNA sequence	0.0	2.4.1.212					GT2
Psang00303	GAKI01000211	Hypothetical protein						NA	gb|EB072727.1|	TverSEQ10544 Trametes versicolor pBluescript (EcoRI-XhoI) Trametes versicolor cDNA clone TverSEQ10544, mRNA sequence	3e-40		Secretory pathway	3
Psang00304	GAKI01000212	Catalase	gi|392562664|gb|EIW55844.1|	catalase [Trametes versicolor FP-101664 SS1]	0.0	PF00199.14	1.5e-69	Catalase	gb|HO737538.1|	HMA030182F08.T3 GLEST03 Ganoderma lucidum cDNA 3', mRNA sequence	0.0	1.11.1.6
Psang00306	GAKI01000213	Glycoamidase	tr|A8NFJ8|A8NFJ8_COPC7	Glycoamidase OS=Coprinopsis cinerea (strain Okayama-7 / 130 / ATCC MYA-4618 / FGSC 9003) GN=CC1G 04282 PE=4 SV=2	1e-75			NA	gb|HO737892.1|	HMA030034F07.T3 GLEST03 Ganoderma lucidum cDNA 3', mRNA sequence	3e-144
Psang00307	GAKI01000214	Glycoamidase	tr|A8NFJ8|A8NFJ8_COPC7	Glycoamidase OS=Coprinopsis cinerea (strain Okayama-7 / 130 / ATCC MYA-4618 / FGSC 9003) GN=CC1G 04282 PE=4 SV=2	1e-41			NA	gb|HO737892.1|	HMA030034F07.T3 GLEST03 Ganoderma lucidum cDNA 3', mRNA sequence	1e-110
Psang00310	GAKI01000215	Pkinase domain-containing protein	gi|392567549|gb|EIW60724.1|	Pkinase-domain-containing protein [Trametes versicolor FP-101664 SS1]	0.0	PF00069.20	1.2e-38	Protein kinase domain	gb|HO734032.1|	HMA030053D06.T3 GLEST03 Ganoderma lucidum cDNA 3', mRNA sequence	0.0	2.7.11.1	Mitochondrion	5			GH18
Psang00311	GAKI01000216	Pkinase domain-containing protein	gi|392567549|gb|EIW60724.1|	Pkinase-domain-containing protein [Trametes versicolor FP-101664 SS1]	0.0	PF00069.20	4e-38	Protein kinase domain	gb|HO734032.1|	HMA030053D06.T3 GLEST03 Ganoderma lucidum cDNA 3', mRNA sequence	0.0	2.7.11.1	Mitochondrion	5			GH18
Psang00312	GAKI01000217	Hypothetical protein						NA					Mitochondrion	5	Cleavage site between pos. 1 and 52	0.502 / 0.450
Psang00313	GAKI01000218	Hypothetical protein						NA	gb|EH393408.1|	FP-7_E01 S. nodorum miscellaneous cDNAs Phaeosphaeria nodorum SN15 cDNA, mRNA sequence	2e-06		Secretory pathway	1	Cleavage site between pos. 1 and 19	0.874 / 0.450
Psang00315	GAKI01000219	Tryptophan synthase	gi|392558647|gb|EIW51834.1|	tryptophan synthetase [Trametes versicolor FP-101664 SS1]	0.0	TIGR00263	6.7e-183	tryptophan synthase, beta subunit	gb|DV763472.1|	PchrSEQ011485 Phanerochaete chrysosporium pBluescript (EcoRI-XhoI) Phanerochaete chrysosporium cDNA clone PchrSEQ011485, mRNA sequence	0.0	4.2.1.20
Psang00316	GAKI01000220	Glycoside hydrolase family 3, putative beta-glucosidase, protein 1 (C-terminal fragment)	gi|392563769|gb|EIW56948.1|	beta-glucosidase [Trametes versicolor FP-101664 SS1]	0.0	PF01915.17	1.8e-54	Glycosyl hydrolase family 3 C-terminal domain	gb|HO720466.1|	HMA020312F09.T3a1 GLEST02 Ganoderma lucidum cDNA 3', mRNA sequence	0.0	3.2.1.21	Secretory pathway	4			CBM1|GH3
Psang00318	GAKI01000221	FAD/NAD-P-binding domain-containing protein	gi|392572170|gb|EIW65342.1|	FAD/NAD-P-binding domain-containing protein [Trametes versicolor FP-101664 SS1]	0.0	PF13738.1	9.4e-24	Pyridine nucleotide-disulphide oxidoreductase	gb|EB072786.1|	TverSEQ10740 Trametes versicolor pBluescript (EcoRI-XhoI) Trametes versicolor cDNA clone TverSEQ10740, mRNA sequence	1e-142		Mitochondrion	4
Psang00319	GAKI01000222	FAD/NAD-P-binding domain-containing protein	gi|392572169|gb|EIW65341.1|	FAD/NAD-P-binding domain-containing protein [Trametes versicolor FP-101664 SS1]	1e-127	PF13738.1	5.6e-07	Pyridine nucleotide-disulphide oxidoreductase	gb|EB072786.1|	TverSEQ10740 Trametes versicolor pBluescript (EcoRI-XhoI) Trametes versicolor cDNA clone TverSEQ10740, mRNA sequence	2e-120		Mitochondrion	5
Psang00320	GAKI01000223	Carbohydrate esterase family 4 protein, putative chitin deacetylase	gi|392571380|gb|EIW64552.1|	glycoside hydrolase/deacetylase [Trametes versicolor FP-101664 SS1]	1e-180	PF01522.16	3.7e-30	Polysaccharide deacetylase	gb|HO744581.1|	HMA040162B03.T3 GLEST04 Ganoderma lucidum cDNA 3', mRNA sequence	0.0	3.5.1.41	Secretory pathway	4	Cleavage site between pos. 1 and 17	0.521 / 0.450	CE4
Psang00322	GAKI01000224	Expansin	tr|B0DXX4|B0DXX4_LACBS	Expansin family protein OS=Laccaria bicolor (strain S238N-H82 / ATCC MYA-4686) GN=LACBIDRAFT 313260 PE=4 SV=1	1e-33			NA	gb|HO737257.1|	HMA030171D03.T3 GLEST03 Ganoderma lucidum cDNA 3', mRNA sequence	4e-129		Secretory pathway	4	Cleavage site between pos. 1 and 24	0.867 / 0.450
Psang00324	GAKI01000225	2-isopropylmalate synthase	gi|392567244|gb|EIW60419.1|	2-isopropylmalate synthase [Trametes versicolor FP-101664 SS1]	0.0	TIGR00970	8.1e-210	2-isopropylmalate synthase	gb|EB076823.1|	TverSEQ7915 Trametes versicolor pBluescript (EcoRI-XhoI) Trametes versicolor cDNA clone TverSEQ7915, mRNA sequence	0.0	2.3.3.13
Psang00325	GAKI01000226	2-isopropylmalate synthase	gi|392567244|gb|EIW60419.1|	2-isopropylmalate synthase [Trametes versicolor FP-101664 SS1]	1e-124	PF08502.5	1.3e-28	LeuA allosteric (dimerisation) domain	gb|FL612902.1|	CAIG7619.fwd CAIG Postia placenta in rich medium Postia placenta cDNA clone CAIG7619 5', mRNA sequence	1e-120	2.3.3.13
Psang00326	GAKI01000227	Glycoside hydrolase family 18, putative chitinase, protein 3	gi|392558469|gb|EIW51657.1|	glycoside hydrolase [Trametes versicolor FP-101664 SS1]	0.0	PF00704.23	9.4e-65	Glycosyl hydrolases family 18	gb|HO729668.1|	HMA020092F08.T3 GLEST02 Ganoderma lucidum cDNA 3', mRNA sequence	0.0	3.2.1.14	Mitochondrion	5			GH18
Psang00328	GAKI01000228	Tubulin alpha	gi|392568330|gb|EIW61504.1|	alpha2 tubulin [Trametes versicolor FP-101664 SS1]	0.0	PF00091.20	4.1e-68	Tubulin/FtsZ family, GTPase domain	gb|EB072563.1|	TverSEQ10316 Trametes versicolor pBluescript (EcoRI-XhoI) Trametes versicolor cDNA clone TverSEQ10316, mRNA sequence	0.0
Psang00330	GAKI01000229	SNF2 family protein	tr|A8N0T7|A8N0T7_COPC7	SNF2-family ATP dependent chromatin remodeling factor snf21 OS=Coprinopsis cinerea (strain Okayama-7 / 130 / ATCC MYA-4618 / FGSC 9003) GN=CC1G 08634 PE=4 SV=2	1e-97	PF00439.20	2.7e-25	Bromodomain	gb|HO741989.1|	HMA040081G09.T3 GLEST04 Ganoderma lucidum cDNA 3', mRNA sequence	1e-134
Psang00331	GAKI01000230	SNF2 family protein	tr|A8N0T7|A8N0T7_COPC7	SNF2-family ATP dependent chromatin remodeling factor snf21 OS=Coprinopsis cinerea (strain Okayama-7 / 130 / ATCC MYA-4618 / FGSC 9003) GN=CC1G 08634 PE=4 SV=2	1e-55	PF00439.20	2.7e-25	Bromodomain	gb|HO741116.1|	HMA040054A07.T3 GLEST04 Ganoderma lucidum cDNA 3', mRNA sequence	1e-154
Psang00332	GAKI01000231	Glycosyltransferase family 2, putative chitin synthase, protein 1, (C-terminal fragment)	gi|392559160|gb|EIW52345.1|	glycosyltransferase family 2 protein [Trametes versicolor FP-101664 SS1]	0.0	PF03142.10	1.9e-10	Chitin synthase	gb|HO714834.1|	HMA020123E02.T3 GLEST02 Ganoderma lucidum cDNA 3', mRNA sequence	0.0	2.4.1.16					GT2
Psang00334	GAKI01000232	3-oxoacid CoA-transferase	gi|392566899|gb|EIW60074.1|	3-oxoacid CoA-transferase [Trametes versicolor FP-101664 SS1]	0.0	TIGR02428	1.2e-90	3-oxoacid CoA-transferase, B subunit	gb|HO720071.1|	HMA020302B02.T3 GLEST02 Ganoderma lucidum cDNA 3', mRNA sequence	5e-140	2.8.3.5
Psang00335	GAKI01000233	3-oxoacid CoA-transferase	gi|392566899|gb|EIW60074.1|	3-oxoacid CoA-transferase [Trametes versicolor FP-101664 SS1]	0.0	TIGR02428	1.1e-90	3-oxoacid CoA-transferase, B subunit	gb|HO720071.1|	HMA020302B02.T3 GLEST02 Ganoderma lucidum cDNA 3', mRNA sequence	2e-151	2.8.3.5
Psang00336	GAKI01000234	Alpha/beta hydrolase family protein	gi|392568980|gb|EIW62154.1|	alpha/beta-hydrolase [Trametes versicolor FP-101664 SS1]	1e-133			NA	gb|EB075651.1|	TverSEQ6199 Trametes versicolor pBluescript (EcoRI-XhoI) Trametes versicolor cDNA clone TverSEQ6199, mRNA sequence	2e-50
Psang00337	GAKI01000235	Alpha/beta hydrolase family protein	gi|392568980|gb|EIW62154.1|	alpha/beta-hydrolase [Trametes versicolor FP-101664 SS1]	1e-134			NA	gb|EB075651.1|	TverSEQ6199 Trametes versicolor pBluescript (EcoRI-XhoI) Trametes versicolor cDNA clone TverSEQ6199, mRNA sequence	2e-50		Mitochondrion	3
Psang00338	GAKI01000236	Expansin	tr|B0CSJ6|B0CSJ6_LACBS	Expansin family protein OS=Laccaria bicolor (strain S238N-H82 / ATCC MYA-4686) GN=LACBIDRAFT 306030 PE=4 SV=1	2e-39	PF03330.13	3.8e-12	Rare lipoprotein A (RlpA)-like double-psi beta-barrel	gb|HO713145.1|	HMA020072G01.T3 GLEST02 Ganoderma lucidum cDNA 3', mRNA sequence	1e-39						CBM12|CBM32|CBM63
Psang00340	GAKI01000237	Tctex-1 family protein				PF03645.8	1.9e-11	Tctex-1 family	gb|HO743581.1|	HMA040131B08.T3 GLEST04 Ganoderma lucidum cDNA 3', mRNA sequence	2e-120		Mitochondrion	3
Psang00341	GAKI01000238	Tctex-1 family protein				PF03645.8	2.3e-11	Tctex-1 family	gb|HO743581.1|	HMA040131B08.T3 GLEST04 Ganoderma lucidum cDNA 3', mRNA sequence	2e-120		Mitochondrion	1
Psang00342	GAKI01000239	Acetyl-CoA C-acyltransferase	gi|392571084|gb|EIW64256.1|	3-ketoacyl-CoA thiolase [Trametes versicolor FP-101664 SS1]	0.0	TIGR01930	6.6e-113	acetyl-CoA C-acetyltransferase	gb|HO745887.1|	HMA040051D01.T3 GLEST04 Ganoderma lucidum cDNA 3', mRNA sequence	6e-177	2.3.1.16
Psang00345	GAKI01000240	Aspartyl endopeptidase	gi|392568670|gb|EIW61844.1|	acid protease [Trametes versicolor FP-101664 SS1]	0.0	PF00026.18	2.3e-73	Eukaryotic aspartyl protease	gb|HO728285.1|	HMA020544A05.T3 GLEST02 Ganoderma lucidum cDNA 3', mRNA sequence	7e-170	3.4.23.22
Psang00346	GAKI01000241	Glycoside hydrolase family 16, putative endo-1,3(4)-beta glucanase, protein 4	gi|392561831|gb|EIW55012.1|	glycoside hydrolase family 16 protein [Trametes versicolor FP-101664 SS1]	1e-135	PF00722.16	8.1e-17	Glycosyl hydrolases family 16	gb|HO750136.1|	HMA050122.T3_H04_018 GLEST05 Ganoderma lucidum cDNA 3', mRNA sequence	7e-170						GH16|CBM18
Psang00348	GAKI01000242	Phosphoglycerate kinase	gi|392567516|gb|EIW60691.1|	phosphoglycerate kinase [Trametes versicolor FP-101664 SS1]	0.0	PF00162.14	1.8e-148	Phosphoglycerate kinase	gb|EB072440.1|	TverSEQ10159 Trametes versicolor pBluescript (EcoRI-XhoI) Trametes versicolor cDNA clone TverSEQ10159, mRNA sequence	0.0	2.7.2.3
Psang00349	GAKI01000243	Phosphoglycerate kinase	gi|392567516|gb|EIW60691.1|	phosphoglycerate kinase [Trametes versicolor FP-101664 SS1]	0.0	PF00162.14	1.6e-148	Phosphoglycerate kinase	gb|EB072440.1|	TverSEQ10159 Trametes versicolor pBluescript (EcoRI-XhoI) Trametes versicolor cDNA clone TverSEQ10159, mRNA sequence	0.0	2.7.2.3
Psang00350	GAKI01000244	Hypothetical protein						NA	gb|FL609151.1|	CAIG569.rev CAIG Postia placenta in rich medium Postia placenta cDNA clone CAIG569 3', mRNA sequence	6e-44		Secretory pathway	5
Psang00352	GAKI01000245	Hypothetical protein	tr|D8PQK9|D8PQK9_SCHCM	Expressed protein OS=Schizophyllum commune (strain H4-8 / FGSC 9210) GN=SCHCODRAFT 80316 PE=4 SV=1	6e-40			NA	gb|HO748800.1|	HMA050082.T3_G10_068 GLEST05 Ganoderma lucidum cDNA 3', mRNA sequence	2e-119		Secretory pathway	1
Psang00353	GAKI01000246	Hypothetical protein	tr|D8PQK9|D8PQK9_SCHCM	Expressed protein OS=Schizophyllum commune (strain H4-8 / FGSC 9210) GN=SCHCODRAFT 80316 PE=4 SV=1	2e-40			NA	gb|HO748800.1|	HMA050082.T3_G10_068 GLEST05 Ganoderma lucidum cDNA 3', mRNA sequence	2e-119		Secretory pathway	1
Psang00354	GAKI01000247	P-type ATPase	gi|392561401|gb|EIW54583.1|	phospholipid-translocating P-type ATPase [Trametes versicolor FP-101664 SS1]	0.0	TIGR01652	1e-136	phospholipid-translocating P-type ATPase, flippase	gb|GR731888.1|	CCOZ3104.b1 CCOZ Heterobasidion annosum Liquid Hagem-medium (H) Heterobasidion annosum cDNA clone CCOZ3104 5', mRNA sequence	0.0	3.6.3.1
Psang00355	GAKI01000248	P-type ATPase	gi|392561401|gb|EIW54583.1|	phospholipid-translocating P-type ATPase [Trametes versicolor FP-101664 SS1]	1e-175	TIGR01494	5.8e-33	HAD ATPase, P-type, family IC	gb|GR762790.1|	CCPC6146.b1 CCPC Heterobasidion annosum Liquid high nitrogen MMN-medium (L) Heterobasidion annosum cDNA clone CCPC6146 5', mRNA sequence	0.0	3.6.3.1
Psang00356	GAKI01000249	Phosphatase 2C	gi|392570375|gb|EIW63548.1|	protein serine/threonine phosphatase 2C [Trametes versicolor FP-101664 SS1]	1e-175	PF00481.16	3.2e-65	Protein phosphatase 2C	gb|HS497963.1|	CCUT3511.g1 CCUT Phanerochaete carnosa HHB-10118-sp mycelium grown in liquid YMPG medium Phanerochaete carnosa cDNA clone CCUT3511 3', mRNA sequence	1e-102	3.1.3.16					GT31
Psang00358	GAKI01000250	Hypothetical protein	tr|D8QIA6|D8QIA6_SCHCM	Expressed protein OS=Schizophyllum commune (strain H4-8 / FGSC 9210) GN=SCHCODRAFT 83446 PE=4 SV=1	5e-16			NA	gb|HO741135.1|	HMA040054C06.T3 GLEST04 Ganoderma lucidum cDNA 3', mRNA sequence	4e-33
Psang00360	GAKI01000251	GLE1-like protein				PF07817.8	4.2e-18	GLE1-like protein	gb|EB074737.1|	TverSEQ4909 Trametes versicolor pBluescript (EcoRI-XhoI) Trametes versicolor cDNA clone TverSEQ4909, mRNA sequence	3e-124
Psang00362	GAKI01000252	Ras family protein	gi|392567719|gb|EIW60894.1|	CC42 CANAL CELL division control protein 42 [Trametes versicolor FP-101664 SS1]	1e-126	PF00071.17	2.8e-52	Ras family	gb|EB077811.1|	TverSEQ9537 Trametes versicolor pBluescript (EcoRI-XhoI) Trametes versicolor cDNA clone TverSEQ9537, mRNA sequence	0.0						GH47
Psang00364	GAKI01000253	Protein kinase	tr|A8NKM9|A8NKM9_COPC7	TKL/TKL-ccin protein kinase OS=Coprinopsis cinerea (strain Okayama-7 / 130 / ATCC MYA-4618 / FGSC 9003) GN=CC1G 02232 PE=4 SV=2	4e-75			NA	gb|HO741567.1|	HMA040071A04.T3 GLEST04 Ganoderma lucidum cDNA 3', mRNA sequence	1e-121
Psang00366	GAKI01000254	Pkinase domain-containing protein	gi|392571163|gb|EIW64335.1|	Pkinase-domain-containing protein [Trametes versicolor FP-101664 SS1]	0.0	PF00069.20	4.9e-68	Protein kinase domain	gb|HO727036.1|	HMA020502G01.T3 GLEST02 Ganoderma lucidum cDNA 3', mRNA sequence	4e-147	2.7.11.25					CBM2
Psang00367	GAKI01000255	ATP-binding cassette (ABC) transporter	tr|A8P9R1|A8P9R1_COPC7	ABC transporter OS=Coprinopsis cinerea (strain Okayama-7 / 130 / ATCC MYA-4618 / FGSC 9003) GN=CC1G 09152 PE=3 SV=2	1e-137	PF01061.19	4.2e-31	ABC-2 type transporter	gb|HO721526.1|	HMA020342G04.T3 GLEST02 Ganoderma lucidum cDNA 3', mRNA sequence	3e-173
Psang00368	GAKI01000256	Hypothetical protein						NA	gb|HO747253.1|	HMA050033.T3_C07_059 GLEST05 Ganoderma lucidum cDNA 3', mRNA sequence	2e-80		Secretory pathway	5
Psang00369	GAKI01000257	Hypothetical protein						NA	gb|HO747253.1|	HMA050033.T3_C07_059 GLEST05 Ganoderma lucidum cDNA 3', mRNA sequence	2e-80		Secretory pathway	5
Psang00370	GAKI01000258	Peptidyl-Lys metalloendopeptidase	sp|P81054|PLMP_GRIFR	Peptidyl-Lys metalloendopeptidase OS=Grifola frondosa GN=MEP PE=1 SV=2	1e-171			NA	gb|GW383177.1|	CBXY802.y3 CBXY Schizophyllum commune 4-day-old colony, grown at 25 C in the light (L) Schizophyllum commune cDNA clone CBXY802 3', mRNA sequence	7e-74	3.4.24.20	Secretory pathway	2	Cleavage site between pos. 1 and 22	0.692 / 0.450
Psang00372	GAKI01000259	Anthranilate phosphoribosyltransferase	gi|392559130|gb|EIW52315.1|	anthranilate phosphoribosyltransferase TrpD [Trametes versicolor FP-101664 SS1]	0.0	TIGR01245	1.5e-93	anthranilate phosphoribosyltransferase	gb|EB076779.1|	TverSEQ7839 Trametes versicolor pBluescript (EcoRI-XhoI) Trametes versicolor cDNA clone TverSEQ7839, mRNA sequence	0.0	2.4.2.18	Mitochondrion	5
Psang00374	GAKI01000260	Hypothetical protein						NA	gb|FL633229.1|	CATT560.fwd CATT Postia placenta in Avicel medium Postia placenta cDNA clone CATT560 5', mRNA sequence	7e-94		Mitochondrion	5
Psang00376	GAKI01000261	Hypothetical protein						NA					Secretory pathway	1	Cleavage site between pos. 1 and 19	0.854 / 0.450
Psang00377	GAKI01000262	Hypothetical protein						NA					Secretory pathway	1	Cleavage site between pos. 1 and 19	0.854 / 0.450
Psang00378	GAKI01000263	Hypothetical protein						NA					Secretory pathway	5
Psang00380	GAKI01000264	ATP synthase	tr|J4GT84|J4GT84_9APHY	ATP synthase gamma chain OS=Fibroporia radiculosa PE=3 SV=1	1e-169	TIGR01146	7.9e-79	ATP synthase F1, gamma subunit	gb|EB073836.1|	TverSEQ3287 Trametes versicolor pBluescript (EcoRI-XhoI) Trametes versicolor cDNA clone TverSEQ3287, mRNA sequence	0.0
Psang00381	GAKI01000265	ATP synthase	tr|J4GT84|J4GT84_9APHY	ATP synthase gamma chain OS=Fibroporia radiculosa PE=3 SV=1	1e-171	TIGR01146	3.4e-79	ATP synthase F1, gamma subunit	gb|EB073836.1|	TverSEQ3287 Trametes versicolor pBluescript (EcoRI-XhoI) Trametes versicolor cDNA clone TverSEQ3287, mRNA sequence	0.0		Mitochondrion	2
Psang00382	GAKI01000266	V-type ATPase	tr|I2FVG6|I2FVG6_USTHO	Probable vacuolar atp synthase subunit g (Vma-10) OS=Ustilago hordei PE=4 SV=1	4e-24	TIGR01147	2.5e-34	V-type ATPase, G subunit	gb|GW389130.1|	CBXZ7537.b1 CBXZ Schizophyllum commune pool of 4- and 8-day-old colony, grown at 25 C in resp. the dark and in light (H) Schizophyllum commune cDNA clone CBXZ7537 5', mRNA sequence	4e-77
Psang00383	GAKI01000267	V-type ATPase	tr|G4TMX9|G4TMX9_PIRID	Probable vacuolar atp synthase subunit g (Vma-10) OS=Piriformospora indica (strain DSM 11827) GN=PIIN 06611 PE=4 SV=1	1e-11	TIGR01147	2.4e-24	V-type ATPase, G subunit	gb|GW389130.1|	CBXZ7537.b1 CBXZ Schizophyllum commune pool of 4- and 8-day-old colony, grown at 25 C in resp. the dark and in light (H) Schizophyllum commune cDNA clone CBXZ7537 5', mRNA sequence	2e-62
Psang00384	GAKI01000268	Phospholipid methyltransferase				PF04191.8	3.3e-13	Phospholipid methyltransferase	gb|EB007777.1|	GtraSEQ16109 Gloeophyllum trabeum pBluescript (EcoRI-XhoI) Gloeophyllum trabeum cDNA clone GtraSEQ16109, mRNA sequence	6e-108
Psang00385	GAKI01000269	Phospholipid methyltransferase				PF04191.8	8.4e-15	Phospholipid methyltransferase	gb|EB077188.1|	TverSEQ8552 Trametes versicolor pBluescript (EcoRI-XhoI) Trametes versicolor cDNA clone TverSEQ8552, mRNA sequence	8e-89		Mitochondrion	2
Psang00386	GAKI01000270	DWNN-domain-containing protein	gi|392565621|gb|EIW58798.1|	DWNN-domain-containing protein, partial [Trametes versicolor FP-101664 SS1]	1e-135	PF13696.1	5.2e-07	Zinc knuckle	gb|HO725206.1|	HMA020444B01.T3 GLEST02 Ganoderma lucidum cDNA 3', mRNA sequence	4e-51
Psang00388	GAKI01000271	Peptidylprolyl isomerase	tr|J4I9G8|J4I9G8_9APHY	Peptidyl-prolyl cis-trans isomerase OS=Fibroporia radiculosa PE=3 SV=1	1e-120	PF00160.16	7.4e-45	Cyclophilin type peptidyl-prolyl cis-trans isomerase/CLD	gb|HO740163.1|	HMA040022G11.T3 GLEST04 Ganoderma lucidum cDNA 3', mRNA sequence	0.0	5.2.1.8	Secretory pathway	2	Cleavage site between pos. 1 and 26	0.855 / 0.450
Psang00389	GAKI01000272	Peptidylprolyl isomerase	tr|F8NSU9|F8NSU9_SERL9	Peptidyl-prolyl cis-trans isomerase OS=Serpula lacrymans var. lacrymans (strain S7.9) GN=SERLADRAFT 387331 PE=3 SV=1	2e-78	PF00160.16	3.6e-36	Cyclophilin type peptidyl-prolyl cis-trans isomerase/CLD	gb|HO729821.1|	HMA020113F08.T3 GLEST02 Ganoderma lucidum cDNA 3', mRNA sequence	4e-178	5.2.1.8	Mitochondrion	4
Psang00390	GAKI01000273	Fungal hydrophobin	tr|D8PRX3|D8PRX3_SCHCM	Fungal hydrophobin SC1 OS=Schizophyllum commune (strain H4-8 / FGSC 9210) GN=SC1 PE=4 SV=1	4e-24	PF01185.13	4.5e-19	Fungal hydrophobin	gb|GR756025.1|	CCPC2031.g1 CCPC Heterobasidion annosum Liquid high nitrogen MMN-medium (L) Heterobasidion annosum cDNA clone CCPC2031 3', mRNA sequence	4e-07		Secretory pathway	1	Cleavage site between pos. 1 and 19	0.693 / 0.450
Psang00391	GAKI01000274	Fungal hydrophobin	tr|D8PRX3|D8PRX3_SCHCM	Fungal hydrophobin SC1 OS=Schizophyllum commune (strain H4-8 / FGSC 9210) GN=SC1 PE=4 SV=1	5e-25	PF01185.13	2.5e-19	Fungal hydrophobin	gb|GR756025.1|	CCPC2031.g1 CCPC Heterobasidion annosum Liquid high nitrogen MMN-medium (L) Heterobasidion annosum cDNA clone CCPC2031 3', mRNA sequence	3e-07
Psang00392	GAKI01000275	Piwi domain-containing protein	gi|392568822|gb|EIW61996.1|	argonaute-like protein [Trametes versicolor FP-101664 SS1]	0.0	PF02171.12	3.8e-88	Piwi domain	gb|FL625281.1|	CATO514.fwd CATO Postia placenta in Glucose medium Postia placenta cDNA clone CATO514 5', mRNA sequence	1e-129
Psang00394	GAKI01000276	LAG1-DNA bind domain-related protein	gi|392570197|gb|EIW63370.1|	LAG1-DNAbind-domain-containing protein [Trametes versicolor FP-101664 SS1]	7e-98			NA	gb|HO739900.1|	HMA040014A04.T3a1 GLEST04 Ganoderma lucidum cDNA 3', mRNA sequence	0.0
Psang00397	GAKI01000277	Carbohydrate-binding module family 13 protein	tr|D8PVH2|D8PVH2_SCHCM	Carbohydrate-binding module family 13 protein OS=Schizophyllum commune (strain H4-8 / FGSC 9210) GN=SCHCODRAFT 81183 PE=4 SV=1	6e-92			NA	gb|HO743325.1|	HMA040121H12.T3 GLEST04 Ganoderma lucidum cDNA 3', mRNA sequence	2e-149
Psang00398	GAKI01000278	Response regulator receiver domain-containing protein	tr|B8PEA7|B8PEA7_POSPM	Hypothetical response regulator receiver protein OS=Postia placenta (strain ATCC 44394 / Madison 698-R) GN=POSPLDRAFT 126525 PE=4 SV=1	3e-95	PF00072.19	2.8e-21	Response regulator receiver domain	gb|HO740719.1|	HMA040042H06.T3 GLEST04 Ganoderma lucidum cDNA 3', mRNA sequence	1e-148		Mitochondrion	2			GT2
Psang00400	GAKI01000279	Aldehyde dehydrogenase family protein	gi|392566619|gb|EIW59795.1|	aldehyde dehydrogenase [Trametes versicolor FP-101664 SS1]	1e-101	PF00171.17	1.6e-34	Aldehyde dehydrogenase family	gb|HS541476.1|	CCFF4250.b1 CCFF Pleurotus ostreatus N001 and PC9 vegetative mycelia (H) Pleurotus ostreatus cDNA clone CCFF4250 5', mRNA sequence	4e-14	1.2.1.65	Mitochondrion	5
Psang00401	GAKI01000280	Aldehyde dehydrogenase family protein	gi|392566619|gb|EIW59795.1|	aldehyde dehydrogenase [Trametes versicolor FP-101664 SS1]	1e-110	PF00171.17	7.2e-35	Aldehyde dehydrogenase family	gb|HS541476.1|	CCFF4250.b1 CCFF Pleurotus ostreatus N001 and PC9 vegetative mycelia (H) Pleurotus ostreatus cDNA clone CCFF4250 5', mRNA sequence	3e-14	1.2.1.65
Psang00402	GAKI01000281	Hypothetical protein						NA	gb|HO748797.1|	HMA050082.T3_G07_051 GLEST05 Ganoderma lucidum cDNA 3', mRNA sequence	2e-30
Psang00403	GAKI01000282	Hypothetical protein						NA	gb|HO748797.1|	HMA050082.T3_G07_051 GLEST05 Ganoderma lucidum cDNA 3', mRNA sequence	2e-30		Secretory pathway	1
Psang00404	GAKI01000283	Hypothetical protein						NA					Mitochondrion	2
Psang00407	GAKI01000284	Alcohol dehydrogenase family protein	gi|392563666|gb|EIW56845.1|	GroES-like protein [Trametes versicolor FP-101664 SS1]	1e-100	PF00107.21	1.6e-13	Zinc-binding dehydrogenase	gb|HO740653.1|	HMA040042A11.T3 GLEST04 Ganoderma lucidum cDNA 3', mRNA sequence	2e-10
Psang00408	GAKI01000285	ATP-binding cassette (ABC) transporter	gi|392560761|gb|EIW53943.1|	P-loop containing nucleoside triphosphate hydrolase protein [Trametes versicolor FP-101664 SS1]	1e-154	PF00005.22	7.2e-21	ABC transporter	gb|DV757956.1|	PchrSEQ7116 Phanerochaete chrysosporium pBluescript (EcoRI-XhoI) Phanerochaete chrysosporium cDNA clone PchrSEQ7116, mRNA sequence	8e-124						GT4
Psang00409	GAKI01000286	ATP-binding cassette (ABC) transporter	gi|392560761|gb|EIW53943.1|	P-loop containing nucleoside triphosphate hydrolase protein [Trametes versicolor FP-101664 SS1]	1e-149	PF00005.22	5.9e-21	ABC transporter	gb|DV757956.1|	PchrSEQ7116 Phanerochaete chrysosporium pBluescript (EcoRI-XhoI) Phanerochaete chrysosporium cDNA clone PchrSEQ7116, mRNA sequence	7e-124	3.6.3.44	Mitochondrion	2			GT4
Psang00411	GAKI01000287	Linoleate 8R-lipoxygenase	gi|392570723|gb|EIW63895.1|	heme peroxidase [Trametes versicolor FP-101664 SS1]	1e-173	PF03098.10	2.4e-33	Animal haem peroxidase	gb|HO725384.1|	HMA020452F05.T3 GLEST02 Ganoderma lucidum cDNA 3', mRNA sequence	1e-171	1.13.11.62	Mitochondrion	2
Psang00412	GAKI01000288	HSF-type DNA-binding protein	tr|C5NN39|C5NN39_LENED	Putative heat shock transcription factor OS=Lentinula edodes GN=hsf1 PE=2 SV=1	2e-89	PF00447.12	1.1e-19	HSF-type DNA-binding	gb|GW381399.1|	CBXY6997.x3 CBXY Schizophyllum commune 4-day-old colony, grown at 25 C in the light (L) Schizophyllum commune cDNA clone CBXY6997 5', mRNA sequence	4e-108
Psang00413	GAKI01000289	HSF-type DNA-binding protein	tr|C5NN39|C5NN39_LENED	Putative heat shock transcription factor OS=Lentinula edodes GN=hsf1 PE=2 SV=1	1e-85	PF00447.12	1e-19	HSF-type DNA-binding	gb|GW381399.1|	CBXY6997.x3 CBXY Schizophyllum commune 4-day-old colony, grown at 25 C in the light (L) Schizophyllum commune cDNA clone CBXY6997 5', mRNA sequence	3e-103
Psang00414	GAKI01000290	Hypothetical protein	tr|D8PLF1|D8PLF1_SCHCM	Expressed protein OS=Schizophyllum commune (strain H4-8 / FGSC 9210) GN=SCHCODRAFT 72487 PE=4 SV=1	5e-29			NA	gb|HO734303.1|	HMA030063A08.T3 GLEST03 Ganoderma lucidum cDNA 3', mRNA sequence	1e-95
Psang00415	GAKI01000291	Hypothetical protein						NA	gb|HO734303.1|	HMA030063A08.T3 GLEST03 Ganoderma lucidum cDNA 3', mRNA sequence	2e-34		Mitochondrion	3
Psang00416	GAKI01000292	AIP3-domain-containing protein	tr|I4YGA5|I4YGA5_WALSC	AIP3-domain-containing protein OS=Wallemia sebi (strain ATCC MYA-4683 / CBS 633.66) GN=Bud6p PE=4 SV=1	6e-22			NA	gb|EB075442.1|	TverSEQ5894 Trametes versicolor pBluescript (EcoRI-XhoI) Trametes versicolor cDNA clone TverSEQ5894, mRNA sequence	2e-56
Psang00417	GAKI01000293	AIP3-domain-containing protein	tr|I4YGA5|I4YGA5_WALSC	AIP3-domain-containing protein OS=Wallemia sebi (strain ATCC MYA-4683 / CBS 633.66) GN=Bud6p PE=4 SV=1	3e-07			NA	gb|EB075442.1|	TverSEQ5894 Trametes versicolor pBluescript (EcoRI-XhoI) Trametes versicolor cDNA clone TverSEQ5894, mRNA sequence	9e-58		Mitochondrion	4
Psang00418	GAKI01000294	Eukaryotic cytochrome b561				PF03188.11	2.2e-10	Eukaryotic cytochrome b561	gb|EB075217.1|	TverSEQ5558 Trametes versicolor pBluescript (EcoRI-XhoI) Trametes versicolor cDNA clone TverSEQ5558, mRNA sequence	8e-87		Secretory pathway	2
Psang00419	GAKI01000295	Alcohol oxidase	tr|G4T6V3|G4T6V3_PIRID	Related to Glucose dehydrogenase [acceptor] OS=Piriformospora indica (strain DSM 11827) GN=PIIN 00883 PE=3 SV=1	1e-14	PF05199.8	8e-07	GMC oxidoreductase	gb|EB077897.1|	TverSEQ9699 Trametes versicolor pBluescript (EcoRI-XhoI) Trametes versicolor cDNA clone TverSEQ9699, mRNA sequence	2e-20
Psang00420	GAKI01000296	Methyltransferase domain-containing protein	tr|D5KY51|D5KY51_9TREE	AdoMet-MTases OS=Tremella fuciformis PE=2 SV=1	1e-21	PF13489.1	6.2e-18	Methyltransferase domain	gb|HO710852.1|	GL-EST9_T3.xg_F02_006 GLEST01 Ganoderma lucidum cDNA 3', mRNA sequence	6e-30	2.1.1.144					GT2
Psang00422	GAKI01000297	Hypothetical protein	tr|D8Q5P1|D8Q5P1_SCHCM	Expressed protein OS=Schizophyllum commune (strain H4-8 / FGSC 9210) GN=SCHCODRAFT 235060 PE=4 SV=1	4e-08	PF05730.6	0.00048	CFEM domain	gb|HO747341.1|	HMA050034.T3_D11_089 GLEST05 Ganoderma lucidum cDNA 3', mRNA sequence	4e-32		Mitochondrion	5
Psang00423	GAKI01000298	Hypothetical protein	tr|D8Q5P1|D8Q5P1_SCHCM	Expressed protein OS=Schizophyllum commune (strain H4-8 / FGSC 9210) GN=SCHCODRAFT 235060 PE=4 SV=1	3e-08	PF05730.6	0.00041	CFEM domain	gb|HO747341.1|	HMA050034.T3_D11_089 GLEST05 Ganoderma lucidum cDNA 3', mRNA sequence	2e-30		Secretory pathway	3	Cleavage site between pos. 1 and 17	0.688 / 0.450
Psang00425	GAKI01000299	Short chain alcohol dehydrogenase	gi|392561452|gb|EIW54633.1|	NAD-P-binding protein [Trametes versicolor FP-101664 SS1]	1e-87	PF00106.20	9.5e-22	short chain dehydrogenase	gb|HO720539.1|	HMA020313E04.T3 GLEST02 Ganoderma lucidum cDNA 3', mRNA sequence	9e-15
Psang00426	GAKI01000300	SMI1 / KNR4 family protein	tr|A8NH18|A8NH18_COPC7	Glucan synthesis regulatory protein OS=Coprinopsis cinerea (strain Okayama-7 / 130 / ATCC MYA-4618 / FGSC 9003) GN=CC1G 03874 PE=4 SV=2	3e-86	PF09346.5	7.6e-25	SMI1 / KNR4 family (SUKH-1)	gb|EB075540.1|	TverSEQ6028 Trametes versicolor pBluescript (EcoRI-XhoI) Trametes versicolor cDNA clone TverSEQ6028, mRNA sequence	5e-139
Psang00427	GAKI01000301	SMI1 / KNR4 family protein	tr|A8NH18|A8NH18_COPC7	Glucan synthesis regulatory protein OS=Coprinopsis cinerea (strain Okayama-7 / 130 / ATCC MYA-4618 / FGSC 9003) GN=CC1G 03874 PE=4 SV=2	6e-87	PF09346.5	5.6e-25	SMI1 / KNR4 family (SUKH-1)	gb|EB075540.1|	TverSEQ6028 Trametes versicolor pBluescript (EcoRI-XhoI) Trametes versicolor cDNA clone TverSEQ6028, mRNA sequence	4e-139		Mitochondrion	2
Psang00428	GAKI01000302	DEAD/DEAH box helicase	gi|392561852|gb|EIW55033.1|	DEAD-domain-containing protein [Trametes versicolor FP-101664 SS1]	1e-76	PF04558.10	7.5e-33	Glutaminyl-tRNA synthetase, non-specific RNA binding region part 1	gb|HO744404.1|	HMA040153G10.T3 GLEST04 Ganoderma lucidum cDNA 3', mRNA sequence	1e-132	3.6.4.13					CE11
Psang00429	GAKI01000303	DEAD/DEAH box helicase	gi|392561852|gb|EIW55033.1|	DEAD-domain-containing protein [Trametes versicolor FP-101664 SS1]	3e-90	PF00271.26	1e-18	Helicase conserved C-terminal domain	gb|HO744404.1|	HMA040153G10.T3 GLEST04 Ganoderma lucidum cDNA 3', mRNA sequence	5e-132	3.6.4.13	Mitochondrion	4			CE11
Psang00430	GAKI01000304	PQ loop domain-containing protein	gi|392566512|gb|EIW59688.1|	PQ-loop-domain-containing protein [Trametes versicolor FP-101664 SS1]	1e-166	PF04193.9	4e-34	PQ loop repeat	gb|HO712040.1|	HMA020033H04.T3 GLEST02 Ganoderma lucidum cDNA 3', mRNA sequence	5e-94		Secretory pathway	3
Psang00431	GAKI01000305	PQ loop domain-containing protein	gi|392566512|gb|EIW59688.1|	PQ-loop-domain-containing protein [Trametes versicolor FP-101664 SS1]	1e-140	PF04193.9	1.1e-27	PQ loop repeat	gb|HO712040.1|	HMA020033H04.T3 GLEST02 Ganoderma lucidum cDNA 3', mRNA sequence	2e-80		Secretory pathway	3
Psang00432	GAKI01000306	40S ribosomal protein	gi|392565330|gb|EIW58507.1|	40S ribosomal protein S4 [Trametes versicolor FP-101664 SS1]	1e-171	PF00900.15	1.6e-30	Ribosomal family S4e	gb|HO719255.1|	HMA020272D04.T3 GLEST02 Ganoderma lucidum cDNA 3', mRNA sequence	0.0		Mitochondrion	4
Psang00434	GAKI01000307	Hypothetical protein						NA	gb|GW381146.1|	CBXY6836.y2 CBXY Schizophyllum commune 4-day-old colony, grown at 25 C in the light (L) Schizophyllum commune cDNA clone CBXY6836 3', mRNA sequence	1e-07
Psang00435	GAKI01000308	Hypothetical protein	tr|D8PRC9|D8PRC9_SCHCM	Expressed protein OS=Schizophyllum commune (strain H4-8 / FGSC 9210) GN=SCHCODRAFT 64697 PE=4 SV=1	2e-36			NA	gb|DV765045.1|	PchrSEQ011248 Phanerochaete chrysosporium pBluescript (EcoRI-XhoI) Phanerochaete chrysosporium cDNA clone PchrSEQ011248, mRNA sequence	7e-47		Mitochondrion	5
Psang00436	GAKI01000309	Hypothetical protein						NA					Secretory pathway	1
Psang00437	GAKI01000310	Hypothetical protein						NA	gb|EB075341.1|	TverSEQ5733 Trametes versicolor pBluescript (EcoRI-XhoI) Trametes versicolor cDNA clone TverSEQ5733, mRNA sequence	2e-35
Psang00438	GAKI01000311	Hypothetical protein						NA	gb|HO717636.1|	HMA020214A01.T3 GLEST02 Ganoderma lucidum cDNA 3', mRNA sequence	7e-107		Secretory pathway	1	Cleavage site between pos. 1 and 18	0.796 / 0.450
Psang00439	GAKI01000312	Hypothetical protein						NA					Mitochondrion	2
Psang00440	GAKI01000313	DUF1275 domain-containing protein				PF06912.6	1.8e-20	Protein of unknown function (DUF1275)	gb|HO744499.1|	HMA040161A09.T3 GLEST04 Ganoderma lucidum cDNA 3', mRNA sequence	0.0
Psang00442	GAKI01000314	60S ribosomal protein	tr|G4TN98|G4TN98_PIRID	Probable RPL10-60S large subunit ribosomal protein L10 OS=Piriformospora indica (strain DSM 11827) GN=PIIN 06728 PE=4 SV=1	1e-153	TIGR00279	1.2e-81	ribosomal protein L10.e	gb|EB073696.1|	TverSEQ3002 Trametes versicolor pBluescript (EcoRI-XhoI) Trametes versicolor cDNA clone TverSEQ3002, mRNA sequence	0.0
Psang00443	GAKI01000315	60S ribosomal protein	tr|G4TN98|G4TN98_PIRID	Probable RPL10-60S large subunit ribosomal protein L10 OS=Piriformospora indica (strain DSM 11827) GN=PIIN 06728 PE=4 SV=1	1e-153	TIGR00279	9.7e-82	ribosomal protein L10.e	gb|EB073696.1|	TverSEQ3002 Trametes versicolor pBluescript (EcoRI-XhoI) Trametes versicolor cDNA clone TverSEQ3002, mRNA sequence	0.0
Psang00444	GAKI01000316	Hypothetical protein						NA	gb|HO718554.1|	HMA020244D06.T3 GLEST02 Ganoderma lucidum cDNA 3', mRNA sequence	4e-65		Mitochondrion	4
Psang00445	GAKI01000317	Hypothetical protein						NA	gb|HO718554.1|	HMA020244D06.T3 GLEST02 Ganoderma lucidum cDNA 3', mRNA sequence	1e-29		Mitochondrion	4
Psang00446	GAKI01000318	Aromatic ring-opening dioxygenase subunit	gi|392567354|gb|EIW60529.1|	Extradiol aromatic ring-opening dioxygenase [Trametes versicolor FP-101664 SS1]	1e-168	PF02900.13	1.8e-39	Catalytic LigB subunit of aromatic ring-opening dioxygenase	gb|HO734780.1|	HMA030081G02.T3 GLEST03 Ganoderma lucidum cDNA 3', mRNA sequence	3e-96
Psang00447	GAKI01000319	Aromatic ring-opening dioxygenase subunit	gi|392567354|gb|EIW60529.1|	Extradiol aromatic ring-opening dioxygenase [Trametes versicolor FP-101664 SS1]	1e-129	PF02900.13	1.3e-29	Catalytic LigB subunit of aromatic ring-opening dioxygenase	gb|HO734780.1|	HMA030081G02.T3 GLEST03 Ganoderma lucidum cDNA 3', mRNA sequence	1e-63
Psang00448	GAKI01000320	Biotin synthase	gi|392571744|gb|EIW64916.1|	biotin synthase [Trametes versicolor FP-101664 SS1]	0.0	PF06968.8	5e-26	Biotin and Thiamin Synthesis associated domain	gb|FL598937.1|	CAIG11586.fwd CAIG Postia placenta in rich medium Postia placenta cDNA clone CAIG11586 5', mRNA sequence	0.0	2.8.1.6
Psang00449	GAKI01000321	Biotin synthase	gi|392571744|gb|EIW64916.1|	biotin synthase [Trametes versicolor FP-101664 SS1]	1e-126	PF04055.16	1.2e-17	Radical SAM superfamily	gb|EB077404.1|	TverSEQ8873 Trametes versicolor pBluescript (EcoRI-XhoI) Trametes versicolor cDNA clone TverSEQ8873, mRNA sequence	3e-158	2.8.1.6
Psang00450	GAKI01000322	Lipoyl synthase	gi|392571646|gb|EIW64818.1|	mitochondrial Lipoyl synthase [Trametes versicolor FP-101664 SS1]	1e-153	TIGR00510	4.6e-101	lipoyl synthase	gb|DR027254.1|	bda010012_H10_11.b1_033.ab1 Antrodia cinnamomea cDNA Library Taiwanofungus camphoratus cDNA, mRNA sequence	7e-130	2.8.1.8
Psang00451	GAKI01000323	Lipoyl synthase	gi|392571646|gb|EIW64818.1|	mitochondrial Lipoyl synthase [Trametes versicolor FP-101664 SS1]	1e-169	TIGR00510	1.7e-103	lipoyl synthase	gb|DR027254.1|	bda010012_H10_11.b1_033.ab1 Antrodia cinnamomea cDNA Library Taiwanofungus camphoratus cDNA, mRNA sequence	6e-130	2.8.1.8
Psang00452	GAKI01000324	Beta-flanking protein	tr|F8NG89|F8NG89_SERL9	Beta-flanking protein OS=Serpula lacrymans var. lacrymans (strain S7.9) GN=beta-fg PE=4 SV=1	1e-57			NA	gb|EB077850.1|	TverSEQ9603 Trametes versicolor pBluescript (EcoRI-XhoI) Trametes versicolor cDNA clone TverSEQ9603, mRNA sequence	8e-155
Psang00453	GAKI01000325	Beta-flanking protein	tr|F8NG89|F8NG89_SERL9	Beta-flanking protein OS=Serpula lacrymans var. lacrymans (strain S7.9) GN=beta-fg PE=4 SV=1	2e-58			NA	gb|EB077850.1|	TverSEQ9603 Trametes versicolor pBluescript (EcoRI-XhoI) Trametes versicolor cDNA clone TverSEQ9603, mRNA sequence	5e-150
Psang00454	GAKI01000326	Vacuolar-sorting protein SNF7	tr|A8NXC3|A8NXC3_COPC7	Vacuolar-sorting protein SNF7 OS=Coprinopsis cinerea (strain Okayama-7 / 130 / ATCC MYA-4618 / FGSC 9003) GN=CC1G 00263 PE=4 SV=1	5e-72	PF03357.16	8.9e-34	Snf7	gb|EB072574.1|	TverSEQ10331 Trametes versicolor pBluescript (EcoRI-XhoI) Trametes versicolor cDNA clone TverSEQ10331, mRNA sequence	0.0
Psang00455	GAKI01000327	Vacuolar-sorting protein SNF7	tr|A8NXC3|A8NXC3_COPC7	Vacuolar-sorting protein SNF7 OS=Coprinopsis cinerea (strain Okayama-7 / 130 / ATCC MYA-4618 / FGSC 9003) GN=CC1G 00263 PE=4 SV=1	7e-73	PF03357.16	8.4e-34	Snf7	gb|EB072574.1|	TverSEQ10331 Trametes versicolor pBluescript (EcoRI-XhoI) Trametes versicolor cDNA clone TverSEQ10331, mRNA sequence	0.0
Psang00456	GAKI01000328	Hypothetical protein						NA
Psang00457	GAKI01000329	Hypothetical protein						NA
Psang00458	GAKI01000330	YTH domain-related protein	gi|392567079|gb|EIW60254.1|	YTH-domain-containing protein [Trametes versicolor FP-101664 SS1]	7e-10			NA	gb|HO735723.1|	HMA030112H03.T3 GLEST03 Ganoderma lucidum cDNA 3', mRNA sequence	9e-46		Secretory pathway	1	Cleavage site between pos. 1 and 23	0.661 / 0.450
Psang00460	GAKI01000331	TPR repeat-containing protein	gi|392560241|gb|EIW53424.1|	TPR-like protein [Trametes versicolor FP-101664 SS1]	3e-88	PF13428.1	8.6e-06	Tetratricopeptide repeat	gb|HO752482.1|	HMA050184.T3_A07_063 GLEST05 Ganoderma lucidum cDNA 3', mRNA sequence	2e-118		Mitochondrion	4
Psang00461	GAKI01000332	Proteophosphoglycan	tr|G0SYV0|G0SYV0_RHOG2	Proteophosphoglycan ppg4 OS=Rhodotorula glutinis (strain ATCC 204091 / IIP 30 / MTCC 1151) GN=RTG 01915 PE=4 SV=1	4e-13			NA	gb|FL626431.1|	CATS1396.fwd CATS Postia placenta in Avicel medium Postia placenta cDNA clone CATS1396 5', mRNA sequence	1e-35
Psang00462	GAKI01000333	Peroxiredoxin family protein	gi|392559738|gb|EIW52922.1|	thioredoxin-like protein [Trametes versicolor FP-101664 SS1]	1e-131	PF00578.16	1.7e-36	AhpC/TSA family	gb|HO719642.1|	HMA020284D01.T3 GLEST02 Ganoderma lucidum cDNA 3', mRNA sequence	0.0	1.11.1.15					GH18
Psang00463	GAKI01000334	Peroxiredoxin family protein	gi|392559738|gb|EIW52922.1|	thioredoxin-like protein [Trametes versicolor FP-101664 SS1]	1e-129	PF00578.16	8e-37	AhpC/TSA family	gb|HO756332.1|	HMA050284.T3a1_C07_059 GLEST05 Ganoderma lucidum cDNA 3', mRNA sequence	2e-179	1.11.1.15					GH18
Psang00464	GAKI01000335	Vacuolar import and degradation protein				PF09783.4	2.8e-33	Vacuolar import and degradation protein	gb|EB077381.1|	TverSEQ8842 Trametes versicolor pBluescript (EcoRI-XhoI) Trametes versicolor cDNA clone TverSEQ8842, mRNA sequence	3e-159
Psang00465	GAKI01000336	Hypothetical protein				PF09783.4	3.7e-07	Vacuolar import and degradation protein	gb|EB077381.1|	TverSEQ8842 Trametes versicolor pBluescript (EcoRI-XhoI) Trametes versicolor cDNA clone TverSEQ8842, mRNA sequence	2e-60
Psang00466	GAKI01000337	G-alpha domain-containing protein	gi|392563236|gb|EIW56415.1|	G-alpha-domain-containing protein [Trametes versicolor FP-101664 SS1]	0.0	PF00503.15	2.3e-81	G-protein alpha subunit	gb|HO719126.1|	HMA020264C05.T3 GLEST02 Ganoderma lucidum cDNA 3', mRNA sequence	5e-158
Psang00467	GAKI01000338	Alpha/beta hydrolase family protein	gi|392561180|gb|EIW54362.1|	lysophospholipase [Trametes versicolor FP-101664 SS1]	6e-79	PF12697.2	4.9e-17	Alpha/beta hydrolase family	gb|HO752460.1|	HMA050183.T3_G06_036 GLEST05 Ganoderma lucidum cDNA 3', mRNA sequence	2e-44	3.1.1.23
Psang00468	GAKI01000339	Efflux transporter	tr|B0DXM3|B0DXM3_LACBS	Endoplasmic reticulum auxin efflux carrier OS=Laccaria bicolor (strain S238N-H82 / ATCC MYA-4686) GN=LACBIDRAFT 192016 PE=4 SV=1	1e-67	PF03547.13	3.3e-15	Membrane transport protein	gb|EB076805.1|	TverSEQ7888 Trametes versicolor pBluescript (EcoRI-XhoI) Trametes versicolor cDNA clone TverSEQ7888, mRNA sequence	4e-82		Secretory pathway	1
Psang00470	GAKI01000340	Hypothetical protein	tr|A8NN77|A8NN77_COPC7	Heat shock protein DDR48 OS=Coprinopsis cinerea (strain Okayama-7 / 130 / ATCC MYA-4618 / FGSC 9003) GN=CC1G 06467 PE=4 SV=1	9e-05			NA	gb|DR605588.1|	EST995716 FvG Gibberella moniliformis cDNA clone FVGBB42, mRNA sequence	2e-16
Psang00471	GAKI01000341	Hypothetical protein						NA	gb|DV764122.1|	PchrSEQ012356 Phanerochaete chrysosporium pBluescript (EcoRI-XhoI) Phanerochaete chrysosporium cDNA clone PchrSEQ012356, mRNA sequence	1e-18		Secretory pathway	2
Psang00472	GAKI01000342	TCP-1/cpn60 chaperonin family protein	gi|392569756|gb|EIW62929.1|	chaperonin-containing T-complex zeta subunit Cct6 [Trametes versicolor FP-101664 SS1]	0.0	PF00118.19	5.9e-95	TCP-1/cpn60 chaperonin family	gb|EB072443.1|	TverSEQ10163 Trametes versicolor pBluescript (EcoRI-XhoI) Trametes versicolor cDNA clone TverSEQ10163, mRNA sequence	0.0
Psang00473	GAKI01000343	TCP-1/cpn60 chaperonin family protein	gi|392569756|gb|EIW62929.1|	chaperonin-containing T-complex zeta subunit Cct6 [Trametes versicolor FP-101664 SS1]	2e-90	PF00118.19	3.1e-35	TCP-1/cpn60 chaperonin family	gb|EB072443.1|	TverSEQ10163 Trametes versicolor pBluescript (EcoRI-XhoI) Trametes versicolor cDNA clone TverSEQ10163, mRNA sequence	3e-133
Psang00474	GAKI01000344	Peptidylprolyl isomerase	tr|A8P981|A8P981_COPC7	Peptidyl-prolyl cis-trans isomerase OS=Coprinopsis cinerea (strain Okayama-7 / 130 / ATCC MYA-4618 / FGSC 9003) GN=CC1G 09572 PE=3 SV=1	2e-89	PF00160.16	1.4e-43	Cyclophilin type peptidyl-prolyl cis-trans isomerase/CLD	gb|EB074693.1|	TverSEQ4843 Trametes versicolor pBluescript (EcoRI-XhoI) Trametes versicolor cDNA clone TverSEQ4843, mRNA sequence	0.0	5.2.1.8
Psang00475	GAKI01000345	poly(A)-ribonuclease	tr|G4T570|G4T570_PIRID	Related to Pab1 dependent poly(A)-specific ribonuclease PAN3 OS=Piriformospora indica (strain DSM 11827) GN=PIIN 00168 PE=4 SV=1	2e-69			NA	gb|FL626250.1|	CATS1278.rev CATS Postia placenta in Avicel medium Postia placenta cDNA clone CATS1278 3', mRNA sequence	2e-97		Secretory pathway	2	Cleavage site between pos. 1 and 17	0.570 / 0.450
Psang00476	GAKI01000346	Nitronate monooxygenase	gi|392567350|gb|EIW60525.1|	2-nitropropane dioxygenase [Trametes versicolor FP-101664 SS1]	1e-166	PF03060.10	2.1e-65	Nitronate monooxygenase	gb|HO739382.1|	HMA030172A04.T3 GLEST03 Ganoderma lucidum cDNA 3', mRNA sequence	3e-167
Psang00477	GAKI01000347	Nitronate monooxygenase	gi|392567350|gb|EIW60525.1|	2-nitropropane dioxygenase [Trametes versicolor FP-101664 SS1]	8e-75	PF03060.10	3.6e-25	Nitronate monooxygenase	gb|HO743037.1|	HMA040112D03.T3 GLEST04 Ganoderma lucidum cDNA 3', mRNA sequence	4e-56
Psang00478	GAKI01000348	Hypothetical protein						NA
Psang00479	GAKI01000349	Hypothetical protein						NA	gb|HO735347.1|	HMA030101D11.T3 GLEST03 Ganoderma lucidum cDNA 3', mRNA sequence	2e-08
Psang00480	GAKI01000350	Hypothetical protein				PF04588.8	9.1e-05	Hypoxia induced protein conserved region	gb|EB077056.1|	TverSEQ8330 Trametes versicolor pBluescript (EcoRI-XhoI) Trametes versicolor cDNA clone TverSEQ8330, mRNA sequence	2e-137
Psang00481	GAKI01000351	Hypothetical protein				PF04588.8	9.3e-05	Hypoxia induced protein conserved region	gb|EB072507.1|	TverSEQ10248 Trametes versicolor pBluescript (EcoRI-XhoI) Trametes versicolor cDNA clone TverSEQ10248, mRNA sequence	2e-136
Psang00482	GAKI01000352	Hypothetical protein						NA	gb|HO747441.1|	HMA050041.T3_G04_020 GLEST05 Ganoderma lucidum cDNA 3', mRNA sequence	1e-62		Mitochondrion	2
Psang00483	GAKI01000353	Hypothetical protein						NA	gb|HO747441.1|	HMA050041.T3_G04_020 GLEST05 Ganoderma lucidum cDNA 3', mRNA sequence	1e-62		Mitochondrion	2
Psang00484	GAKI01000354	Alanine-glyoxylate transaminase	tr|E7A0K8|E7A0K8_SPORE	Probale AGX1-alanine-glyoxylate transaminase OS=Sporisorium reilianum (strain SRZ2) GN=sr13679 PE=3 SV=1	3e-57	PF00266.14	1.9e-07	Aminotransferase class-V	gb|GW371543.1|	CBXX8490.x2 CBXX Schizophyllum commune 4-day-old colony, grown at 25 C in the light (H) Schizophyllum commune cDNA clone CBXX8490 5', mRNA sequence	1e-108	2.6.1.44
Psang00485	GAKI01000355	PLP-dependent transferase	gi|392565585|gb|EIW58762.1|	PLP-dependent transferase [Trametes versicolor FP-101664 SS1]	5e-39	PF00266.14	8.6e-08	Aminotransferase class-V	gb|GW375651.1|	CBXY3112.x2 CBXY Schizophyllum commune 4-day-old colony, grown at 25 C in the light (L) Schizophyllum commune cDNA clone CBXY3112 5', mRNA sequence	5e-34	2.6.1.44
Psang00486	GAKI01000356	Hypothetical protein				PF04194.8	3.1e-10	Programmed cell death protein 2, C-terminal putative domain	gb|DR032760.1|	bda020280A19.ab1_040 Antrodia cinnamomea cDNA Library Taiwanofungus camphoratus cDNA, mRNA sequence	2e-27
Psang00487	GAKI01000357	Programmed cell death protein putative domain				PF04194.8	6.8e-22	Programmed cell death protein 2, C-terminal putative domain	gb|DR032760.1|	bda020280A19.ab1_040 Antrodia cinnamomea cDNA Library Taiwanofungus camphoratus cDNA, mRNA sequence	3e-44
Psang00488	GAKI01000358	Glutathione S-transferase	gi|392565654|gb|EIW58831.1|	glutathione S-transferase [Trametes versicolor FP-101664 SS1]	1e-117	PF02798.15	2.2e-18	Glutathione S-transferase, N-terminal domain	gb|HO746946.1|	HMA050023.T3_E02_008 GLEST05 Ganoderma lucidum cDNA 3', mRNA sequence	1e-112	2.5.1.18
Psang00490	GAKI01000359	Pre-mRNA splicing factor	gi|392565874|gb|EIW59050.1|	pre-mRNA-processing-splicing factor [Trametes versicolor FP-101664 SS1]	0.0	PF08084.6	3.7e-37	PROCT (NUC072) domain	gb|HO750815.1|	HMA050142.T3_E08_056 GLEST05 Ganoderma lucidum cDNA 3', mRNA sequence	0.0
Psang00491	GAKI01000360	Pre-mRNA splicing factor	gi|392565874|gb|EIW59050.1|	pre-mRNA-processing-splicing factor [Trametes versicolor FP-101664 SS1]	3e-19			NA	gb|HO727472.1|	HMA020521E07.T3 GLEST02 Ganoderma lucidum cDNA 3', mRNA sequence	1e-53		Mitochondrion	2
Psang00492	GAKI01000361	Pyranose 2-oxidase	tr|J0WS75|J0WS75_AURDE	Putative pyranose oxidase OS=Auricularia delicata (strain TFB10046) PE=4 SV=1	1e-140	PF00732.14	6.5e-06	GMC oxidoreductase	gb|EB075962.1|	TverSEQ6650 Trametes versicolor pBluescript (EcoRI-XhoI) Trametes versicolor cDNA clone TverSEQ6650, mRNA sequence	6e-74	1.1.3.10
Psang00494	GAKI01000362	Aspartyl endopeptidase	gi|392566208|gb|EIW59384.1|	acid protease [Trametes versicolor FP-101664 SS1]	1e-120	PF00026.18	9.2e-05	Eukaryotic aspartyl protease	gb|HO724841.1|	HMA020433E01.T3 GLEST02 Ganoderma lucidum cDNA 3', mRNA sequence	2e-119
Psang00495	GAKI01000363	Aspartyl endopeptidase	gi|392566208|gb|EIW59384.1|	acid protease [Trametes versicolor FP-101664 SS1]	7e-43			NA	gb|HO756497.1|	HMA050041.T3_E03_023 GLEST05 Ganoderma lucidum cDNA 3', mRNA sequence	1e-53
Psang00496	GAKI01000364	Mitochondrial carrier protein	gi|392570496|gb|EIW63669.1|	mitochondrial carrier [Trametes versicolor FP-101664 SS1]	1e-156	PF00153.22	1.4e-11	Mitochondrial carrier protein	gb|HO712700.1|	HMA020061B01.T3 GLEST02 Ganoderma lucidum cDNA 3', mRNA sequence	0.0
Psang00498	GAKI01000365	Hypothetical protein						NA	gb|EB072825.1|	TverSEQ10811 Trametes versicolor pBluescript (EcoRI-XhoI) Trametes versicolor cDNA clone TverSEQ10811, mRNA sequence	1e-24
Psang00500	GAKI01000366	PLP-dependent enzyme	gi|392559769|gb|EIW52953.1|	O-acetylhomoserine ami [Trametes versicolor FP-101664 SS1]	1e-117	PF01053.15	6.4e-58	Cys/Met metabolism PLP-dependent enzyme	gb|HO734230.1|	HMA030062B01.T3 GLEST03 Ganoderma lucidum cDNA 3', mRNA sequence	0.0	2.5.1.49
Psang00501	GAKI01000367	PLP-dependent enzyme	gi|392559769|gb|EIW52953.1|	O-acetylhomoserine ami [Trametes versicolor FP-101664 SS1]	3e-63	PF01053.15	3.7e-33	Cys/Met metabolism PLP-dependent enzyme	gb|HO734230.1|	HMA030062B01.T3 GLEST03 Ganoderma lucidum cDNA 3', mRNA sequence	5e-98	2.5.1.49	Mitochondrion	4
Psang00502	GAKI01000368	Hypothetical protein						NA	gb|HS498765.1|	CCUT3950.g1 CCUT Phanerochaete carnosa HHB-10118-sp mycelium grown in liquid YMPG medium Phanerochaete carnosa cDNA clone CCUT3950 3', mRNA sequence	5e-11
Psang00504	GAKI01000369	Hypothetical protein	tr|D8QBM3|D8QBM3_SCHCM	Expressed protein OS=Schizophyllum commune (strain H4-8 / FGSC 9210) GN=SCHCODRAFT 257931 PE=4 SV=1	1e-06			NA	gb|HO725787.1|	HMA020463B04.T3 GLEST02 Ganoderma lucidum cDNA 3', mRNA sequence	2e-66
Psang00505	GAKI01000370	Hypothetical protein	tr|D8QBM3|D8QBM3_SCHCM	Expressed protein OS=Schizophyllum commune (strain H4-8 / FGSC 9210) GN=SCHCODRAFT 257931 PE=4 SV=1	1e-08			NA	gb|HO742566.1|	HMA040094D12.T3 GLEST04 Ganoderma lucidum cDNA 3', mRNA sequence	1e-69
Psang00506	GAKI01000371	LsmAD domain-containing protein	tr|D8QIS4|D8QIS4_SCHCM	Expressed protein OS=Schizophyllum commune (strain H4-8 / FGSC 9210) GN=SCHCODRAFT 79509 PE=4 SV=1	3e-67	PF06741.8	2.5e-18	LsmAD domain	gb|FL617558.1|	CAII1686.fwd CAII Postia placenta in rich medium Postia placenta cDNA clone CAII1686 5', mRNA sequence	3e-14		Mitochondrion	4
Psang00507	GAKI01000372	LsmAD domain-containing protein	tr|D8QIS4|D8QIS4_SCHCM	Expressed protein OS=Schizophyllum commune (strain H4-8 / FGSC 9210) GN=SCHCODRAFT 79509 PE=4 SV=1	1e-76	PF06741.8	7.4e-23	LsmAD domain	gb|FL617558.1|	CAII1686.fwd CAII Postia placenta in rich medium Postia placenta cDNA clone CAII1686 5', mRNA sequence	1e-29		Mitochondrion	5
Psang00508	GAKI01000373	Hypothetical protein						NA
Psang00509	GAKI01000374	Hypothetical protein						NA
Psang00510	GAKI01000375	Hypothetical protein						NA
Psang00511	GAKI01000376	Hypothetical protein						NA
Psang00512	GAKI01000377	Hypothetical protein						NA
Psang00513	GAKI01000378	Hypothetical protein						NA
Psang00514	GAKI01000379	Ca2+:H+ antiporter	gi|392567087|gb|EIW60262.1|	calcium/proton exchanger [Trametes versicolor FP-101664 SS1]	1e-132	TIGR00378	2.2e-69	calcium/proton exchanger	gb|GR754210.1|	CCPC1042.b1 CCPC Heterobasidion annosum Liquid high nitrogen MMN-medium (L) Heterobasidion annosum cDNA clone CCPC1042 5', mRNA sequence	2e-79		Mitochondrion	1
Psang00515	GAKI01000380	Ca2+:H+ antiporter	gi|392567087|gb|EIW60262.1|	calcium/proton exchanger [Trametes versicolor FP-101664 SS1]	4e-26			NA	gb|HO720058.1|	HMA020301H03.T3 GLEST02 Ganoderma lucidum cDNA 3', mRNA sequence	2e-25
Psang00516	GAKI01000381	DUF2015 domain-containing protein	tr|Q8J0M8|Q8J0M8_CRYNV	Aycl012 OS=Cryptococcus neoformans var. grubii PE=4 SV=1	1e-27	PF09435.5	3.6e-32	Fungal protein of unknown function (DUF2015)	gb|HO745113.1|	HMA040174G03.T3 GLEST04 Ganoderma lucidum cDNA 3', mRNA sequence	4e-94		Mitochondrion	5
Psang00517	GAKI01000382	DUF2015 domain-containing protein	tr|Q8J0M8|Q8J0M8_CRYNV	Aycl012 OS=Cryptococcus neoformans var. grubii PE=4 SV=1	1e-27	PF09435.5	3.4e-32	Fungal protein of unknown function (DUF2015)	gb|HO745113.1|	HMA040174G03.T3 GLEST04 Ganoderma lucidum cDNA 3', mRNA sequence	4e-94		Mitochondrion	5
Psang00518	GAKI01000383	Alcohol oxidase	tr|G4T6V3|G4T6V3_PIRID	Related to Glucose dehydrogenase [acceptor] OS=Piriformospora indica (strain DSM 11827) GN=PIIN 00883 PE=3 SV=1	1e-101	PF05199.8	5.9e-36	GMC oxidoreductase	gb|HS500964.1|	CCUT5100.g1 CCUT Phanerochaete carnosa HHB-10118-sp mycelium grown in liquid YMPG medium Phanerochaete carnosa cDNA clone CCUT5100 3', mRNA sequence	1e-20	1.1.99.1	Secretory pathway	5			CBM1
Psang00520	GAKI01000384	Hypothetical protein						NA	gb|FL614049.1|	CAIG8644.fwd CAIG Postia placenta in rich medium Postia placenta cDNA clone CAIG8644 5', mRNA sequence	7e-15		Mitochondrion	4
Psang00521	GAKI01000385	Hypothetical protein						NA	gb|HO716322.1|	HMA020172H08.T3 GLEST02 Ganoderma lucidum cDNA 3', mRNA sequence	3e-13
Psang00522	GAKI01000386	Isoprenylcysteine carboxyl methyltransferase (ICMT) family protein				PF04140.9	4.7e-13	Isoprenylcysteine carboxyl methyltransferase (ICMT) family	gb|HO748562.1|	HMA050073.T3_H08_050 GLEST05 Ganoderma lucidum cDNA 3', mRNA sequence	3e-40	2.1.1.100	Mitochondrion	3
Psang00523	GAKI01000387	Isoprenylcysteine carboxyl methyltransferase (ICMT) family protein				PF04140.9	1e-13	Isoprenylcysteine carboxyl methyltransferase (ICMT) family	gb|HO748562.1|	HMA050073.T3_H08_050 GLEST05 Ganoderma lucidum cDNA 3', mRNA sequence	1e-40	2.1.1.100	Secretory pathway	5
Psang00524	GAKI01000388	Hypothetical protein						NA	gb|DV757983.1|	PchrSEQ7158 Phanerochaete chrysosporium pBluescript (EcoRI-XhoI) Phanerochaete chrysosporium cDNA clone PchrSEQ7158, mRNA sequence	5e-06
Psang00525	GAKI01000389	Hypothetical protein						NA					Mitochondrion	3
Psang00526	GAKI01000390	EF hand superfamily protein	gi|392560983|gb|EIW54165.1|	EF-hand [Trametes versicolor FP-101664 SS1]	1e-108	PF00036.27	8.7e-24	EF hand	gb|HO728830.1|	HMA020563A01.T3 GLEST02 Ganoderma lucidum cDNA 3', mRNA sequence	2e-154
Psang00527	GAKI01000391	EF hand superfamily protein	gi|392560983|gb|EIW54165.1|	EF-hand [Trametes versicolor FP-101664 SS1]	1e-108	PF00036.27	6.8e-24	EF hand	gb|HO728830.1|	HMA020563A01.T3 GLEST02 Ganoderma lucidum cDNA 3', mRNA sequence	1e-157
Psang00528	GAKI01000392	WD40 repeat-containing protein	gi|392558617|gb|EIW51804.1|	WD40 repeat-like protein [Trametes versicolor FP-101664 SS1]	0.0	PF00400.27	1.6e-44	WD domain, G-beta repeat	gb|HS500366.1|	CCUT4783.b1 CCUT Phanerochaete carnosa HHB-10118-sp mycelium grown in liquid YMPG medium Phanerochaete carnosa cDNA clone CCUT4783 5', mRNA sequence	5e-38		Mitochondrion	1
Psang00530	GAKI01000393	GOLD domain-containing protein	tr|G4T7K1|G4T7K1_PIRID	Related to ERV25-component of the COPII-coated vesicles OS=Piriformospora indica (strain DSM 11827) GN=PIIN 01129 PE=3 SV=1	7e-73	PF01105.19	7.2e-25	emp24/gp25L/p24 family/GOLD	gb|HO745428.1|	HMA040184F10.T3 GLEST04 Ganoderma lucidum cDNA 3', mRNA sequence	4e-139		Secretory pathway	1	Cleavage site between pos. 1 and 23	0.934 / 0.450
Psang00532	GAKI01000394	Spo12 family protein				PF05032.7	4.2e-10	Spo12 family	gb|HO755205.1|	HMA050261.T3_D02_010 GLEST05 Ganoderma lucidum cDNA 3', mRNA sequence	4e-50
Psang00533	GAKI01000395	Spo12 family protein				PF05032.7	3.4e-10	Spo12 family	gb|HO755205.1|	HMA050261.T3_D02_010 GLEST05 Ganoderma lucidum cDNA 3', mRNA sequence	4e-80
Psang00534	GAKI01000396	Hypothetical protein						NA					Mitochondrion	5
Psang00536	GAKI01000397	Hypothetical protein						NA	gb|EB076669.1|	TverSEQ7676 Trametes versicolor pBluescript (EcoRI-XhoI) Trametes versicolor cDNA clone TverSEQ7676, mRNA sequence	4e-49
Psang00537	GAKI01000398	Hypothetical protein						NA	gb|EB076669.1|	TverSEQ7676 Trametes versicolor pBluescript (EcoRI-XhoI) Trametes versicolor cDNA clone TverSEQ7676, mRNA sequence	4e-68
Psang00538	GAKI01000399	Shuttle craft protein	tr|D6RQF8|D6RQF8_COPC7	Shuttle craft protein OS=Coprinopsis cinerea (strain Okayama-7 / 130 / ATCC MYA-4618 / FGSC 9003) GN=CC1G 15697 PE=4 SV=1	4e-58	PF01424.17	1.6e-06	R3H domain	gb|EB072628.1|	TverSEQ10401 Trametes versicolor pBluescript (EcoRI-XhoI) Trametes versicolor cDNA clone TverSEQ10401, mRNA sequence	8e-117		Secretory pathway	5
Psang00539	GAKI01000400	Hypothetical protein						NA					Secretory pathway	5
Psang00540	GAKI01000401	DUF3140 domain-containing protein				PF11338.3	8.4e-22	Protein of unknown function (DUF3140)	gb|HO740707.1|	HMA040042G04.T3 GLEST04 Ganoderma lucidum cDNA 3', mRNA sequence	2e-52
Psang00541	GAKI01000402	Hypothetical protein						NA					Secretory pathway	3
Psang00542	GAKI01000403	Hypothetical protein						NA	gb|HS534762.1|	CCFC4589.g1 CCFC Pleurotus ostreatus N001 and PC9 vegetative mycelia (L) Pleurotus ostreatus cDNA clone CCFC4589 3', mRNA sequence	2e-22		Secretory pathway	1	Cleavage site between pos. 1 and 28	0.933 / 0.450
Psang00543	GAKI01000404	Hypothetical protein						NA	dbj|FS234919.1|	FS234919 Phanerochaete chrysosporium KFRI 20741 whole body Phanerochaete chrysosporium cDNA clone EPM005LAAA11S001262 5', mRNA sequence	3e-06		Mitochondrion	4
Psang00544	GAKI01000405	Hypothetical protein	tr|Q5KGX0|Q5KGX0_CRYNJ	Expressed protein OS=Cryptococcus neoformans var. neoformans serotype D (strain JEC21 / ATCC MYA-565) GN=CNE02050 PE=4 SV=1	7e-68	PF12697.2	3.3e-05	Alpha/beta hydrolase family	gb|FL599901.1|	CAIG12142.fwd CAIG Postia placenta in rich medium Postia placenta cDNA clone CAIG12142 5', mRNA sequence	1e-70		Mitochondrion	5
Psang00545	GAKI01000406	Hypothetical protein						NA	gb|HO717609.1|	HMA020213F02.T3 GLEST02 Ganoderma lucidum cDNA 3', mRNA sequence	2e-57		Mitochondrion	2
Psang00546	GAKI01000407	SWIB domain-containing protein	gi|392561326|gb|EIW54508.1|	SWIB-domain-containing protein [Trametes versicolor FP-101664 SS1]	6e-92	PF02201.13	4.2e-25	SWIB/MDM2 domain	dbj|FS234327.1|	FS234327 Phanerochaete chrysosporium KFRI 20741 whole body Phanerochaete chrysosporium cDNA clone EPM005LAAA11S000657 5', mRNA sequence	1e-31
Psang00547	GAKI01000408	SWIB domain-containing protein	gi|392561326|gb|EIW54508.1|	SWIB-domain-containing protein [Trametes versicolor FP-101664 SS1]	1e-30			NA	dbj|FS234422.1|	FS234422 Phanerochaete chrysosporium KFRI 20741 whole body Phanerochaete chrysosporium cDNA clone EPM005LAAA11S000753 5', mRNA sequence	3e-23		Mitochondrion	1
Psang00548	GAKI01000409	Hypothetical protein		hypothetical protein TRAVEDRAFT_41433 [Trametes versicolor FP-101664 SS1] 303 303 69% 3e-100 80% EIW64013.1				NA					Secretory pathway	5
Psang00549	GAKI01000410	Hypothetical protein						NA					Secretory pathway	5
Psang00550	GAKI01000411	Hypothetical protein	tr|G4T9I9|G4T9I9_PIRID	Related to GTP-binding protein Rab5c OS=Piriformospora indica (strain DSM 11827) GN=PIIN 01864 PE=4 SV=1	2e-13			NA	gb|HO733074.1|	HMA030021H01.T3 GLEST03 Ganoderma lucidum cDNA 3', mRNA sequence	2e-66
Psang00551	GAKI01000412	Hypothetical protein	tr|G4T9I9|G4T9I9_PIRID	Related to GTP-binding protein Rab5c OS=Piriformospora indica (strain DSM 11827) GN=PIIN 01864 PE=4 SV=1	2e-08			NA	gb|HO719139.1|	HMA020264D12.T3 GLEST02 Ganoderma lucidum cDNA 3', mRNA sequence	4e-42		Secretory pathway	1
Psang00552	GAKI01000413	Hypothetical protein	tr|D8PX69|D8PX69_SCHCM	Expressed protein OS=Schizophyllum commune (strain H4-8 / FGSC 9210) GN=SCHCODRAFT 75453 PE=4 SV=1	1e-36			NA	gb|EB072978.1|	TverSEQ1136 Trametes versicolor pBluescript (EcoRI-XhoI) Trametes versicolor cDNA clone TverSEQ1136, mRNA sequence	4e-112		Mitochondrion	2
Psang00553	GAKI01000414	Hypothetical protein	tr|D8PX69|D8PX69_SCHCM	Expressed protein OS=Schizophyllum commune (strain H4-8 / FGSC 9210) GN=SCHCODRAFT 75453 PE=4 SV=1	4e-38			NA	gb|EB072978.1|	TverSEQ1136 Trametes versicolor pBluescript (EcoRI-XhoI) Trametes versicolor cDNA clone TverSEQ1136, mRNA sequence	2e-110		Mitochondrion	2
Psang00554	GAKI01000415	Hypothetical protein						NA
Psang00555	GAKI01000416	Hypothetical protein						NA
Psang00556	GAKI01000417	Hypothetical protein						NA
Psang00557	GAKI01000418	Hypothetical protein						NA
Psang00558	GAKI01000419	Methionine-tRNA ligase	gi|392564330|gb|EIW57508.1|	methionyl-tRNA synthetase [Trametes versicolor FP-101664 SS1]	4e-72	PF00458.15	3.5e-07	WHEP-TRS domain	gb|FL617535.1|	CAII1673.rev CAII Postia placenta in rich medium Postia placenta cDNA clone CAII1673 3', mRNA sequence	1e-100	6.1.1.10	Mitochondrion	5
Psang00559	GAKI01000420	Methionine-tRNA ligase	gi|392564330|gb|EIW57508.1|	methionyl-tRNA synthetase [Trametes versicolor FP-101664 SS1]	2e-09	PF00458.15	1.7e-07	WHEP-TRS domain	gb|FL617535.1|	CAII1673.rev CAII Postia placenta in rich medium Postia placenta cDNA clone CAII1673 3', mRNA sequence	1e-23		Mitochondrion	5
Psang00560	GAKI01000421	Cerato-platanin-like protein	gi|392569083|gb|EIW62257.1|	Cerato-platanin [Trametes versicolor FP-101664 SS1]	3e-55	PF07249.7	4.3e-45	Cerato-platanin	gb|HO747190.1|	HMA050032.T3_E03_023 GLEST05 Ganoderma lucidum cDNA 3', mRNA sequence	2e-64
Psang00562	GAKI01000422	Translation elongation factor	gi|392559815|gb|EIW52999.1|	elongation factor G mitochondrial [Trametes versicolor FP-101664 SS1]	1e-116	PF00009.22	1.2e-38	Elongation factor Tu GTP binding domain	gb|DV757945.1|	PchrSEQ7096 Phanerochaete chrysosporium pBluescript (EcoRI-XhoI) Phanerochaete chrysosporium cDNA clone PchrSEQ7096, mRNA sequence	2e-123		Mitochondrion	3
Psang00564	GAKI01000423	Hypothetical protein				PF10342.4	9.4e-07	Ser-Thr-rich glycosyl-phosphatidyl-inositol-anchored membrane family	gb|GR367293.1|	XZ-039 Ganoderma lucidum SSH up-regulated cDNA library during development Ganoderma lucidum cDNA clone 6G2 5' similar to hypothetical protein, mRNA sequence	1e-23		Secretory pathway	1	Cleavage site between pos. 1 and 26	0.946 / 0.450
Psang00566	GAKI01000424	Hypothetical protein						NA	gb|EB077202.1|	TverSEQ8574 Trametes versicolor pBluescript (EcoRI-XhoI) Trametes versicolor cDNA clone TverSEQ8574, mRNA sequence	6e-84
Psang00567	GAKI01000425	Hypothetical protein						NA	gb|EB077202.1|	TverSEQ8574 Trametes versicolor pBluescript (EcoRI-XhoI) Trametes versicolor cDNA clone TverSEQ8574, mRNA sequence	4e-80
Psang00568	GAKI01000426	V-type ATPase	gi|392559248|gb|EIW52433.1|	vacuolar ATP synthase 16 kDa proteolipid subunit [Trametes versicolor FP-101664 SS1]	7e-86	TIGR01100	4.4e-52	V-type ATPase, C subunit	gb|EB077637.1|	TverSEQ9205 Trametes versicolor pBluescript (EcoRI-XhoI) Trametes versicolor cDNA clone TverSEQ9205, mRNA sequence	0.0		Secretory pathway	2
Psang00569	GAKI01000427	V-type ATPase	gi|392559248|gb|EIW52433.1|	vacuolar ATP synthase 16 kDa proteolipid subunit [Trametes versicolor FP-101664 SS1]	4e-57	TIGR01100	5.9e-37	V-type ATPase, C subunit	gb|EB077637.1|	TverSEQ9205 Trametes versicolor pBluescript (EcoRI-XhoI) Trametes versicolor cDNA clone TverSEQ9205, mRNA sequence	3e-169		Secretory pathway	1
Psang00570	GAKI01000428	Hypothetical protein						NA					Mitochondrion	4
Psang00571	GAKI01000429	Hypothetical protein						NA
Psang00572	GAKI01000430	ATP synthase	gi|392568969|gb|EIW62143.1|	ATP synthase d subunit [Trametes versicolor FP-101664 SS1]	4e-95	PF05873.7	3.5e-10	ATP synthase D chain, mitochondrial (ATP5H)	gb|EB076462.1|	TverSEQ7371 Trametes versicolor pBluescript (EcoRI-XhoI) Trametes versicolor cDNA clone TverSEQ7371, mRNA sequence	0.0
Psang00573	GAKI01000431	ATP synthase	gi|392568969|gb|EIW62143.1|	ATP synthase d subunit [Trametes versicolor FP-101664 SS1]	9e-98	PF05873.7	3.3e-10	ATP synthase D chain, mitochondrial (ATP5H)	gb|EB076462.1|	TverSEQ7371 Trametes versicolor pBluescript (EcoRI-XhoI) Trametes versicolor cDNA clone TverSEQ7371, mRNA sequence	0.0
Psang00574	GAKI01000432	Mob1/phocein family protein	gi|392568269|gb|EIW61443.1|	Mob1/phocein [Trametes versicolor FP-101664 SS1]	1e-160	PF03637.12	5.8e-71	Mob1/phocein family	gb|HO727381.1|	HMA020514C07.T3 GLEST02 Ganoderma lucidum cDNA 3', mRNA sequence	0.0
Psang00575	GAKI01000433	Mob1/phocein family protein	gi|392568269|gb|EIW61443.1|	Mob1/phocein [Trametes versicolor FP-101664 SS1]	2e-58	PF03637.12	4.1e-27	Mob1/phocein family	gb|HO727381.1|	HMA020514C07.T3 GLEST02 Ganoderma lucidum cDNA 3', mRNA sequence	7e-76
Psang00576	GAKI01000434	LisH motif-containing protein	gi|392571164|gb|EIW64336.1|	lish motif-containing protein [Trametes versicolor FP-101664 SS1]	1e-114	PF10607.4	4.8e-38	CTLH/CRA C-terminal to LisH motif domain	gb|EB072800.1|	TverSEQ10759 Trametes versicolor pBluescript (EcoRI-XhoI) Trametes versicolor cDNA clone TverSEQ10759, mRNA sequence	1e-176
Psang00577	GAKI01000435	LisH motif-containing protein	gi|392571164|gb|EIW64336.1|	lish motif-containing protein [Trametes versicolor FP-101664 SS1]	2e-84	PF10607.4	3.3e-35	CTLH/CRA C-terminal to LisH motif domain	gb|EB072800.1|	TverSEQ10759 Trametes versicolor pBluescript (EcoRI-XhoI) Trametes versicolor cDNA clone TverSEQ10759, mRNA sequence	4e-118
Psang00578	GAKI01000436	DEAD/DEAH box helicase	gi|392571723|gb|EIW64895.1|	DEAD-domain-containing protein [Trametes versicolor FP-101664 SS1]	1e-121	PF13959.1	5.2e-20	Domain of unknown function (DUF4217)	gb|DV760910.1|	PchrSEQ011884 Phanerochaete chrysosporium pBluescript (EcoRI-XhoI) Phanerochaete chrysosporium cDNA clone PchrSEQ011884, mRNA sequence	1e-138	3.6.4.13
Psang00579	GAKI01000437	DEAD/DEAH box helicase	gi|392571723|gb|EIW64895.1|	DEAD-domain-containing protein [Trametes versicolor FP-101664 SS1]	2e-70	PF00271.26	1e-17	Helicase conserved C-terminal domain	gb|FL622746.1|	CAIN574.fwd CAIN Postia placenta in rich medium Postia placenta cDNA clone CAIN574 5', mRNA sequence	2e-83	3.6.4.13
Psang00580	GAKI01000438	Metallopeptidase family M36/fungalysin	tr|A8NPH4|A8NPH4_COPC7	Metalloprotease OS=Coprinopsis cinerea (strain Okayama-7 / 130 / ATCC MYA-4618 / FGSC 9003) GN=CC1G 11771 PE=4 SV=1	1e-120	PF02128.10	1.1e-98	Fungalysin metallopeptidase (M36)	gb|HO752109.1|	HMA050173.T3_D09_073 GLEST05 Ganoderma lucidum cDNA 3', mRNA sequence	2e-169		Mitochondrion	5
Psang00581	GAKI01000439	Metallopeptidase family M36/fungalysin	tr|A8NPH4|A8NPH4_COPC7	Metalloprotease OS=Coprinopsis cinerea (strain Okayama-7 / 130 / ATCC MYA-4618 / FGSC 9003) GN=CC1G 11771 PE=4 SV=1	1e-19	PF02128.10	4.7e-24	Fungalysin metallopeptidase (M36)	gb|HO722245.1|	HMA020364D08.T3 GLEST02 Ganoderma lucidum cDNA 3', mRNA sequence	3e-39		Mitochondrion	3
Psang00582	GAKI01000440	Hypothetical protein				PF02157.10	2.4e-07	Mannose-6-phosphate receptor					Secretory pathway	2
Psang00584	GAKI01000441	VID27 cytoplasmic protein	gi|392568804|gb|EIW61978.1|	VID27 cytoplasmic protein [Trametes versicolor FP-101664 SS1]	4e-82	PF08553.5	1.8e-58	VID27 cytoplasmic protein	gb|FL617365.1|	CAII1579.rev CAII Postia placenta in rich medium Postia placenta cDNA clone CAII1579 3', mRNA sequence	2e-103
Psang00585	GAKI01000442	VID27 cytoplasmic protein	gi|392568804|gb|EIW61978.1|	VID27 cytoplasmic protein [Trametes versicolor FP-101664 SS1]	3e-10			NA					Mitochondrion	4
Psang00586	GAKI01000443	Hypothetical protein						NA
Psang00587	GAKI01000444	Hypothetical protein						NA
Psang00588	GAKI01000445	40S ribosomal protein	gi|392571506|gb|EIW64678.1|	40S ribosomal protein S24 [Trametes versicolor FP-101664 SS1]	3e-76	PF01282.14	3.1e-32	Ribosomal protein S24e	gb|HO723847.1|	HMA020411B09.T3 GLEST02 Ganoderma lucidum cDNA 3', mRNA sequence	3e-164		Mitochondrion	3
Psang00590	GAKI01000446	Hypothetical protein						NA					Mitochondrion	1
Psang00591	GAKI01000447	Hypothetical protein						NA					Mitochondrion	2
Psang00592	GAKI01000448	Hypothetical protein						NA	gb|HO711757.1|	HMA020024A07.T3 GLEST02 Ganoderma lucidum cDNA 3', mRNA sequence	7e-14		Mitochondrion	4
Psang00593	GAKI01000449	Hypothetical protein						NA	gb|HO711757.1|	HMA020024A07.T3 GLEST02 Ganoderma lucidum cDNA 3', mRNA sequence	2e-24		Mitochondrion	4
Psang00594	GAKI01000450	Asparaginase	gi|392570268|gb|EIW63441.1|	asparaginase [Trametes versicolor FP-101664 SS1]	3e-58	PF01112.13	2.6e-23	Asparaginase	gb|HO735001.1|	HMA030084F01.T3 GLEST03 Ganoderma lucidum cDNA 3', mRNA sequence	1e-73	3.5.1.1
Psang00596	GAKI01000451	Cyanamide hydratase family protein	gi|392563249|gb|EIW56428.1|	cyanamide hydratase [Trametes versicolor FP-101664 SS1]	1e-160	TIGR03401	1.6e-75	HD domain protein, cyanamide hydratase family	gb|DV763518.1|	PchrSEQ010993 Phanerochaete chrysosporium pBluescript (EcoRI-XhoI) Phanerochaete chrysosporium cDNA clone PchrSEQ010993, mRNA sequence	1e-69
Psang00597	GAKI01000452	Cyanamide hydratase	gi|392563249|gb|EIW56428.1|	cyanamide hydratase [Trametes versicolor FP-101664 SS1]	2e-48			NA	gb|GW374215.1|	CBXY1968.y3 CBXY Schizophyllum commune 4-day-old colony, grown at 25 C in the light (L) Schizophyllum commune cDNA clone CBXY1968 3', mRNA sequence	2e-32
Psang00598	GAKI01000453	N2227 domain-containing protein	gi|392561200|gb|EIW54382.1|	N2227-domain-containing protein [Trametes versicolor FP-101664 SS1]	1e-59	PF07942.7	1.5e-24	N2227-like protein	gb|HO727889.1|	HMA020532G10.T3 GLEST02 Ganoderma lucidum cDNA 3', mRNA sequence	1e-62		Mitochondrion	1
Psang00599	GAKI01000454	N2227 domain-containing protein	gi|392561200|gb|EIW54382.1|	N2227-domain-containing protein [Trametes versicolor FP-101664 SS1]	1e-60	PF07942.7	6.2e-25	N2227-like protein	gb|HO727889.1|	HMA020532G10.T3 GLEST02 Ganoderma lucidum cDNA 3', mRNA sequence	7e-63		Mitochondrion	4
Psang00600	GAKI01000455	Fungal hydrophobin	gi|392559014|gb|EIW52199.1|	hydrophobin [Trametes versicolor FP-101664 SS1]	3e-28	PF01185.13	3.7e-20	Fungal hydrophobin	gb|HO734862.1|	HMA030082G07.T3 GLEST03 Ganoderma lucidum cDNA 3', mRNA sequence	1e-17
Psang00601	GAKI01000456	Fungal hydrophobin	gi|392559014|gb|EIW52199.1|	hydrophobin [Trametes versicolor FP-101664 SS1]	1e-28	PF01185.13	2.4e-20	Fungal hydrophobin	gb|HO749258.1|	HMA050094.T3_C07_059 GLEST05 Ganoderma lucidum cDNA 3', mRNA sequence	3e-18
Psang00602	GAKI01000457	Hypothetical protein						NA	gb|HO718660.1|	HMA020251F09.T3 GLEST02 Ganoderma lucidum cDNA 3', mRNA sequence	4e-10		Mitochondrion	1
Psang00603	GAKI01000458	Hypothetical protein						NA					Mitochondrion	4
Psang00604	GAKI01000459	Hypothetical protein						NA	gb|HO748575.1|	HMA050074.T3_A11_095 GLEST05 Ganoderma lucidum cDNA 3', mRNA sequence	2e-34		Secretory pathway	2	Cleavage site between pos. 1 and 22	0.926 / 0.450
Psang00606	GAKI01000460	NADPH oxidase regulator NoxR	tr|B0D0Z3|B0D0Z3_LACBS	NADPH oxidase regulator NoxR OS=Laccaria bicolor (strain S238N-H82 / ATCC MYA-4686) GN=LbNOXR PE=4 SV=1	8e-38	PF00564.19	3.9e-12	PB1 domain	gb|HO738459.1|	HMA030061E06.T3 GLEST03 Ganoderma lucidum cDNA 3', mRNA sequence	4e-130
Psang00607	GAKI01000461	NADPH oxidase regulator NoxR	tr|B0D0Z3|B0D0Z3_LACBS	NADPH oxidase regulator NoxR OS=Laccaria bicolor (strain S238N-H82 / ATCC MYA-4686) GN=LbNOXR PE=4 SV=1	6e-38	PF00564.19	3.6e-12	PB1 domain	gb|HO738459.1|	HMA030061E06.T3 GLEST03 Ganoderma lucidum cDNA 3', mRNA sequence	4e-130
Psang00608	GAKI01000462	ylMBF1	gi|392567451|gb|EIW60626.1|	ylMBF1 [Trametes versicolor FP-101664 SS1]	2e-55	PF08523.5	2.4e-21	Multiprotein bridging factor 1	gb|HO732549.1|	HMA020514G02.T3 GLEST02 Ganoderma lucidum cDNA 3', mRNA sequence	2e-115
Psang00609	GAKI01000463	ylMBF1	gi|392567451|gb|EIW60626.1|	ylMBF1 [Trametes versicolor FP-101664 SS1]	9e-53	PF01381.17	5.9e-12	Helix-turn-helix	gb|GR367951.1|	Fp_fpk1_24E09_T7 Fomitopsis palustris cDNA library FP1 Fomitopsis palustris cDNA clone Fp_fpk1_24E09 5', mRNA sequence	9e-68
Psang00610	GAKI01000464	Hypothetical protein	tr|Q5KGF4|Q5KGF4_CRYNJ	Expressed protein OS=Cryptococcus neoformans var. neoformans serotype D (strain JEC21 / ATCC MYA-565) GN=CNE03810 PE=4 SV=1	6e-37			NA	gb|EB076168.1|	TverSEQ6965 Trametes versicolor pBluescript (EcoRI-XhoI) Trametes versicolor cDNA clone TverSEQ6965, mRNA sequence	1e-100
Psang00611	GAKI01000465	Hypothetical protein						NA	gb|EB072733.1|	TverSEQ10554 Trametes versicolor pBluescript (EcoRI-XhoI) Trametes versicolor cDNA clone TverSEQ10554, mRNA sequence	1e-19
Psang00612	GAKI01000466	Hypothetical protein						NA					Mitochondrion	5
Psang00613	GAKI01000467	Hypothetical protein						NA
Psang00614	GAKI01000468	Fungal hydrophobin	gi|392567871|gb|EIW61046.1|	fungal hydrophobin [Trametes versicolor FP-101664 SS1]	8e-25	PF01185.13	5.8e-19	Fungal hydrophobin	gb|HO711405.1|	HMA020013F06.T3 GLEST02 Ganoderma lucidum cDNA 3', mRNA sequence	4e-10		Mitochondrion	3
Psang00615	GAKI01000469	Fungal hydrophobin	gi|392567884|gb|EIW61059.1|	hydrophobin 2 [Trametes versicolor FP-101664 SS1]	5e-21	PF01185.13	1.4e-17	Fungal hydrophobin	gb|HO734862.1|	HMA030082G07.T3 GLEST03 Ganoderma lucidum cDNA 3', mRNA sequence	3e-10
Psang00616	GAKI01000470	Histone	gi|392563662|gb|EIW56841.1|	histone 2A [Trametes versicolor FP-101664 SS1]	2e-62	PF00125.19	1e-19	Core histone H2A/H2B/H3/H4	gb|HO716662.1|	HMA020183B08.T3 GLEST02 Ganoderma lucidum cDNA 3', mRNA sequence	5e-97		Mitochondrion	3
Psang00617	GAKI01000471	Histone	gi|392563662|gb|EIW56841.1|	histone 2A [Trametes versicolor FP-101664 SS1]	1e-62	PF00125.19	1.1e-19	Core histone H2A/H2B/H3/H4	gb|HO716662.1|	HMA020183B08.T3 GLEST02 Ganoderma lucidum cDNA 3', mRNA sequence	5e-97		Mitochondrion	3
Psang00618	GAKI01000472	V-type ATPase	gi|392566327|gb|EIW59503.1|	V-type ATPase [Trametes versicolor FP-101664 SS1]	1e-106	TIGR01100	7.9e-45	V-type ATPase, C subunit	gb|DR033109.1|	bda020290C12.ab1_045 Antrodia cinnamomea cDNA Library Taiwanofungus camphoratus cDNA, mRNA sequence	6e-103
Psang00620	GAKI01000473	Hypothetical protein						NA
Psang00621	GAKI01000474	Hypothetical protein						NA
Psang00622	GAKI01000475	FLU1-II	gi|392562704|gb|EIW55884.1|	FLU1-II [Trametes versicolor FP-101664 SS1]	3e-81	PF00120.19	9.8e-09	Glutamine synthetase, catalytic domain	gb|HO723995.1|	HMA020413A07.T3 GLEST02 Ganoderma lucidum cDNA 3', mRNA sequence	1e-87		Mitochondrion	3
Psang00623	GAKI01000476	FLU1-II	gi|392562704|gb|EIW55884.1|	FLU1-II [Trametes versicolor FP-101664 SS1]	2e-34	PF00120.19	4.1e-07	Glutamine synthetase, catalytic domain	gb|HO723995.1|	HMA020413A07.T3 GLEST02 Ganoderma lucidum cDNA 3', mRNA sequence	2e-31		Mitochondrion	3
Psang00624	GAKI01000477	NAD-P-binding protein	gi|392567358|gb|EIW60533.1|	NAD-P-binding protein [Trametes versicolor FP-101664 SS1]	3e-40			NA	gb|GR757855.1|	CCPC3043.g1 CCPC Heterobasidion annosum Liquid high nitrogen MMN-medium (L) Heterobasidion annosum cDNA clone CCPC3043 3', mRNA sequence	7e-20		Mitochondrion	5
Psang00625	GAKI01000478	NAD-P-binding protein	gi|392567358|gb|EIW60533.1|	NAD-P-binding protein [Trametes versicolor FP-101664 SS1]	2e-16			NA	gb|GR757855.1|	CCPC3043.g1 CCPC Heterobasidion annosum Liquid high nitrogen MMN-medium (L) Heterobasidion annosum cDNA clone CCPC3043 3', mRNA sequence	3e-10
Psang00626	GAKI01000479	Hypothetical protein						NA	gb|HO756090.1|	HMA050282.T3_D10_074 GLEST05 Ganoderma lucidum cDNA 3', mRNA sequence	6e-65		Mitochondrion	2
Psang00627	GAKI01000480	Hypothetical protein						NA	gb|HO756090.1|	HMA050282.T3_D10_074 GLEST05 Ganoderma lucidum cDNA 3', mRNA sequence	9e-36		Mitochondrion	5
Psang00628	GAKI01000481	Galactose mutarotase-like protein	gi|392569229|gb|EIW62403.1|	galactose mutarotase-like protein [Trametes versicolor FP-101664 SS1]	1e-100	PF01263.15	3.2e-23	Aldose 1-epimerase	gb|HS504107.1|	CCUT943.b1 CCUT Phanerochaete carnosa HHB-10118-sp mycelium grown in liquid YMPG medium Phanerochaete carnosa cDNA clone CCUT943 5', mRNA sequence	1e-42	5.1.3.3
Psang00629	GAKI01000482	Galactose mutarotase-like protein	gi|392569229|gb|EIW62403.1|	galactose mutarotase-like protein [Trametes versicolor FP-101664 SS1]	4e-47	PF01263.15	6e-08	Aldose 1-epimerase	gb|HS504108.1|	CCUT943.g1 CCUT Phanerochaete carnosa HHB-10118-sp mycelium grown in liquid YMPG medium Phanerochaete carnosa cDNA clone CCUT943 3', mRNA sequence	2e-13
Psang00630	GAKI01000483	von Willebrand RING finger domain-related protein	tr|A8N8V8|A8N8V8_COPC7	von Willebrand RING finger domain-containing protein OS=Coprinopsis cinerea (strain Okayama-7 / 130 / ATCC MYA-4618 / FGSC 9003) GN=CC1G 00833 PE=4 SV=2	5e-48			NA	gb|GR753846.1|	CCPB825.b1 CCPB Heterobasidion annosum Liquid high nitrogen MMN-medium (H) Heterobasidion annosum cDNA clone CCPB825 5', mRNA sequence	7e-58
Psang00631	GAKI01000484	von Willebrand RING finger domain-related protein	tr|A8N8V8|A8N8V8_COPC7	von Willebrand RING finger domain-containing protein OS=Coprinopsis cinerea (strain Okayama-7 / 130 / ATCC MYA-4618 / FGSC 9003) GN=CC1G 00833 PE=4 SV=2	8e-36			NA	gb|GR753846.1|	CCPB825.b1 CCPB Heterobasidion annosum Liquid high nitrogen MMN-medium (H) Heterobasidion annosum cDNA clone CCPB825 5', mRNA sequence	5e-58
Psang00632	GAKI01000485	Hypothetical protein						NA
Psang00633	GAKI01000486	Hypothetical protein						NA
Psang00634	GAKI01000487	Hypothetical protein						NA	gb|EB076488.1|	TverSEQ7406 Trametes versicolor pBluescript (EcoRI-XhoI) Trametes versicolor cDNA clone TverSEQ7406, mRNA sequence	6e-14
Psang00635	GAKI01000488	Hypothetical protein						NA	gb|EB076488.1|	TverSEQ7406 Trametes versicolor pBluescript (EcoRI-XhoI) Trametes versicolor cDNA clone TverSEQ7406, mRNA sequence	5e-14
Psang00636	GAKI01000489	Hypothetical protein						NA					Secretory pathway	1	Cleavage site between pos. 1 and 21	0.524 / 0.450
Psang00639	GAKI01000490	Hypothetical protein	tr|D6RQG5|D6RQG5_COPC7	Delta 9-fatty acid desaturase OS=Coprinopsis cinerea (strain Okayama-7 / 130 / ATCC MYA-4618 / FGSC 9003) GN=CC1G 15704 PE=3 SV=1	6e-17			NA					Mitochondrion	5
Psang00641	GAKI01000491	Heat shock protein	gi|392563455|gb|EIW56634.1|	HSP20-like chaperone [Trametes versicolor FP-101664 SS1]	3e-87	PF00011.16	2.6e-22	Hsp20/alpha crystallin family	gb|EB077649.1|	TverSEQ9229 Trametes versicolor pBluescript (EcoRI-XhoI) Trametes versicolor cDNA clone TverSEQ9229, mRNA sequence	4e-135
Psang00642	GAKI01000492	Fungal hydrophobin	gi|392562511|gb|EIW55691.1|	fungal hydrophobin [Trametes versicolor FP-101664 SS1]	1e-22	PF01185.13	2.7e-19	Fungal hydrophobin	gb|HO749258.1|	HMA050094.T3_C07_059 GLEST05 Ganoderma lucidum cDNA 3', mRNA sequence	1e-15
Psang00644	GAKI01000493	Dual specificity phosphatase	tr|A8NRD5|A8NRD5_COPC7	Serine/threonine/tyrosine-interacting protein OS=Coprinopsis cinerea (strain Okayama-7 / 130 / ATCC MYA-4618 / FGSC 9003) GN=CC1G 07184 PE=4 SV=2	6e-09	PF00782.15	8.4e-17	Dual specificity phosphatase, catalytic domain	gb|CN983948.1|	52663_126_045_A06 Fundulus Heteroclitus Liver Fundulus heteroclitus cDNA similar to Dual specificity protein phosphatase 5 (EC 3.1.3.4, mRNA sequence	2e-06	3.1.3.16	Mitochondrion	2
Psang00646	GAKI01000494	DUF1750 domain-containing protein				PF08549.5	5.2e-11	Fungal domain of unknown function (DUF1750)	gb|EB077165.1|	TverSEQ8518 Trametes versicolor pBluescript (EcoRI-XhoI) Trametes versicolor cDNA clone TverSEQ8518, mRNA sequence	2e-83
Psang00647	GAKI01000495	Hypothetical protein						NA	gb|EB077165.1|	TverSEQ8518 Trametes versicolor pBluescript (EcoRI-XhoI) Trametes versicolor cDNA clone TverSEQ8518, mRNA sequence	2e-18
Psang00648	GAKI01000496	Cyclin-related protein	gi|392567309|gb|EIW60484.1|	cyclin-like protein [Trametes versicolor FP-101664 SS1]	3e-39			NA
Psang00649	GAKI01000497	Cyclin domain-containing protein	gi|392567309|gb|EIW60484.1|	cyclin-like protein [Trametes versicolor FP-101664 SS1]	7e-85	PF02984.14	0.00019	Cyclin, C-terminal domain	gb|DR029212.1|	bda010072_D03_11.b1_013.ab1 Antrodia cinnamomea cDNA Library Taiwanofungus camphoratus cDNA, mRNA sequence	1e-14
Psang00650	GAKI01000498	Hypothetical protein						NA
Psang00651	GAKI01000499	Hypothetical protein						NA					Mitochondrion	3
Psang00652	GAKI01000500	Hypothetical protein						NA					Mitochondrion	4
Psang00653	GAKI01000501	Hypothetical protein						NA					Mitochondrion	5
Psang00654	GAKI01000502	Major Facilitator Superfamily (MFS) transporter	gi|392566943|gb|EIW60118.1|	MFS general substrate transporter [Trametes versicolor FP-101664 SS1]	2e-33			NA					Mitochondrion	5
Psang00655	GAKI01000503	Major Facilitator Superfamily (MFS) transporter	gi|392566943|gb|EIW60118.1|	MFS general substrate transporter [Trametes versicolor FP-101664 SS1]	6e-45			NA					Mitochondrion	2
Psang00656	GAKI01000504	Hypothetical protein	tr|D8PNY5|D8PNY5_SCHCM	Expressed protein OS=Schizophyllum commune (strain H4-8 / FGSC 9210) GN=SCHCODRAFT 83750 PE=4 SV=1	6e-16			NA	gb|HO726503.1|	HMA020484C01.T3 GLEST02 Ganoderma lucidum cDNA 3', mRNA sequence	5e-27
Psang00657	GAKI01000505	Hypothetical protein	tr|D8PNY5|D8PNY5_SCHCM	Expressed protein OS=Schizophyllum commune (strain H4-8 / FGSC 9210) GN=SCHCODRAFT 83750 PE=4 SV=1	4e-16			NA	gb|HO726503.1|	HMA020484C01.T3 GLEST02 Ganoderma lucidum cDNA 3', mRNA sequence	1e-27		Mitochondrion	3
Psang00658	GAKI01000506	Hypothetical protein						NA
Psang00659	GAKI01000507	Hypothetical protein						NA					Mitochondrion	4
Psang00660	GAKI01000508	Hypothetical protein						NA
Psang00661	GAKI01000509	Hypothetical protein						NA
Psang00662	GAKI01000510	Alpha/beta hydrolase family protein	gi|392571016|gb|EIW64188.1|	alpha/beta-hydrolase [Trametes versicolor FP-101664 SS1]	8e-47			NA
Psang00663	GAKI01000511	Alpha/beta hydrolase family protein	gi|392571016|gb|EIW64188.1|	alpha/beta-hydrolase [Trametes versicolor FP-101664 SS1]	1e-59			NA
Psang00664	GAKI01000512	Hypothetical protein						NA
Psang00665	GAKI01000513	Hypothetical protein						NA
Psang00666	GAKI01000514	Hypothetical protein						NA
Psang00667	GAKI01000515	Hypothetical protein						NA
Psang00668	GAKI01000516	Hypothetical protein						NA
Psang00669	GAKI01000517	Zinc finger protein	tr|A8N4C9|A8N4C9_COPC7	Zinc finger protein 207 OS=Coprinopsis cinerea (strain Okayama-7 / 130 / ATCC MYA-4618 / FGSC 9003) GN=CC1G 09613 PE=4 SV=1	1e-12			NA					Mitochondrion	2
Psang00670	GAKI01000518	Riboflavin kinase	gi|392568699|gb|EIW61873.1|	riboflavin kinase [Trametes versicolor FP-101664 SS1]	7e-67	PF01687.12	4.3e-26	Riboflavin kinase	gb|HO715519.1|	HMA020143H09.T3 GLEST02 Ganoderma lucidum cDNA 3', mRNA sequence	3e-47	2.7.1.26
Psang00671	GAKI01000519	Riboflavin kinase	gi|392568699|gb|EIW61873.1|	riboflavin kinase [Trametes versicolor FP-101664 SS1]	6e-34	PF01687.12	4e-06	Riboflavin kinase	gb|HO715519.1|	HMA020143H09.T3 GLEST02 Ganoderma lucidum cDNA 3', mRNA sequence	1e-19	2.7.1.26
Psang00672	GAKI01000520	Hypothetical protein						NA
Psang00673	GAKI01000521	Hypothetical protein		hypothetical protein PHACADRAFT_256522 [Phanerochaete carnosa HHB-10118-sp] 77.8 77.8 98% 3e-14 33% EKM55708.1				NA
Psang00674	GAKI01000522	BolA-like protein	tr|I4YF10|I4YF10_WALSC	Bola-like protein OS=Wallemia sebi (strain ATCC MYA-4683 / CBS 633.66) GN=WALSEDRAFT 27823 PE=3 SV=1	3e-30	PF01722.13	1.2e-18	BolA-like protein	gb|HO747860.1|	HMA050053.T3_E07_055 GLEST05 Ganoderma lucidum cDNA 3', mRNA sequence	4e-53		Mitochondrion	1
Psang00675	GAKI01000523	BolA-like protein	tr|I4YF10|I4YF10_WALSC	Bola-like protein OS=Wallemia sebi (strain ATCC MYA-4683 / CBS 633.66) GN=WALSEDRAFT 27823 PE=3 SV=1	2e-06	PF01722.13	1.2e-05	BolA-like protein	gb|HO747860.1|	HMA050053.T3_E07_055 GLEST05 Ganoderma lucidum cDNA 3', mRNA sequence	1e-12
Psang00676	GAKI01000524	Hypothetical protein						NA	gb|HO712510.1|	HMA020052C06.T3 GLEST02 Ganoderma lucidum cDNA 3', mRNA sequence	3e-34
Psang00677	GAKI01000525	Hypothetical protein		predicted protein [Fibroporia radiculosa] 69.7 69.7 51% 1e-12 69% CCM01746.1				NA	gb|HO712510.1|	HMA020052C06.T3 GLEST02 Ganoderma lucidum cDNA 3', mRNA sequence	3e-34
Psang00678	GAKI01000526	Hypothetical protein						NA					Mitochondrion	3
Psang00679	GAKI01000527	Hypothetical protein						NA
Psang00680	GAKI01000528	AMMECR1 domain-containing protein	tr|D6RMS4|D6RMS4_COPC7	Alport syndrome OS=Coprinopsis cinerea (strain Okayama-7 / 130 / ATCC MYA-4618 / FGSC 9003) GN=CC1G 14668 PE=4 SV=1	2e-20	PF01871.12	1.2e-06	AMMECR1	gb|HO734571.1|	HMA030072G10.T3 GLEST03 Ganoderma lucidum cDNA 3', mRNA sequence	2e-39
Psang00681	GAKI01000529	Hypothetical protein						NA					Mitochondrion	3
Psang00682	GAKI01000530	Glycosyltransferase family 2, putative chitin synthase, protein 9	tr|Q8J1Z4|Q8J1Z4_TRAVE	Chitin synthase 2 (Fragment) OS=Trametes versicolor GN=CHS2 PE=4 SV=1	4e-85	PF01644.12	1.2e-46	Chitin synthase	gb|HO730246.1|	HMA020194H05.T3 GLEST02 Ganoderma lucidum cDNA 3', mRNA sequence	1e-108	2.4.1.16					GT2
Psang00683	GAKI01000531	Glycosyltransferase family 2, putative chitin synthase, protein 1, (fragment)	gi|392559160|gb|EIW52345.1|	glycosyltransferase family 2 protein [Trametes versicolor FP-101664 SS1]	1e-29			NA	gb|DV758849.1|	PchrSEQ8615 Phanerochaete chrysosporium pBluescript (EcoRI-XhoI) Phanerochaete chrysosporium cDNA clone PchrSEQ8615, mRNA sequence	5e-43	2.4.1.16					GT2
Psang00684	GAKI01000532	ThiF family protein	tr|A8NEU3|A8NEU3_COPC7	NEDD8 activating enzyme OS=Coprinopsis cinerea (strain Okayama-7 / 130 / ATCC MYA-4618 / FGSC 9003) GN=CC1G 01191 PE=4 SV=1	0.0	PF00899.16	1.7e-38	ThiF family	gb|HO722572.1|	HMA020381A08.T3 GLEST02 Ganoderma lucidum cDNA 3', mRNA sequence	0.0
Psang00685	GAKI01000533	Hypothetical protein						NA	gb|GO835327.1|	CLS_CLiFpEfSpn_91a5_1_e07cLibkit3LD_C04_PolyA CLS_CLiFpEfSPn_fungal Epichloe festucae cDNA clone 91e07 3', mRNA sequence	4e-06
Psang00686	GAKI01000534	40S ribosomal protein	gi|392570204|gb|EIW63377.1|	ribosomal protein S5 domain 2-like protein [Trametes versicolor FP-101664 SS1]	6e-43	PF00380.14	6.9e-18	Ribosomal protein S9/S16	gb|DR028290.1|	bda010043_E02_11.b1_004.ab1 Antrodia cinnamomea cDNA Library Taiwanofungus camphoratus cDNA, mRNA sequence	3e-37		Mitochondrion	3
Psang00687	GAKI01000537	Hypothetical protein	tr|D8PJW3|D8PJW3_SCHCM	Expressed protein OS=Schizophyllum commune (strain H4-8 / FGSC 9210) GN=SCHCODRAFT 63596 PE=4 SV=1	2e-23			NA	gb|HO728942.1|	HMA020564C07.T3 GLEST02 Ganoderma lucidum cDNA 3', mRNA sequence	4e-48		Mitochondrion	4
Psang00688	GAKI01000538	V-type ATPase	gi|392567256|gb|EIW60431.1|	vacuolar ATP synthase subunit D [Trametes versicolor FP-101664 SS1]	1e-126	TIGR00309	2.4e-64	V-type ATPase, D subunit	gb|HO710311.1|	693788.T3_D10_074 GLEST01 Ganoderma lucidum cDNA 3', mRNA sequence	3e-151		Mitochondrion	4
Psang00689	GAKI01000539	Signal peptidase	gi|392568089|gb|EIW61263.1|	LexA/Signal peptidase [Trametes versicolor FP-101664 SS1]	5e-56	TIGR02227	3.6e-12	signal peptidase I	gb|HO747276.1|	HMA050033.T3_E09_071 GLEST05 Ganoderma lucidum cDNA 3', mRNA sequence	3e-43		Mitochondrion	2
Psang00690	GAKI01000540	Hypothetical protein						NA
Psang00691	GAKI01000541	Cytochrome b5-like Heme/Steroid binding domain	gi|392569779|gb|EIW62952.1|	progesterone binding protein [Trametes versicolor FP-101664 SS1]	9e-51	PF00173.23	2.3e-08	Cytochrome b5-like Heme/Steroid binding domain	gb|HS553047.1|	CCFH3087.g1 CCFH Pleurotus ostreatus N001 fruit bodies (L) Pleurotus ostreatus cDNA clone CCFH3087 3', mRNA sequence	5e-32
Psang00692	GAKI01000542	Hypothetical protein						NA
Psang00693	GAKI01000543	Pkinase domain-containing protein	gi|392569857|gb|EIW63030.1|	kinase-like protein [Trametes versicolor FP-101664 SS1]	0.0	PF00069.20	1.8e-24	Protein kinase domain	gb|EB074820.1|	TverSEQ5010 Trametes versicolor pBluescript (EcoRI-XhoI) Trametes versicolor cDNA clone TverSEQ5010, mRNA sequence	0.0	2.7.11.1
Psang00694	GAKI01000544	Glutamate synthase	gi|392566890|gb|EIW60065.1|	NADPH-dependent glutamate synthase [Trametes versicolor FP-101664 SS1]	0.0	TIGR01317	9.8e-239	glutamate synthase, NADH/NADPH, small subunit	gb|DV759740.1|	PchrSEQ9406 Phanerochaete chrysosporium pBluescript (EcoRI-XhoI) Phanerochaete chrysosporium cDNA clone PchrSEQ9406, mRNA sequence	0.0	1.4.1.13
Psang00695	GAKI01000545	Pyruvate carboxylase	gi|392565535|gb|EIW58712.1|	pyruvate carboxylase [Trametes versicolor FP-101664 SS1]	0.0	PF02786.12	3.4e-79	Carbamoyl-phosphate synthase L chain, ATP binding domain	gb|EB077392.1|	TverSEQ8855 Trametes versicolor pBluescript (EcoRI-XhoI) Trametes versicolor cDNA clone TverSEQ8855, mRNA sequence	0.0	6.4.1.1	Mitochondrion	2
Psang00696	GAKI01000546	ATP-binding cassette (ABC) transporter	gi|392566488|gb|EIW59664.1|	multidrug resistance protein 1 [Trametes versicolor FP-101664 SS1]	0.0	TIGR02203	2.2e-196	lipid A export permease/ATP-binding protein MsbA	gb|HO719141.1|	HMA020264E02.T3 GLEST02 Ganoderma lucidum cDNA 3', mRNA sequence	0.0						GT4
Psang00697	GAKI01000547	RNB domain-containing protein	gi|392568788|gb|EIW61962.1|	RNB-domain-containing protein [Trametes versicolor FP-101664 SS1]	0.0	PF00773.14	3.5e-96	RNB domain	gb|HO712897.1|	HMA020063F02.T3 GLEST02 Ganoderma lucidum cDNA 3', mRNA sequence	0.0
Psang00698	GAKI01000548	ATP-binding cassette (ABC) transporter	gi|392560149|gb|EIW53332.1|	pleiotropic drug resistance ABC transporter [Trametes versicolor FP-101664 SS1]	0.0	PF01061.19	1.2e-43	ABC-2 type transporter	gb|HO738787.1|	HMA030114B01.T3 GLEST03 Ganoderma lucidum cDNA 3', mRNA sequence	9e-160						GT4
Psang00700	GAKI01000549	AAA domain-containing protein, CDC48 subfamily	tr|A8N1G1|A8N1G1_COPC7	Heat shock protein OS=Coprinopsis cinerea (strain Okayama-7 / 130 / ATCC MYA-4618 / FGSC 9003) GN=CC1G 11300 PE=3 SV=1	0.0	PF07724.9	1.7e-50	AAA domain (Cdc48 subfamily)	gb|HO732568.1|	HMA020522E07.T3 GLEST02 Ganoderma lucidum cDNA 3', mRNA sequence	0.0
Psang00701	GAKI01000550	Aspartyl endopeptidase	gi|392564380|gb|EIW57558.1|	acid protease [Trametes versicolor FP-101664 SS1]	0.0	PF00026.18	2.3e-40	Eukaryotic aspartyl protease	gb|EB074742.1|	TverSEQ4917 Trametes versicolor pBluescript (EcoRI-XhoI) Trametes versicolor cDNA clone TverSEQ4917, mRNA sequence	1e-157	1.11.1.9
Psang00702	GAKI01000551	5-methyltetrahydropteroyltriglutamate-homocysteine S-methyltransferase	tr|A8NXT9|A8NXT9_COPC7	5-methyltetrahydropteroyltriglutamate-homocysteine S-methyltransferase OS=Coprinopsis cinerea (strain Okayama-7 / 130 / ATCC MYA-4618 / FGSC 9003) GN=CC1G 00401 PE=3 SV=1	0.0	PF01717.13	4.5e-138	Cobalamin-independent synthase, Catalytic domain	gb|EB072875.1|	TverSEQ10937 Trametes versicolor pBluescript (EcoRI-XhoI) Trametes versicolor cDNA clone TverSEQ10937, mRNA sequence	0.0	2.1.1.14	Secretory pathway	5
Psang00703	GAKI01000552	Hypothetical protein		hypothetical protein TRAVEDRAFT_173453 [Trametes versicolor FP-101664 SS1] 539 1040 91% 0.0 83% EIW54139.1		PF01565.18	3.6e-06	FAD binding domain	gb|DV754907.1|	PchrSEQ349 Phanerochaete chrysosporium pBluescript (EcoRI-XhoI) Phanerochaete chrysosporium cDNA clone PchrSEQ349, mRNA sequence	1e-100						GT22
Psang00704	GAKI01000553	Hypothetical protein						NA	gb|DV758433.1|	PchrSEQ7773 Phanerochaete chrysosporium pBluescript (EcoRI-XhoI) Phanerochaete chrysosporium cDNA clone PchrSEQ7773, mRNA sequence	4e-132
Psang00705	GAKI01000554	Glycosyltransferase family 35 protein, putative glycogen/starch phosphorylase	gi|392563608|gb|EIW56787.1|	glycogen phosphorylase [Trametes versicolor FP-101664 SS1]	0.0	TIGR02093	0	glycogen/starch/alpha-glucan phosphorylases	gb|EB076826.1|	TverSEQ7925 Trametes versicolor pBluescript (EcoRI-XhoI) Trametes versicolor cDNA clone TverSEQ7925, mRNA sequence	0.0	2.4.1.1					GT35
Psang00706	GAKI01000555	Pkinase domain-containing protein	gi|392561878|gb|EIW55059.1|	kinase-like protein [Trametes versicolor FP-101664 SS1]	0.0	PF00069.20	4.3e-39	Protein kinase domain	gb|HO718724.1|	HMA020252E01.T3 GLEST02 Ganoderma lucidum cDNA 3', mRNA sequence	6e-111	2.7.11.1					CBM48
Psang00707	GAKI01000556	HECT domain-containing protein	gi|392567566|gb|EIW60741.1|	HECT-domain-containing protein [Trametes versicolor FP-101664 SS1]	0.0	PF00632.20	6.8e-93	HECT-domain (ubiquitin-transferase)	gb|HO719059.1|	HMA020263B10.T3 GLEST02 Ganoderma lucidum cDNA 3', mRNA sequence	0.0
Psang00708	GAKI01000557	Glycosyltransferase family 4, putative trehalose synthase	gi|392567575|gb|EIW60750.1|	trehalose synthase [Trametes versicolor FP-101664 SS1]	0.0	PF00534.15	1.7e-20	Glycosyl transferases group 1	gb|EB073398.1|	TverSEQ213 Trametes versicolor pBluescript (EcoRI-XhoI) Trametes versicolor cDNA clone TverSEQ213, mRNA sequence	0.0	2.4.1.231	Mitochondrion	3			GT4
Psang00709	GAKI01000558	Metallopeptidase family M36/Fungalysin	tr|A8P255|A8P255_COPC7	Extracellular elastinolytic metalloproteinase OS=Coprinopsis cinerea (strain Okayama-7 / 130 / ATCC MYA-4618 / FGSC 9003) GN=CC1G 07990 PE=4 SV=1	0.0	PF02128.10	1.6e-132	Fungalysin metallopeptidase (M36)	gb|HO728746.1|	HMA020562A02.T3 GLEST02 Ganoderma lucidum cDNA 3', mRNA sequence	0.0
Psang00710	GAKI01000559	GMC oxidoreductase	gi|392569231|gb|EIW62405.1|	GMC oxidoreductase [Trametes versicolor FP-101664 SS1]	0.0	PF00732.14	3.1e-44	GMC oxidoreductase	gb|EB076783.1|	TverSEQ7848 Trametes versicolor pBluescript (EcoRI-XhoI) Trametes versicolor cDNA clone TverSEQ7848, mRNA sequence	3e-177	1.1.99.10
Psang00711	GAKI01000560	Glycosyltransferase family 2, putative chitin synthase, protein 4, (C-terminal fragment)	gi|392560150|gb|EIW53333.1|	glycosyltransferase family 2 protein [Trametes versicolor FP-101664 SS1]	0.0	PF03142.10	6.9e-242	Chitin synthase	gb|HO735254.1|	HMA030094C01.T3 GLEST03 Ganoderma lucidum cDNA 3', mRNA sequence	0.0	2.4.1.16					GT2
Psang00712	GAKI01000561	Hypothetical protein		hypothetical protein TRAVEDRAFT_175070 [Trametes versicolor FP-101664 SS1] 676 724 61% 0.0 83% EIW52944.1				NA	gb|EB072494.1|	TverSEQ10233 Trametes versicolor pBluescript (EcoRI-XhoI) Trametes versicolor cDNA clone TverSEQ10233, mRNA sequence	2e-135
Psang00713	GAKI01000562	DNA-dependent RNA polymerase	tr|A8N2R8|A8N2R8_COPC7	DNA-directed RNA polymerase OS=Coprinopsis cinerea (strain Okayama-7 / 130 / ATCC MYA-4618 / FGSC 9003) GN=CC1G 15845 PE=3 SV=1	0.0	PF00562.23	1.2e-96	RNA polymerase Rpb2, domain 6	gb|HO722974.1|	HMA020384B01.T3a1 GLEST02 Ganoderma lucidum cDNA 3', mRNA sequence	0.0	2.7.7.6
Psang00714	GAKI01000563	Histidine kinase	gi|392559335|gb|EIW52519.1|	histidine kinase [Trametes versicolor FP-101664 SS1]	0.0	PF00072.19	7.4e-28	Response regulator receiver domain	gb|EB076081.1|	TverSEQ6830 Trametes versicolor pBluescript (EcoRI-XhoI) Trametes versicolor cDNA clone TverSEQ6830, mRNA sequence	0.0	2.7.13.3	Mitochondrion	3			GT2
Psang00715	GAKI01000564	6-phosphofructokinase	gi|392564409|gb|EIW57587.1|	6-phosphofructokinase [Trametes versicolor FP-101664 SS1]	0.0	TIGR02478	8e-230	6-phosphofructokinase	gb|EB076091.1|	TverSEQ6846 Trametes versicolor pBluescript (EcoRI-XhoI) Trametes versicolor cDNA clone TverSEQ6846, mRNA sequence	0.0	2.7.1.11
Psang00716	GAKI01000565	Zinc finger, C2H2 type protein	tr|E6ZK12|E6ZK12_SPORE	Related to ZAP1-metalloregulatory protein involved in zinc-responsive transcriptional regulation OS=Sporisorium reilianum (strain SRZ2) GN=sr11615 PE=4 SV=1	2e-06	PF00096.21	1.9e-05	Zinc finger, C2H2 type	gb|EB076483.1|	TverSEQ7398 Trametes versicolor pBluescript (EcoRI-XhoI) Trametes versicolor cDNA clone TverSEQ7398, mRNA sequence	7e-46
Psang00717	GAKI01000566	Phosphoketolase	tr|A8NT53|A8NT53_COPC7	Phosphoketolase OS=Coprinopsis cinerea (strain Okayama-7 / 130 / ATCC MYA-4618 / FGSC 9003) GN=CC1G 10940 PE=4 SV=1	0.0	PF09364.5	4.8e-149	XFP N-terminal domain	gb|HO753139.1|	HMA050202.T3_H04_018 GLEST05 Ganoderma lucidum cDNA 3', mRNA sequence	8e-166
Psang00718	GAKI01000567	AAA domain-containing protein, CDC48 subfamily	gi|392566592|gb|EIW59768.1|	valosin-containing protein [Trametes versicolor FP-101664 SS1]	0.0	TIGR01243	3.6e-244	AAA family ATPase, CDC48 subfamily	gb|HO610884.1|	penium_71836_c1145_c Penium margaritaceum EST library Penium margaritaceum cDNA 5', mRNA sequence	0.0
Psang00719	GAKI01000568	Long-chain-fatty-acid-CoA ligase	gi|392563211|gb|EIW56390.1|	long-chain-fatty-acid-CoA-ligase [Trametes versicolor FP-101664 SS1]	0.0	PF00501.23	1.1e-97	AMP-binding enzyme	gb|HO733149.1|	HMA030023A04.T3 GLEST03 Ganoderma lucidum cDNA 3', mRNA sequence	0.0	6.2.1.3
Psang00720	GAKI01000569	3-Hydroxy-3-methylglutaryl-CoA reductase	gi|392562372|gb|EIW55552.1|	3-hydroxy-3-methylglutaryl-coenzyme A reductase [Trametes versicolor FP-101664 SS1]	0.0	TIGR00533	1.5e-171	hydroxymethylglutaryl-CoA reductase (NADPH)	gb|HO719088.1|	HMA020263F03.T3 GLEST02 Ganoderma lucidum cDNA 3', mRNA sequence	0.0	1.1.1.34
Psang00721	GAKI01000570	Dynamin family protein	tr|A8NQY0|A8NQY0_COPC7	Transmembrane GTPase fzo1 OS=Coprinopsis cinerea (strain Okayama-7 / 130 / ATCC MYA-4618 / FGSC 9003) GN=CC1G 03355 PE=4 SV=1	0.0	PF00350.18	5.8e-19	Dynamin family	gb|HO734019.1|	HMA030053C09.T3 GLEST03 Ganoderma lucidum cDNA 3', mRNA sequence	0.0
Psang00722	GAKI01000571	Glycoside hydrolase family 5, putative beta-1,3-glucanase, protein 1	gi|392566894|gb|EIW60069.1|	glycoside hydrolase [Trametes versicolor FP-101664 SS1]	0.0	PF00150.13	3.3e-11	Cellulase (glycosyl hydrolase family 5)	gb|HO721769.1|	HMA020343H07.T3b GLEST02 Ganoderma lucidum cDNA 3', mRNA sequence	0.0	3.2.1.58					GH5
Psang00723	GAKI01000572	Casein kinase	gi|392570969|gb|EIW64141.1|	casein kinase I [Trametes versicolor FP-101664 SS1]	0.0	PF00069.20	1.3e-35	Protein kinase domain	gb|HO720792.1|	HMA020323E02.T3 GLEST02 Ganoderma lucidum cDNA 3', mRNA sequence	0.0	2.7.11.1
Psang00724	GAKI01000573	VTS1	tr|A8NS41|A8NS41_COPC7	VTS1 OS=Coprinopsis cinerea (strain Okayama-7 / 130 / ATCC MYA-4618 / FGSC 9003) GN=CC1G 03020 PE=4 SV=2	9e-46	PF07647.12	5.8e-10	SAM domain (Sterile alpha motif)	gb|EB076451.1|	TverSEQ7357 Trametes versicolor pBluescript (EcoRI-XhoI) Trametes versicolor cDNA clone TverSEQ7357, mRNA sequence	0.0
Psang00725	GAKI01000574	Glycoside hydrolase family 5, putative beta-1,3-glucanase, protein 2	gi|392560753|gb|EIW53935.1|	glycoside hydrolase [Trametes versicolor FP-101664 SS1]	0.0	PF00150.13	0.00043	Cellulase (glycosyl hydrolase family 5)	gb|HO750420.1|	HMA050132.T3_D11_089 GLEST05 Ganoderma lucidum cDNA 3', mRNA sequence	1e-162	3.2.1.58					GH5
Psang00726	GAKI01000575	Mitochondrial carrier protein	gi|392559515|gb|EIW52699.1|	mitochondrial carrier [Trametes versicolor FP-101664 SS1]	0.0	PF07500.9	2.3e-26	Transcription factor S-II (TFIIS), central domain	gb|EB077189.1|	TverSEQ8554 Trametes versicolor pBluescript (EcoRI-XhoI) Trametes versicolor cDNA clone TverSEQ8554, mRNA sequence	0.0		Secretory pathway	5
Psang00727	GAKI01000576	Heparinase II/III family protein	tr|A8N2B0|A8N2B0_COPC7	Heparinase II/III family protein OS=Coprinopsis cinerea (strain Okayama-7 / 130 / ATCC MYA-4618 / FGSC 9003) GN=CC1G 01750 PE=4 SV=1	0.0	PF07940.8	2.2e-10	Heparinase II/III-like protein	gb|HO722174.1|	HMA020363E08.T3 GLEST02 Ganoderma lucidum cDNA 3', mRNA sequence	0.0						CBM32
Psang00728	GAKI01000577	DUF221 domain-containing protein	gi|392561228|gb|EIW54410.1|	DUF221-domain-containing protein [Trametes versicolor FP-101664 SS1]	1e-165	PF13967.1	2.4e-21	Late exocytosis, associated with Golgi transport	gb|EB077001.1|	TverSEQ8225 Trametes versicolor pBluescript (EcoRI-XhoI) Trametes versicolor cDNA clone TverSEQ8225, mRNA sequence	5e-149		Mitochondrion	4	Cleavage site between pos. 1 and 20	0.535 / 0.450
Psang00729	GAKI01000578	DUF2260 domain-containing protein	gi|392565959|gb|EIW59135.1|	DUF323 domain-containing protein [Trametes versicolor FP-101664 SS1]	0.0	PF10017.4	5.5e-30	Uncharacterized conserved protein (DUF2260)	gb|HO744718.1|	HMA040163H07.T3 GLEST04 Ganoderma lucidum cDNA 3', mRNA sequence	6e-135
Psang00730	GAKI01000579	Hypothetical protein		hypothetical protein TRAVEDRAFT_147944 [Trametes versicolor FP-101664 SS1] 410 410 35% 9e-126 74% EIW59798.1		PF00385.19	4.5e-11	Chromo (CHRromatin Organisation MOdifier) domain	gb|EB076923.1|	TverSEQ8096 Trametes versicolor pBluescript (EcoRI-XhoI) Trametes versicolor cDNA clone TverSEQ8096, mRNA sequence	1e-112
Psang00731	GAKI01000580	Tubulin alpha	gi|392568329|gb|EIW61503.1|	alpha1 tubulin [Trametes versicolor FP-101664 SS1]	0.0	PF00091.20	8.7e-66	Tubulin/FtsZ family, GTPase domain	gb|EB077268.1|	TverSEQ8672 Trametes versicolor pBluescript (EcoRI-XhoI) Trametes versicolor cDNA clone TverSEQ8672, mRNA sequence	0.0		Secretory pathway	4
Psang00732	GAKI01000581	Transcription factor	tr|C5NN43|C5NN43_LENED	Putative fungal specific transcription factor OS=Lentinula edodes GN=ftf3 PE=2 SV=1	3e-73	PF00172.13	0.00076	Fungal Zn(2)-Cys(6) binuclear cluster domain	gb|HO723548.1|	HMA020402F11.T3 GLEST02 Ganoderma lucidum cDNA 3', mRNA sequence	2e-161
Psang00734	GAKI01000582	POT family proton-dependent oligopeptide transporter	tr|E3KMC6|E3KMC6_PUCGT	POT family proton-dependent oligopeptide transporter OS=Puccinia graminis f. sp. tritici (strain CRL 75-36-700-3 / race SCCL) GN=PGTG 11807 PE=3 SV=2	0.0	PF00854.16	4.8e-24	POT family	gb|HO734162.1|	HMA030061B12.T3 GLEST03 Ganoderma lucidum cDNA 3', mRNA sequence	0.0
Psang00735	GAKI01000583	ATP citrate synthase	gi|392562722|gb|EIW55902.1|	ATP citrate lyase isoform 2 [Trametes versicolor FP-101664 SS1]	0.0	PF00285.16	4.4e-18	Citrate synthase	gb|HO725020.1|	HMA020441G03.T3 GLEST02 Ganoderma lucidum cDNA 3', mRNA sequence	0.0	2.3.3.8
Psang00736	GAKI01000584	Crg1	tr|A8NY87|A8NY87_COPC7	Crg1 OS=Coprinopsis cinerea (strain Okayama-7 / 130 / ATCC MYA-4618 / FGSC 9003) GN=CC1G 01283 PE=4 SV=2	0.0	PF00615.14	1.7e-38	Regulator of G protein signaling domain	gb|EB075730.1|	TverSEQ6306 Trametes versicolor pBluescript (EcoRI-XhoI) Trametes versicolor cDNA clone TverSEQ6306, mRNA sequence	0.0
Psang00737	GAKI01000585	OPT oligopeptide transporter	gi|392561690|gb|EIW54871.1|	oligopeptide transporter [Trametes versicolor FP-101664 SS1]	0.0	PF03169.10	5.3e-74	OPT oligopeptide transporter protein	gb|EB077076.1|	TverSEQ8363 Trametes versicolor pBluescript (EcoRI-XhoI) Trametes versicolor cDNA clone TverSEQ8363, mRNA sequence	0.0		Secretory pathway	3
Psang00738	GAKI01000586	Copper radical oxidase 1	gi|392570047|gb|EIW63220.1|	DUF1929-domain-containing protein [Trametes versicolor FP-101664 SS1]	0.0	PF07250.6	5.4e-37	Glyoxal oxidase N-terminus	gb|HO728866.1|	HMA020563D06.T3 GLEST02 Ganoderma lucidum cDNA 3', mRNA sequence	3e-158	1.1.3.9	Mitochondrion	4	Cleavage site between pos. 1 and 26	0.691 / 0.450	CBM18
Psang00739	GAKI01000587	Metallopeptidase family M41	gi|392571133|gb|EIW64305.1|	ATP-dependent metallopeptidase Hfl [Trametes versicolor FP-101664 SS1]	0.0	PF01434.13	3.1e-70	Peptidase family M41	gb|HO756862.1|	HMA050141.T3a1_C03_027 GLEST05 Ganoderma lucidum cDNA 3', mRNA sequence	0.0		Mitochondrion	2
Psang00740	GAKI01000588	Heat shock protein	gi|392558503|gb|EIW51690.1|	heat shock protein 90 [Trametes versicolor FP-101664 SS1]	0.0	PF00183.13	2.5e-178	Hsp90 protein	emb|FP579304.1|	FP579304 Microbotryum violaceum 100.02 Microbotryum violaceum cDNA, mRNA sequence	0.0
Psang00741	GAKI01000589	Oxidoreductase family protein	gi|392568053|gb|EIW61227.1|	streptomycin biosynthesis protein StrI [Trametes versicolor FP-101664 SS1]	0.0	PF01408.17	9.1e-22	Oxidoreductase family, NAD-binding Rossmann fold	gb|EB074569.1|	TverSEQ4662 Trametes versicolor pBluescript (EcoRI-XhoI) Trametes versicolor cDNA clone TverSEQ4662, mRNA sequence	1e-138	1.1.1.292
Psang00742	GAKI01000590	Hypothetical protein				PF08613.6	2.1e-07	Cyclin	gb|FL620372.1|	CAII3277.fwd CAII Postia placenta in rich medium Postia placenta cDNA clone CAII3277 5', mRNA sequence	4e-74
Psang00743	GAKI01000591	Glycoside hydrolase family 79, putative beta-glucuronidase, protein 2	tr|F8QHB1|F8QHB1_SERL3	Glycoside hydrolase family 79 protein OS=Serpula lacrymans var. lacrymans (strain S7.3) GN=SERLA73DRAFT 99462 PE=4 SV=1	0.0			NA	gb|EB074956.1|	TverSEQ5186 Trametes versicolor pBluescript (EcoRI-XhoI) Trametes versicolor cDNA clone TverSEQ5186, mRNA sequence	5e-155		Secretory pathway	1	Cleavage site between pos. 1 and 20	0.860 / 0.450	GH79
Psang00744	GAKI01000592	Glutamine-fructose-6-phosphate transaminase	gi|392561905|gb|EIW55086.1|	L-glutamine D-fructose 6-phosphate amidotansferase [Trametes versicolor FP-101664 SS1]	0.0	TIGR01135	2.3e-142	glutamine-fructose-6-phosphate transaminase (isomerizing)	gb|HO725452.1|	HMA020453F05.T3 GLEST02 Ganoderma lucidum cDNA 3', mRNA sequence	0.0	2.6.1.16	Mitochondrion	3
Psang00745	GAKI01000593	Hypothetical protein	tr|C5NN39|C5NN39_LENED	Putative heat shock transcription factor OS=Lentinula edodes GN=hsf1 PE=2 SV=1	2e-05			NA	gb|HO733207.1|	HMA030023G04.T3 GLEST03 Ganoderma lucidum cDNA 3', mRNA sequence	4e-112
Psang00746	GAKI01000594	Metallopeptidase family M3	gi|392566062|gb|EIW59238.1|	Metalloprotease [Trametes versicolor FP-101664 SS1]	0.0	PF01432.15	1.6e-133	Peptidase family M3	gb|HO743821.1|	HMA040134C05.T3 GLEST04 Ganoderma lucidum cDNA 3', mRNA sequence	0.0	3.4.24.37
Psang00747	GAKI01000595	Ytp1 protein	tr|A8NXY7|A8NXY7_COPC7	Cytoplasmic protein OS=Coprinopsis cinerea (strain Okayama-7 / 130 / ATCC MYA-4618 / FGSC 9003) GN=CC1G 00442 PE=4 SV=1	0.0	PF10355.4	2e-92	Protein of unknown function (Ytp1)	gb|FL595649.1|	CAIF523.rev CAIF Postia placenta in rich medium Postia placenta cDNA clone CAIF523 3', mRNA sequence	2e-178		Secretory pathway	1
Psang00748	GAKI01000596	Ceramidase-like protein	tr|D6RLI5|D6RLI5_COPC7	Ceramidase OS=Coprinopsis cinerea (strain Okayama-7 / 130 / ATCC MYA-4618 / FGSC 9003) GN=CC1G 14103 PE=4 SV=1	0.0	PF04734.8	1.6e-104	Neutral/alkaline non-lysosomal ceramidase	gb|HO740359.1|	HMA040032A04.T3a1 GLEST04 Ganoderma lucidum cDNA 3', mRNA sequence	0.0	3.5.1.23	Mitochondrion	2
Psang00749	GAKI01000597	RNA recognition domain-containing protein	gi|392561626|gb|EIW54807.1|	RNA-binding domain-containing protein [Trametes versicolor FP-101664 SS1]	1e-128	PF00076.17	8.3e-32	RNA recognition motif. (a.k.a. RRM, RBD, or RNP domain)	gb|HO743599.1|	HMA040131D08.T3 GLEST04 Ganoderma lucidum cDNA 3', mRNA sequence	2e-166		Mitochondrion	5
Psang00750	GAKI01000598	Glycosyltransferase family 2, putative chitin synthase, protein 7	gi|392570968|gb|EIW64140.1|	chitin synthase 2 [Trametes versicolor FP-101664 SS1]	0.0	PF01644.12	2.7e-77	Chitin synthase	gb|EB077785.1|	TverSEQ9475 Trametes versicolor pBluescript (EcoRI-XhoI) Trametes versicolor cDNA clone TverSEQ9475, mRNA sequence	0.0	2.4.1.16					GT2
Psang00751	GAKI01000599	DUF3414 domain-containing protein				PF11894.3	1.4e-71	Protein of unknown function (DUF3414)	gb|EB072909.1|	TverSEQ10981 Trametes versicolor pBluescript (EcoRI-XhoI) Trametes versicolor cDNA clone TverSEQ10981, mRNA sequence	0.0
Psang00752	GAKI01000600	Hypothetical protein		hypothetical protein TRAVEDRAFT_70205 [Trametes versicolor FP-101664 SS1] 139 297 40% 4e-31 88% EIW61983.1		TIGR01053	0.00073	zinc finger domain, LSD1 subclass	gb|FL619928.1|	CAII3030.fwd CAII Postia placenta in rich medium Postia placenta cDNA clone CAII3030 5', mRNA sequence	2e-13		Mitochondrion	2
Psang00753	GAKI01000601	Acetate-CoA ligase	gi|392558784|gb|EIW51970.1|	acetate--CoA ligase [Trametes versicolor FP-101664 SS1]	0.0	TIGR02188	3.4e-295	acetate--CoA ligase	gb|HO730786.1|	HMA020273A04.T3 GLEST02 Ganoderma lucidum cDNA 3', mRNA sequence	0.0	6.2.1.1
Psang00754	GAKI01000602	Glycosyltransferase family 39 protein, putative Dol-P-Man: protein alpha-mannosyltransferase	gi|392565598|gb|EIW58775.1|	glycosyltransferase family 39 protein [Trametes versicolor FP-101664 SS1]	0.0	PF02366.13	8.9e-31	Dolichyl-phosphate-mannose-protein mannosyltransferase	gb|HO710613.1|	EST501596_T3_G03_019 GLEST01 Ganoderma lucidum cDNA 3', mRNA sequence	6e-160	2.4.1.109	Secretory pathway	1			GT39
Psang00755	GAKI01000603	Heat shock protein	sp|Q01877|HSP71_PUCGR	Heat shock protein HSS1 OS=Puccinia graminis GN=HSS1 PE=3 SV=1	0.0	PF00012.15	4.7e-275	Hsp70 protein	emb|CU910455.1|	CU910455 Mycelium grown for 48h Podospora anserina cDNA clone HH0AC15DE12., mRNA sequence	0.0						CBM13
Psang00756	GAKI01000604	RhoGEF domain-containing protein	tr|A8N1Z6|A8N1Z6_COPC7	GrfA protein OS=Coprinopsis cinerea (strain Okayama-7 / 130 / ATCC MYA-4618 / FGSC 9003) GN=CC1G 03689 PE=4 SV=2	0.0	PF00621.15	6.6e-44	RhoGEF domain	gb|EB076217.1|	TverSEQ7029 Trametes versicolor pBluescript (EcoRI-XhoI) Trametes versicolor cDNA clone TverSEQ7029, mRNA sequence	2e-165		Mitochondrion	5
Psang00757	GAKI01000605	60S ribosomal protein	gi|392563052|gb|EIW56232.1|	L30e-like protein [Trametes versicolor FP-101664 SS1]	1e-166	PF01459.17	1.5e-75	Eukaryotic porin	gb|EB072479.1|	TverSEQ10214 Trametes versicolor pBluescript (EcoRI-XhoI) Trametes versicolor cDNA clone TverSEQ10214, mRNA sequence	0.0
Psang00758	GAKI01000606	Carbohydrate esterase family 4 protein, putative chitin deacetylase	gi|392568762|gb|EIW61936.1|	glycoside hydrolase/deacetylase [Trametes versicolor FP-101664 SS1]	1e-170	PF01522.16	2.5e-21	Polysaccharide deacetylase	gb|HO716194.1|	HMA020171C02.T3 GLEST02 Ganoderma lucidum cDNA 3', mRNA sequence	8e-121	3.5.1.41					CE4
Psang00759	GAKI01000607	Glycoside hydrolase family 16, putative beta-glucan synthesis-associated protein, protein 5	gi|392562676|gb|EIW55856.1|	beta-glucan synthesis-associated [Trametes versicolor FP-101664 SS1]	0.0	PF03935.10	2.6e-189	Beta-glucan synthesis-associated protein (SKN1)	gb|HO744582.1|	HMA040162B04.T3 GLEST04 Ganoderma lucidum cDNA 3', mRNA sequence	1e-142						GH16
Psang00760	GAKI01000608	Amino acid permease	gi|392571559|gb|EIW64731.1|	amino acid permease [Trametes versicolor FP-101664 SS1]	0.0	PF00324.16	1.8e-124	Amino acid permease	gb|HO737971.1|	HMA030043E08.T3 GLEST03 Ganoderma lucidum cDNA 3', mRNA sequence	3e-158
Psang00761	GAKI01000609	Serine carboxypeptidase	gi|392565319|gb|EIW58496.1|	alpha/beta-hydrolase [Trametes versicolor FP-101664 SS1]	0.0	PF00450.17	2.1e-64	Serine carboxypeptidase	gb|HO740264.1|	HMA040024C12.T3 GLEST04 Ganoderma lucidum cDNA 3', mRNA sequence	1e-67
Psang00762	GAKI01000610	Heat shock protein	gi|392570492|gb|EIW63665.1|	heat shock protein [Trametes versicolor FP-101664 SS1]	0.0	PF00012.15	8.4e-114	Hsp70 protein	gb|HO728094.1|	HMA020541E01.T3 GLEST02 Ganoderma lucidum cDNA 3', mRNA sequence	0.0						CBM13
Psang00763	GAKI01000611	Fatty acid hydroxylase superfamily protein	gi|392564679|gb|EIW57857.1|	sphingosine hydroxylase [Trametes versicolor FP-101664 SS1]	1e-148	PF04116.8	5.6e-18	Fatty acid hydroxylase superfamily	gb|HO718951.1|	HMA020261F05.T3 GLEST02 Ganoderma lucidum cDNA 3', mRNA sequence	1e-137		Secretory pathway	4
Psang00764	GAKI01000612	Carbohydrate-binding module family 21 protein	tr|B8P5W2|B8P5W2_POSPM	Carbohydrate binding domain-containing protein from family CBM21 OS=Postia placenta (strain ATCC 44394 / Madison 698-R) GN=POSPLDRAFT 127378 PE=4 SV=1	5e-72	PF03370.8	3.2e-12	Putative phosphatase regulatory subunit	gb|HO754000.1|	HMA050224.T3_E12_088 GLEST05 Ganoderma lucidum cDNA 3', mRNA sequence	7e-90						CBM21
Psang00765	GAKI01000613	Major Facilitator Superfamily (MFS) transporter	gi|392561917|gb|EIW55098.1|	general substrate transporter [Trametes versicolor FP-101664 SS1]	0.0	PF00083.19	2.2e-87	Sugar (and other) transporter	gb|HO746298.1|	HMA040151H10.T3 GLEST04 Ganoderma lucidum cDNA 3', mRNA sequence	0.0
Psang00766	GAKI01000614	Cytochrome P450 family protein	gi|392560422|gb|EIW53605.1|	CyP450 monooxygenase [Trametes versicolor FP-101664 SS1]	0.0	PF00067.17	4.7e-78	Cytochrome P450	gb|HO722363.1|	HMA020371H10.T3 GLEST02 Ganoderma lucidum cDNA 3', mRNA sequence	4e-124						GT34
Psang00767	GAKI01000615	Hypothetical protein	tr|C5NN31|C5NN31_LENED	Putative HMG1 protein OS=Lentinula edodes GN=exp1 PE=2 SV=1	1e-124	PF09011.5	2e-14	Domain of unknown function (DUF1898)	gb|EB072573.1|	TverSEQ10329 Trametes versicolor pBluescript (EcoRI-XhoI) Trametes versicolor cDNA clone TverSEQ10329, mRNA sequence	0.0
Psang00768	GAKI01000616	Hypothetical protein		hypothetical protein TRAVEDRAFT_60523 [Trametes versicolor FP-101664 SS1] 93.6 93.6 24% 9e-17 47% EIW53922.1				NA
Psang00769	GAKI01000617	Rap/ran-GAP domain-containing protein	tr|D6RQ00|D6RQ00_COPC7	Tuberin OS=Coprinopsis cinerea (strain Okayama-7 / 130 / ATCC MYA-4618 / FGSC 9003) GN=CC1G 15321 PE=4 SV=1	1e-168	PF02145.10	1.2e-45	Rap/ran-GAP	gb|GW361032.1|	CBXX1436.g1 CBXX Schizophyllum commune 4-day-old colony, grown at 25 C in the light (H) Schizophyllum commune cDNA clone CBXX1436 3', mRNA sequence	4e-86
Psang00770	GAKI01000618	Ribonucleoside-diphosphate reductase	tr|J4I078|J4I078_9APHY	Ribonucleoside-diphosphate reductase OS=Fibroporia radiculosa PE=3 SV=1	0.0	PF02867.10	1.9e-191	Ribonucleotide reductase, barrel domain	gb|EB073376.1|	TverSEQ2046 Trametes versicolor pBluescript (EcoRI-XhoI) Trametes versicolor cDNA clone TverSEQ2046, mRNA sequence	0.0	1.17.4.1
Psang00771	GAKI01000619	Hypothetical protein						NA	gb|HO730409.1|	HMA020224F07.T3 GLEST02 Ganoderma lucidum cDNA 3', mRNA sequence	5e-53
Psang00772	GAKI01000620	Subtilisin family endopeptidase	gi|392564576|gb|EIW57754.1|	subtilisin-like protein [Trametes versicolor FP-101664 SS1]	0.0	PF09286.6	1.6e-46	Pro-kumamolisin, activation domain	gb|HO729806.1|	HMA020113C12.T3 GLEST02 Ganoderma lucidum cDNA 3', mRNA sequence	5e-98
Psang00773	GAKI01000621	TCP-1/cpn60 chaperonin family protein	gi|392559964|gb|EIW53148.1|	chaperonin GroL [Trametes versicolor FP-101664 SS1]	0.0	PF00118.19	2.1e-76	TCP-1/cpn60 chaperonin family	gb|EB072571.1|	TverSEQ10325 Trametes versicolor pBluescript (EcoRI-XhoI) Trametes versicolor cDNA clone TverSEQ10325, mRNA sequence	0.0
Psang00774	GAKI01000622	Translation initiation factor	gi|392568188|gb|EIW61362.1|	translation initiation factor eIF-3b [Trametes versicolor FP-101664 SS1]	0.0	PF08662.6	4.2e-40	Eukaryotic translation initiation factor eIF2A	gb|HO721591.1|	HMA020343B03.T3b GLEST02 Ganoderma lucidum cDNA 3', mRNA sequence	0.0		Mitochondrion	3
Psang00775	GAKI01000623	Hypothetical protein						NA	gb|HO719244.1|	HMA020272C01.T3 GLEST02 Ganoderma lucidum cDNA 3', mRNA sequence	4e-74		Mitochondrion	5
Psang00776	GAKI01000624	Pkinase domain-containing protein	gi|392566508|gb|EIW59684.1|	AGC/Akt protein kinase [Trametes versicolor FP-101664 SS1]	0.0	PF00069.20	1e-67	Protein kinase domain	gb|EB077443.1|	TverSEQ8925 Trametes versicolor pBluescript (EcoRI-XhoI) Trametes versicolor cDNA clone TverSEQ8925, mRNA sequence	0.0	2.7.11.1					CBM13
Psang00777	GAKI01000625	Aspartyl endopeptidase	gi|392568129|gb|EIW61303.1|	acid protease [Trametes versicolor FP-101664 SS1]	0.0	PF00026.18	1.7e-32	Eukaryotic aspartyl protease	gb|HO734207.1|	HMA030061G01.T3 GLEST03 Ganoderma lucidum cDNA 3', mRNA sequence	8e-146
Psang00778	GAKI01000626	Hypothetical protein				PF00010.21	3.2e-08	Helix-loop-helix DNA-binding domain	gb|HO713014.1|	HMA020071B01.T3 GLEST02 Ganoderma lucidum cDNA 3', mRNA sequence	0.0
Psang00779	GAKI01000627	Pumilio/RRM domain-containing protein	tr|D6RKH8|D6RKH8_COPC7	Pumilio/RRM domain-containing protein OS=Coprinopsis cinerea (strain Okayama-7 / 130 / ATCC MYA-4618 / FGSC 9003) GN=CC1G 13963 PE=4 SV=1	0.0	PF00806.14	2.8e-14	Pumilio-family RNA binding repeat	gb|FL605240.1|	CAIG3681.fwd CAIG Postia placenta in rich medium Postia placenta cDNA clone CAIG3681 5', mRNA sequence	0.0		Mitochondrion	5
Psang00780	GAKI01000628	Aspartyl endopeptidase	gi|392566209|gb|EIW59385.1|	acid protease [Trametes versicolor FP-101664 SS1]	0.0	PF00026.18	7e-25	Eukaryotic aspartyl protease	gb|HO721608.1|	HMA020343C02.T3b GLEST02 Ganoderma lucidum cDNA 3', mRNA sequence	0.0
Psang00781	GAKI01000629	WD40 repeat-containing protein	gi|392563312|gb|EIW56491.1|	WD40 repeat-like protein [Trametes versicolor FP-101664 SS1]	0.0	PF00400.27	3.7e-11	WD domain, G-beta repeat	gb|HO738923.1|	HMA030132D11.T3 GLEST03 Ganoderma lucidum cDNA 3', mRNA sequence	1e-110
Psang00782	GAKI01000630	Arrestin	tr|B8PC29|B8PC29_POSPM	Hypothetical arrestin OS=Postia placenta (strain ATCC 44394 / Madison 698-R) GN=POSPLDRAFT 130178 PE=4 SV=1	1e-110			NA	gb|HO728088.1|	HMA020541D05.T3 GLEST02 Ganoderma lucidum cDNA 3', mRNA sequence	2e-58
Psang00783	GAKI01000631	RNA recognition domain-containing protein	gi|392558545|gb|EIW51732.1|	polyadenylate binding protein [Trametes versicolor FP-101664 SS1]	1e-168	PF00076.17	1.2e-37	RNA recognition motif. (a.k.a. RRM, RBD, or RNP domain)	gb|HO728326.1|	HMA020544E11.T3 GLEST02 Ganoderma lucidum cDNA 3', mRNA sequence	0.0
Psang00784	GAKI01000632	Cytidylyltransferase family protein	gi|392569487|gb|EIW62660.1|	phosphatidate cytidylyltransferase, partial [Trametes versicolor FP-101664 SS1]	0.0	PF01148.15	6.3e-74	Cytidylyltransferase family	gb|HO734251.1|	HMA030062D05.T3 GLEST03 Ganoderma lucidum cDNA 3', mRNA sequence	0.0	2.7.7.41
Psang00785	GAKI01000633	V-type ATPase	gi|392567736|gb|EIW60911.1|	H+-ATPase subunit [Trametes versicolor FP-101664 SS1]	0.0	PF01496.14	8.9e-204	V-type ATPase 116kDa subunit family	gb|HO747440.1|	HMA050041.T3_G02_004 GLEST05 Ganoderma lucidum cDNA 3', mRNA sequence	0.0		Secretory pathway	3
Psang00786	GAKI01000634	Phosphoesterase	gi|392558427|gb|EIW51615.1|	serine/threonine protein phosphatase 2B [Trametes versicolor FP-101664 SS1]	0.0	PF00149.23	5.6e-43	Calcineurin-like phosphoesterase	gb|HO721718.1|	HMA020343F11.T3b GLEST02 Ganoderma lucidum cDNA 3', mRNA sequence	0.0	3.1.3.16
Psang00787	GAKI01000635	Major Facilitator Superfamily (MFS) transporter	gi|392558395|gb|EIW51583.1|	MFS general substrate transporter [Trametes versicolor FP-101664 SS1]	0.0	PF07690.11	9e-13	Major Facilitator Superfamily	gb|EB075120.1|	TverSEQ5410 Trametes versicolor pBluescript (EcoRI-XhoI) Trametes versicolor cDNA clone TverSEQ5410, mRNA sequence	0.0		Secretory pathway	2
Psang00788	GAKI01000636	RhoGAP domain-containing protein	tr|A8N9K1|A8N9K1_COPC7	RhoGAP and Fes/CIP4 domain-containing protein OS=Coprinopsis cinerea (strain Okayama-7 / 130 / ATCC MYA-4618 / FGSC 9003) GN=CC1G 09036 PE=4 SV=2	1e-141	PF00620.22	6.6e-09	RhoGAP domain	gb|FL620126.1|	CAII3141.fwd CAII Postia placenta in rich medium Postia placenta cDNA clone CAII3141 5', mRNA sequence	1e-93
Psang00789	GAKI01000637	ATP synthase	gi|392558625|gb|EIW51812.1|	ATP synthase F1 beta subunit [Trametes versicolor FP-101664 SS1]	0.0	TIGR01039	8.7e-251	ATP synthase F1, beta subunit	emb|CU912874.1|	CU912874 Mycelium grown for 48h Podospora anserina cDNA clone HH0AB8BE12., mRNA sequence	0.0	3.6.3.14	Mitochondrion	2
Psang00790	GAKI01000638	Glycoside hydrolase family 79, putative beta-glucuronidase, protein 4	gi|392568289|gb|EIW61463.1|	glycoside hydrolase family 79 protein [Trametes versicolor FP-101664 SS1]	0.0			NA	gb|EB008284.1|	GtraSEQ16739 Gloeophyllum trabeum pBluescript (EcoRI-XhoI) Gloeophyllum trabeum cDNA clone GtraSEQ16739, mRNA sequence	5e-21						GH79
Psang00791	GAKI01000639	Fet3 ferroxidase	gi|392562409|gb|EIW55589.1|	Fet3 protein [Trametes versicolor FP-101664 SS1]	0.0	PF00394.17	5e-37	Multicopper oxidase	gb|HO733921.1|	HMA030052A05.T3 GLEST03 Ganoderma lucidum cDNA 3', mRNA sequence	0.0						CBM18
Psang00792	GAKI01000640	Glycoside hydrolase family 18, putative chitinase, protein 14	gi|392568355|gb|EIW61529.1|	glycoside hydrolase family 18 protein [Trametes versicolor FP-101664 SS1]	0.0	PF00704.23	1.3e-62	Glycosyl hydrolases family 18	gb|HO723723.1|	HMA020404C04.T3 GLEST02 Ganoderma lucidum cDNA 3', mRNA sequence	2e-160	3.2.1.14	Mitochondrion	5			GH18
Psang00793	GAKI01000641	ATP-binding cassette (ABC) transporter	tr|A8N3V0|A8N3V0_COPC7	ABC-transporter OS=Coprinopsis cinerea (strain Okayama-7 / 130 / ATCC MYA-4618 / FGSC 9003) GN=CC1G 00562 PE=3 SV=2	0.0	PF01061.19	5.6e-33	ABC-2 type transporter	gb|HO713187.1|	HMA020073B11.T3 GLEST02 Ganoderma lucidum cDNA 3', mRNA sequence	0.0						GT4
Psang00794	GAKI01000642	RhoGAP domain-containing protein	gi|392565463|gb|EIW58640.1|	RhoGAP-domain-containing protein [Trametes versicolor FP-101664 SS1]	0.0	PF00620.22	2.1e-19	RhoGAP domain	gb|HO716470.1|	HMA020174F11.T3 GLEST02 Ganoderma lucidum cDNA 3', mRNA sequence	7e-178		Mitochondrion	3
Psang00795	GAKI01000643	Glycosyltransferase family 8 protein, putative nucleotide-diphospho-sugar-transferase	gi|392561227|gb|EIW54409.1|	nucleotide-diphospho-sugar transferase [Trametes versicolor FP-101664 SS1]	1e-140	PF01501.15	2e-16	Glycosyl transferase family 8	gb|EB076540.1|	TverSEQ7488 Trametes versicolor pBluescript (EcoRI-XhoI) Trametes versicolor cDNA clone TverSEQ7488, mRNA sequence	0.0						GT8
Psang00796	GAKI01000644	Developmental regulator medusa	tr|A8N6N3|A8N6N3_COPC7	Developmental regulator medusa OS=Coprinopsis cinerea (strain Okayama-7 / 130 / ATCC MYA-4618 / FGSC 9003) GN=CC1G 07404 PE=4 SV=1	1e-69			NA	gb|EB073693.1|	TverSEQ2997 Trametes versicolor pBluescript (EcoRI-XhoI) Trametes versicolor cDNA clone TverSEQ2997, mRNA sequence	2e-116		Mitochondrion	2
Psang00797	GAKI01000645	Hypothetical protein				PF13839.1	4.8e-08	GDSL/SGNH-like Acyl-Esterase family found in Pmr5 and Cas1p	gb|HO750797.1|	HMA050142.T3_C10_076 GLEST05 Ganoderma lucidum cDNA 3', mRNA sequence	4e-124
Psang00798	GAKI01000646	Protein transporter	gi|392561899|gb|EIW55080.1|	protein transporter SEC24 [Trametes versicolor FP-101664 SS1]	0.0	PF04811.10	2.5e-50	Sec23/Sec24 trunk domain	gb|EB074535.1|	TverSEQ4609 Trametes versicolor pBluescript (EcoRI-XhoI) Trametes versicolor cDNA clone TverSEQ4609, mRNA sequence	0.0
Psang00799	GAKI01000647	Transaldolase	gi|392571497|gb|EIW64669.1|	aldolase [Trametes versicolor FP-101664 SS1]	1e-173	PF00923.14	2.1e-44	Transaldolase	gb|EB077755.1|	TverSEQ9414 Trametes versicolor pBluescript (EcoRI-XhoI) Trametes versicolor cDNA clone TverSEQ9414, mRNA sequence	0.0	2.2.1.2
Psang00800	GAKI01000648	Mitochondrial carrier protein	gi|392571557|gb|EIW64729.1|	mitochondrial carrier [Trametes versicolor FP-101664 SS1]	0.0	PF00153.22	1.9e-58	Mitochondrial carrier protein	gb|HO735421.1|	HMA030102D05.T3 GLEST03 Ganoderma lucidum cDNA 3', mRNA sequence	9e-145
Psang00801	GAKI01000649	Hypothetical protein				PF13911.1	8.4e-15	AhpC/TSA antioxidant enzyme	gb|HS552448.1|	CCFH2765.b1 CCFH Pleurotus ostreatus N001 fruit bodies (L) Pleurotus ostreatus cDNA clone CCFH2765 5', mRNA sequence	3e-18
Psang00802	GAKI01000650	KH domain-containing protein	gi|392571713|gb|EIW64885.1|	cytoplasmic protein [Trametes versicolor FP-101664 SS1]	0.0	PF00013.24	8.3e-25	KH domain	gb|HO714704.1|	HMA020121H03.T3 GLEST02 Ganoderma lucidum cDNA 3', mRNA sequence	0.0
Psang00803	GAKI01000651	Subtilisin family endopeptidase	gi|392562718|gb|EIW55898.1|	subtilisin-like protein [Trametes versicolor FP-101664 SS1]	0.0	PF09286.6	9.8e-39	Pro-kumamolisin, activation domain	gb|HO740443.1|	HMA040033D05.T3 GLEST04 Ganoderma lucidum cDNA 3', mRNA sequence	1e-105
Psang00804	GAKI01000652	RhoGAP domain-containing protein	tr|A8N9U2|A8N9U2_COPC7	Signal transducer OS=Coprinopsis cinerea (strain Okayama-7 / 130 / ATCC MYA-4618 / FGSC 9003) GN=CC1G 05669 PE=4 SV=2	1e-133	PF00620.22	9.7e-41	RhoGAP domain	gb|HO712772.1|	HMA020062A04.T3 GLEST02 Ganoderma lucidum cDNA 3', mRNA sequence	0.0
Psang00805	GAKI01000653	Pkinase domain-containing protein	gi|392564266|gb|EIW57444.1|	kinase-like protein [Trametes versicolor FP-101664 SS1]	0.0	PF00069.20	1.8e-35	Protein kinase domain	gb|HO724959.1|	HMA020434H09.T3 GLEST02 Ganoderma lucidum cDNA 3', mRNA sequence	0.0	2.7.11.1					CBM6
Psang00806	GAKI01000654	Glycoside hydrolase family 79, putative beta-glucuronidase, protein 5	gi|392569188|gb|EIW62362.1|	glycoside hydrolase family 79 protein [Trametes versicolor FP-101664 SS1]	0.0			NA	gb|EB076665.1|	TverSEQ7670 Trametes versicolor pBluescript (EcoRI-XhoI) Trametes versicolor cDNA clone TverSEQ7670, mRNA sequence	0.0						GH79
Psang00807	GAKI01000655	Translation initiation factor	gi|392569651|gb|EIW62824.1|	eukaryotic translation initiation factor 3 subunit 8 [Trametes versicolor FP-101664 SS1]	0.0	PF05470.7	1.8e-65	Eukaryotic translation initiation factor 3 subunit 8 N-terminus	gb|HO727937.1|	HMA020533D09.T3 GLEST02 Ganoderma lucidum cDNA 3', mRNA sequence	0.0
Psang00808	GAKI01000656	Fumarate reductase	gi|392569684|gb|EIW62857.1|	fumarate reductase [Trametes versicolor FP-101664 SS1]	0.0	TIGR01813	1.6e-114	flavocytochrome c	gb|EB077164.1|	TverSEQ8516 Trametes versicolor pBluescript (EcoRI-XhoI) Trametes versicolor cDNA clone TverSEQ8516, mRNA sequence	0.0	1.3.1.6
Psang00809	GAKI01000657	Proteophosphoglycan	tr|G0SYX9|G0SYX9_RHOG2	Proteophosphoglycan ppg4 OS=Rhodotorula glutinis (strain ATCC 204091 / IIP 30 / MTCC 1151) GN=RTG 01946 PE=4 SV=1	2e-07			NA	gb|HO722451.1|	HMA020373C01.T3 GLEST02 Ganoderma lucidum cDNA 3', mRNA sequence	3e-49		Mitochondrion	5
Psang00810	GAKI01000658	Ankyrin repeat family protein	tr|B0DMC2|B0DMC2_LACBS	Ankyrin repeat family protein OS=Laccaria bicolor (strain S238N-H82 / ATCC MYA-4686) GN=LACBIDRAFT 304789 PE=4 SV=1	2e-68			NA	dbj|FS523256.1|	FS523256 OLTE Oryzias latipes cDNA clone olte42d08 5', mRNA sequence	2e-06
Psang00811	GAKI01000659	Aspartyl endopeptidase	gi|392570141|gb|EIW63314.1|	acid protease [Trametes versicolor FP-101664 SS1]	0.0	PF00026.18	3.4e-23	Eukaryotic aspartyl protease	gb|HO749631.1|	HMA050104.T3_G01_003 GLEST05 Ganoderma lucidum cDNA 3', mRNA sequence	2e-39
Psang00812	GAKI01000660	H+ symporter	gi|392564541|gb|EIW57719.1|	phosphate transporter [Trametes versicolor FP-101664 SS1]	0.0	TIGR00887	5.4e-190	H+ symporter	gb|EB076781.1|	TverSEQ7842 Trametes versicolor pBluescript (EcoRI-XhoI) Trametes versicolor cDNA clone TverSEQ7842, mRNA sequence	0.0
Psang00813	GAKI01000661	Cytochrome P450 family protein	gi|392559250|gb|EIW52435.1|	bifunctional P-450/NADPH-P450 reductase [Trametes versicolor FP-101664 SS1]	1e-142	PF00258.20	3.7e-23	Flavodoxin	gb|HO724978.1|	HMA020441B09.T3 GLEST02 Ganoderma lucidum cDNA 3', mRNA sequence	1e-137	1.14.14.1
Psang00814	GAKI01000662	Major Facilitator Superfamily (MFS) transporter	gi|392565616|gb|EIW58793.1|	MFS monosaccharide transporter [Trametes versicolor FP-101664 SS1]	0.0	TIGR00879	4.6e-126	MFS transporter, sugar porter (SP) family	gb|EB072807.1|	TverSEQ10771 Trametes versicolor pBluescript (EcoRI-XhoI) Trametes versicolor cDNA clone TverSEQ10771, mRNA sequence	0.0		Secretory pathway	1
Psang00815	GAKI01000663	RNA recognition domain-containing protein	gi|392569148|gb|EIW62322.1|	RNA-binding domain-containing protein [Trametes versicolor FP-101664 SS1]	1e-123	PF00076.17	4.8e-46	RNA recognition motif. (a.k.a. RRM, RBD, or RNP domain)	gb|DV758498.1|	PchrSEQ7849 Phanerochaete chrysosporium pBluescript (EcoRI-XhoI) Phanerochaete chrysosporium cDNA clone PchrSEQ7849, mRNA sequence	9e-145
Psang00816	GAKI01000664	Pkinase domain-containing protein	tr|B8NZJ5|B8NZJ5_POSPM	Candidate protein kinase C OS=Postia placenta (strain ATCC 44394 / Madison 698-R) GN=POSPLDRAFT 126101 PE=4 SV=1	0.0	PF00069.20	1.4e-66	Protein kinase domain	gb|HO728447.1|	HMA020552B03.T3 GLEST02 Ganoderma lucidum cDNA 3', mRNA sequence	0.0	2.7.11.13	Mitochondrion	5			CBM13
Psang00817	GAKI01000665	V-type ATPase	gi|392567495|gb|EIW60670.1|	V-type ATPase [Trametes versicolor FP-101664 SS1]	0.0	PF00006.20	3.2e-82	ATP synthase alpha/beta family, nucleotide-binding domain	gb|EB077525.1|	TverSEQ9047 Trametes versicolor pBluescript (EcoRI-XhoI) Trametes versicolor cDNA clone TverSEQ9047, mRNA sequence	0.0	3.6.3.14
Psang00818	GAKI01000666	P-type ATPase	gi|392565247|gb|EIW58424.1|	copper P-type ATPase CtaA [Trametes versicolor FP-101664 SS1]	0.0	TIGR01525	6.5e-159	heavy metal translocating P-type ATPase	gb|EB073759.1|	TverSEQ3135 Trametes versicolor pBluescript (EcoRI-XhoI) Trametes versicolor cDNA clone TverSEQ3135, mRNA sequence	0.0	3.6.3.4					GH18
Psang00819	GAKI01000667	Iron reductase	gi|392571388|gb|EIW64560.1|	NADPH oxidase isoform 1 [Trametes versicolor FP-101664 SS1]	0.0	PF08030.7	1.1e-26	Ferric reductase NAD binding domain	gb|EB077227.1|	TverSEQ8610 Trametes versicolor pBluescript (EcoRI-XhoI) Trametes versicolor cDNA clone TverSEQ8610, mRNA sequence	0.0		Secretory pathway	3
Psang00820	GAKI01000668	Transcription factor	tr|C5NN43|C5NN43_LENED	Putative fungal specific transcription factor OS=Lentinula edodes GN=ftf3 PE=2 SV=1	1e-129	PF04082.13	8.3e-13	Fungal specific transcription factor domain	gb|EB076660.1|	TverSEQ7664 Trametes versicolor pBluescript (EcoRI-XhoI) Trametes versicolor cDNA clone TverSEQ7664, mRNA sequence	0.0
Psang00821	GAKI01000669	Phosphoglucose isomerase	gi|392562715|gb|EIW55895.1|	glucose-6-phosphate isomerase [Trametes versicolor FP-101664 SS1]	0.0	PF00342.14	9.3e-215	Phosphoglucose isomerase	gb|HO746292.1|	HMA040151D06.T3 GLEST04 Ganoderma lucidum cDNA 3', mRNA sequence	0.0	5.3.1.9
Psang00822	GAKI01000670	Ubiquitin E1 activating enzyme	gi|392558725|gb|EIW51911.1|	E1-like protein-activating [Trametes versicolor FP-101664 SS1]	0.0	PF00899.16	1.4e-30	ThiF family	gb|HO726291.1|	HMA020481F04.T3 GLEST02 Ganoderma lucidum cDNA 3', mRNA sequence	0.0		Mitochondrion	1
Psang00823	GAKI01000671	Ornithine decarboxylase	gi|392564801|gb|EIW57979.1|	ornithine decarboxylase [Trametes versicolor FP-101664 SS1]	0.0	PF02784.11	7.4e-73	Pyridoxal-dependent decarboxylase, pyridoxal binding domain	gb|DV764670.1|	PchrSEQ011358 Phanerochaete chrysosporium pBluescript (EcoRI-XhoI) Phanerochaete chrysosporium cDNA clone PchrSEQ011358, mRNA sequence	1e-162	4.1.1.17
Psang00824	GAKI01000672	Pyruvate decarboxylase	gi|392567060|gb|EIW60235.1|	mitochondrial pyruvate dehydrogenase E1 component beta subunit [Trametes versicolor FP-101664 SS1]	0.0	TIGR03182	1.2e-125	pyruvate dehydrogenase (acetyl-transferring) E1 component, alpha subunit	gb|HO742503.1|	HMA040093F02.T3 GLEST04 Ganoderma lucidum cDNA 3', mRNA sequence	0.0	1.2.4.1
Psang00825	GAKI01000673	Zinc finger, C2H2 type protein				PF00096.21	8e-10	Zinc finger, C2H2 type	gb|EB077372.1|	TverSEQ8832 Trametes versicolor pBluescript (EcoRI-XhoI) Trametes versicolor cDNA clone TverSEQ8832, mRNA sequence	2e-103
Psang00826	GAKI01000674	ATP-binding cassette (ABC) transporter	tr|A8P3B7|A8P3B7_COPC7	ATP-dependent permease OS=Coprinopsis cinerea (strain Okayama-7 / 130 / ATCC MYA-4618 / FGSC 9003) GN=CC1G 10757 PE=3 SV=2	1e-154	PF01061.19	5.9e-34	ABC-2 type transporter	gb|FL621460.1|	CAII447.rev CAII Postia placenta in rich medium Postia placenta cDNA clone CAII447 3', mRNA sequence	2e-121		Secretory pathway	4
Psang00827	GAKI01000675	Ferritin-like domain containing protein	tr|G4TGM3|G4TGM3_PIRID	Related to stress response protein rds1p OS=Piriformospora indica (strain DSM 11827) GN=PIIN 04409 PE=4 SV=1	7e-92	PF13668.1	4.3e-33	Ferritin-like domain	gb|HO719770.1|	HMA020292A02.T3 GLEST02 Ganoderma lucidum cDNA 3', mRNA sequence	0.0		Secretory pathway	1	Cleavage site between pos. 1 and 18	0.645 / 0.450
Psang00828	GAKI01000676	Hypothetical protein						NA	gb|EB075721.1|	TverSEQ6293 Trametes versicolor pBluescript (EcoRI-XhoI) Trametes versicolor cDNA clone TverSEQ6293, mRNA sequence	2e-52
Psang00829	GAKI01000677	Hypothetical protein						NA	gb|HO756425.1|	HMA050021.T3_D10_074 GLEST05 Ganoderma lucidum cDNA 3', mRNA sequence	2e-63
Psang00830	GAKI01000678	Cytochrome P450 family protein	gi|392571747|gb|EIW64919.1|	cytochrome P450 [Trametes versicolor FP-101664 SS1]	0.0	PF00067.17	1.4e-28	Cytochrome P450	gb|HO712741.1|	HMA020061F05.T3 GLEST02 Ganoderma lucidum cDNA 3', mRNA sequence	9e-56	1.14.14.1	Secretory pathway	5
Psang00831	GAKI01000679	Peptidase family S53	gi|392569655|gb|EIW62828.1|	family S53 protease [Trametes versicolor FP-101664 SS1]	0.0	PF09286.6	5.7e-42	Pro-kumamolisin, activation domain	gb|HO733027.1|	HMA030021A11.T3 GLEST03 Ganoderma lucidum cDNA 3', mRNA sequence	8e-50
Psang00832	GAKI01000680	Hypothetical protein						NA	gb|GR756752.1|	CCPC2423.g1 CCPC Heterobasidion annosum Liquid high nitrogen MMN-medium (L) Heterobasidion annosum cDNA clone CCPC2423 3', mRNA sequence	2e-25
Psang00833	GAKI01000681	FMN-dependent dehydrogenase	tr|G4TRM5|G4TRM5_PIRID	Related to D-lactate dehydrogenase (Cytochrome) OS=Piriformospora indica (strain DSM 11827) GN=PIIN 07920 PE=4 SV=1	1e-158	PF02913.14	9.1e-57	FAD linked oxidases, C-terminal domain	gb|HO727757.1|	HMA020531B03.T3 GLEST02 Ganoderma lucidum cDNA 3', mRNA sequence	0.0	1.1.2.4	Mitochondrion	3
Psang00834	GAKI01000682	Hypothetical protein						NA	gb|HO720854.1|	HMA020324D07.T3 GLEST02 Ganoderma lucidum cDNA 3', mRNA sequence	4e-67		Mitochondrion	3
Psang00835	GAKI01000683	Hypothetical protein						NA	gb|HO733322.1|	HMA030031F01.T3 GLEST03 Ganoderma lucidum cDNA 3', mRNA sequence	5e-46
Psang00836	GAKI01000684	Iron permease	gi|392564741|gb|EIW57919.1|	iron permease [Trametes versicolor FP-101664 SS1]	0.0	PF07690.11	2.9e-42	Major Facilitator Superfamily	gb|HO728606.1|	HMA020554C09.T3 GLEST02 Ganoderma lucidum cDNA 3', mRNA sequence	3e-118
Psang00837	GAKI01000685	Hypothetical protein				PF08613.6	1.9e-07	Cyclin	gb|EB076455.1|	TverSEQ7360 Trametes versicolor pBluescript (EcoRI-XhoI) Trametes versicolor cDNA clone TverSEQ7360, mRNA sequence	1e-66
Psang00838	GAKI01000686	Hypothetical protein	tr|A8N4V8|A8N4V8_COPC7	U3 snoRNP protein Utp20 OS=Coprinopsis cinerea (strain Okayama-7 / 130 / ATCC MYA-4618 / FGSC 9003) GN=CC1G 04618 PE=4 SV=2	1e-110			NA	gb|HO737542.1|	HMA030182G01.T3 GLEST03 Ganoderma lucidum cDNA 3', mRNA sequence	6e-77
Psang00839	GAKI01000687	Glycoside hydrolase family 13, putative alpha-amylase, protein 1	gi|392567468|gb|EIW60643.1|	alpha-amylase [Trametes versicolor FP-101664 SS1]	0.0	PF00128.19	1.4e-42	Alpha amylase, catalytic domain	gb|HO734086.1|	HMA030053H03.T3 GLEST03 Ganoderma lucidum cDNA 3', mRNA sequence	3e-125	3.2.1.1					GH13
Psang00840	GAKI01000688	Proteasome subunit	tr|D6RMG5|D6RMG5_COPC7	Proteasome subunit alpha type OS=Coprinopsis cinerea (strain Okayama-7 / 130 / ATCC MYA-4618 / FGSC 9003) GN=CC1G 14591 PE=3 SV=1	5e-99			NA	gb|HO749641.1|	HMA050104.T3_H02_002 GLEST05 Ganoderma lucidum cDNA 3', mRNA sequence	9e-151
Psang00841	GAKI01000689	ChAPs domain-containing protein	gi|392562369|gb|EIW55549.1|	chaps-domain-containing protein [Trametes versicolor FP-101664 SS1]	0.0	PF09295.5	7.9e-75	ChAPs (Chs5p-Arf1p-binding proteins)	gb|EB073643.1|	TverSEQ2810 Trametes versicolor pBluescript (EcoRI-XhoI) Trametes versicolor cDNA clone TverSEQ2810, mRNA sequence	6e-178
Psang00842	GAKI01000690	ATP synthase	gi|392565497|gb|EIW58674.1|	ATP synthase F1 alpha subunit [Trametes versicolor FP-101664 SS1]	0.0	TIGR00962	9.2e-237	ATP synthase F1, alpha subunit	emb|FP580910.1|	FP580910 Microbotryum violaceum 100.02 Microbotryum violaceum cDNA, mRNA sequence	0.0		Mitochondrion	3
Psang00843	GAKI01000691	Hypothetical protein				PF04082.13	2e-07	Fungal specific transcription factor domain	gb|HO739359.1|	HMA030171D07.T3 GLEST03 Ganoderma lucidum cDNA 3', mRNA sequence	1e-42		Mitochondrion	4
Psang00844	GAKI01000692	Glycoside hydrolase family 16, putative endo-1,3(4)-beta glucanase, protein 6	gi|392565376|gb|EIW58553.1|	glycoside hydrolase family 16 protein [Trametes versicolor FP-101664 SS1]	0.0	PF00722.16	3.1e-09	Glycosyl hydrolases family 16	gb|EB072509.1|	TverSEQ10250 Trametes versicolor pBluescript (EcoRI-XhoI) Trametes versicolor cDNA clone TverSEQ10250, mRNA sequence	0.0		Secretory pathway	4	Cleavage site between pos. 1 and 18	0.822 / 0.450	GH16
Psang00845	GAKI01000693	Aldehyde dehydrogenase family protein	gi|392568639|gb|EIW61813.1|	NAD-aldehyde dehydrogenase [Trametes versicolor FP-101664 SS1]	0.0	PF00171.17	9.7e-88	Aldehyde dehydrogenase family	gb|HO744205.1|	HMA040151C08.T3 GLEST04 Ganoderma lucidum cDNA 3', mRNA sequence	1e-160	1.2.1.3
Psang00846	GAKI01000694	AAA domain-containing protein	gi|392565386|gb|EIW58563.1|	P-loop containing nucleoside triphosphate hydrolase protein [Trametes versicolor FP-101664 SS1]	0.0	PF00004.24	2.8e-16	ATPase family associated with various cellular activities (AAA)	gb|HO716159.1|	HMA020164G02.T3 GLEST02 Ganoderma lucidum cDNA 3', mRNA sequence	2e-139
Psang00847	GAKI01000695	Hypothetical protein	tr|D8QBG5|D8QBG5_SCHCM	Expressed protein OS=Schizophyllum commune (strain H4-8 / FGSC 9210) GN=SCHCODRAFT 257915 PE=4 SV=1	1e-40	PF00010.21	2.4e-10	Helix-loop-helix DNA-binding domain	gb|HO727469.1|	HMA020521E04.T3 GLEST02 Ganoderma lucidum cDNA 3', mRNA sequence	0.0
Psang00848	GAKI01000696	Nucleotide-sugar transporter				PF04142.10	1.5e-72	Nucleotide-sugar transporter	gb|HO740235.1|	HMA040023H07.T3 GLEST04 Ganoderma lucidum cDNA 3', mRNA sequence	0.0		Mitochondrion	5
Psang00849	GAKI01000697	Glycine-tRNA ligase	gi|392562608|gb|EIW55788.1|	glycyl-tRNA synthetase [Trametes versicolor FP-101664 SS1]	0.0	TIGR00389	2.5e-172	glycine--tRNA ligase	gb|HO712940.1|	HMA020064B04.T3 GLEST02 Ganoderma lucidum cDNA 3', mRNA sequence	0.0	6.1.1.14
Psang00850	GAKI01000698	Cullin domain-containing protein	gi|392565895|gb|EIW59071.1|	Cullin-domain-containing protein [Trametes versicolor FP-101664 SS1]	0.0	PF00888.17	2.2e-154	Cullin family	gb|GW365417.1|	CBXX4696.x2 CBXX Schizophyllum commune 4-day-old colony, grown at 25 C in the light (H) Schizophyllum commune cDNA clone CBXX4696 5', mRNA sequence	0.0
Psang00851	GAKI01000699	Peptidase family S53	gi|392562876|gb|EIW56056.1|	family S53 protease-like protein [Trametes versicolor FP-101664 SS1]	0.0	PF09286.6	6.7e-37	Pro-kumamolisin, activation domain	gb|HO713582.1|	HMA020082G08.T3 GLEST02 Ganoderma lucidum cDNA 3', mRNA sequence	1e-104						CBM5
Psang00852	GAKI01000700	ARM repeat-containing protein	gi|392561235|gb|EIW54417.1|	ARM repeat-containing protein [Trametes versicolor FP-101664 SS1]	1e-140	PF02854.14	6.6e-29	MIF4G domain	gb|HO720202.1|	HMA020303G10.T3 GLEST02 Ganoderma lucidum cDNA 3', mRNA sequence	0.0
Psang00853	GAKI01000701	Glycosyltransferase family 32 protein	gi|409049714|gb|EKM59191.1|	glycosyltransferase family 32 protein [Phanerochaete carnosa HHB-10118-sp]	1e-158	PF04488.10	1.8e-16	Glycosyltransferase sugar-binding region containing DXD motif	gb|HO727592.1|	HMA020523B02.T3 GLEST02 Ganoderma lucidum cDNA 3', mRNA sequence	1e-160						GT32
Psang00854	GAKI01000702	Calreticulin domain-containing protein	gi|392570857|gb|EIW64029.1|	Calreticulin-domain-containing protein [Trametes versicolor FP-101664 SS1]	0.0	PF00262.13	2.4e-154	Calreticulin family	gb|HO734561.1|	HMA030072F11.T3 GLEST03 Ganoderma lucidum cDNA 3', mRNA sequence	0.0
Psang00855	GAKI01000703	Pumilio/RRM domain-containing protein	gi|392571884|gb|EIW65056.1|	ARM repeat-containing protein [Trametes versicolor FP-101664 SS1]	0.0	PF00806.14	7.5e-61	Pumilio-family RNA binding repeat	gb|GW369690.1|	CBXX7282.y3 CBXX Schizophyllum commune 4-day-old colony, grown at 25 C in the light (H) Schizophyllum commune cDNA clone CBXX7282 3', mRNA sequence	0.0
Psang00856	GAKI01000704	Pkinase domain-containing protein	gi|392570663|gb|EIW63835.1|	kinase-like protein [Trametes versicolor FP-101664 SS1]	0.0	PF00069.20	7.5e-61	Protein kinase domain	gb|HO743885.1|	HMA040141B07.T3 GLEST04 Ganoderma lucidum cDNA 3', mRNA sequence	7e-165	2.7.11.1					CBM13
Psang00857	GAKI01000705	Hypothetical protein						NA	gb|HO727743.1|	HMA020524H08.T3 GLEST02 Ganoderma lucidum cDNA 3', mRNA sequence	1e-65		Mitochondrion	1
Psang00858	GAKI01000706	FAD/NAD-P-binding domain-containing protein	gi|392567282|gb|EIW60457.1|	FAD/NAD-P-binding domain-containing protein [Trametes versicolor FP-101664 SS1]	0.0	PF07992.9	3.3e-07	Pyridine nucleotide-disulphide oxidoreductase	gb|EB076609.1|	TverSEQ7591 Trametes versicolor pBluescript (EcoRI-XhoI) Trametes versicolor cDNA clone TverSEQ7591, mRNA sequence	0.0
Psang00859	GAKI01000707	Hypothetical protein		hypothetical protein DICSQDRAFT_131361 [Dichomitus squalens LYAD-421 SS1] 99.0 99.0 45% 7e-19 42% EJF67083.1				NA
Psang00860	GAKI01000708	Homocitrate synthase	gi|392570787|gb|EIW63959.1|	homocitrate synthase [Trametes versicolor FP-101664 SS1]	0.0	TIGR02146	1.1e-154	homocitrate synthase	gb|DV761897.1|	PchrSEQ010741 Phanerochaete chrysosporium pBluescript (EcoRI-XhoI) Phanerochaete chrysosporium cDNA clone PchrSEQ010741, mRNA sequence	0.0	2.3.3.14
Psang00861	GAKI01000709	DEAD/DEAH box helicase	gi|392566634|gb|EIW59810.1|	DEAD-domain-containing protein [Trametes versicolor FP-101664 SS1]	0.0	PF00271.26	8.2e-27	Helicase conserved C-terminal domain	gb|HO751040.1|	HMA050151.T3_C12_092 GLEST05 Ganoderma lucidum cDNA 3', mRNA sequence	0.0	3.6.4.13					CE11
Psang00862	GAKI01000710	Iron permease	gi|392564741|gb|EIW57919.1|	iron permease [Trametes versicolor FP-101664 SS1]	0.0	PF07690.11	7e-27	Major Facilitator Superfamily	gb|EB075238.1|	TverSEQ5580 Trametes versicolor pBluescript (EcoRI-XhoI) Trametes versicolor cDNA clone TverSEQ5580, mRNA sequence	1e-129		Secretory pathway	3	Cleavage site between pos. 1 and 24	0.656 / 0.450
Psang00863	GAKI01000711	Glycoside hydrolase family 92, putative alpha-mannosidase	gi|392558941|gb|EIW52127.1|	glycoside hydrolase family 92 protein [Trametes versicolor FP-101664 SS1]	0.0	PF07971.7	1.3e-129	Glycosyl hydrolase family 92	gb|FL632568.1|	CATS5509.fwd CATS Postia placenta in Avicel medium Postia placenta cDNA clone CATS5509 5', mRNA sequence	2e-83						GH92
Psang00864	GAKI01000712	RNA helicase	gi|392571314|gb|EIW64486.1|	P-loop containing nucleoside triphosphate hydrolase protein [Trametes versicolor FP-101664 SS1]	0.0	PF04408.18	1.3e-29	Helicase associated domain (HA2)	gb|HO727729.1|	HMA020524G03.T3 GLEST02 Ganoderma lucidum cDNA 3', mRNA sequence	0.0	3.6.4.13
Psang00865	GAKI01000713	Glycoside hydrolase family 30 protein, putative beta-1,6-glucanase	gi|392565975|gb|EIW59151.1|	glycoside hydrolase [Trametes versicolor FP-101664 SS1]	0.0	PF02055.11	3.5e-29	O-Glycosyl hydrolase family 30	gb|HO750515.1|	HMA050133.T3_F02_006 GLEST05 Ganoderma lucidum cDNA 3', mRNA sequence	2e-115	3.2.1.75					GH30
Psang00866	GAKI01000714	Hypothetical protein						NA	gb|EB072552.1|	TverSEQ10304 Trametes versicolor pBluescript (EcoRI-XhoI) Trametes versicolor cDNA clone TverSEQ10304, mRNA sequence	4e-180
Psang00867	GAKI01000715	TCP-1/cpn60 chaperonin family protein	gi|392566289|gb|EIW59465.1|	Tcp11-domain-containing protein [Trametes versicolor FP-101664 SS1]	2e-56	PF05794.8	7.7e-17	T-complex protein 11	gb|EB073444.1|	TverSEQ2261 Trametes versicolor pBluescript (EcoRI-XhoI) Trametes versicolor cDNA clone TverSEQ2261, mRNA sequence	1e-66
Psang00868	GAKI01000716	P-type ATPase	gi|392558604|gb|EIW51791.1|	phospholipid-translocating P-type ATPase [Trametes versicolor FP-101664 SS1]	0.0	TIGR01494	2.1e-28	HAD ATPase, P-type, family IC	gb|GW371102.1|	CBXX8225.x2 CBXX Schizophyllum commune 4-day-old colony, grown at 25 C in the light (H) Schizophyllum commune cDNA clone CBXX8225 5', mRNA sequence	2e-51	3.6.3.1
Psang00869	GAKI01000717	Hypothetical protein	tr|D8QD42|D8QD42_SCHCM	Expressed protein OS=Schizophyllum commune (strain H4-8 / FGSC 9210) GN=SCHCODRAFT 59470 PE=4 SV=1	8e-55	PF13920.1	2.4e-09	Zinc finger, C3HC4 type (RING finger)	gb|EB077427.1|	TverSEQ8900 Trametes versicolor pBluescript (EcoRI-XhoI) Trametes versicolor cDNA clone TverSEQ8900, mRNA sequence	0.0
Psang00870	GAKI01000718	Pkinase domain-containing protein	gi|392570364|gb|EIW63537.1|	kinase-like protein [Trametes versicolor FP-101664 SS1]	0.0	PF00069.20	4e-51	Protein kinase domain	gb|HO715370.1|	HMA020142B07.T3 GLEST02 Ganoderma lucidum cDNA 3', mRNA sequence	2e-108	2.7.11.1					CBM6
Psang00871	GAKI01000719	Aromatic amino acid transaminase	gi|392560542|gb|EIW53725.1|	L-tyrosine:2-oxoglutarate aminotransferase [Trametes versicolor FP-101664 SS1]	0.0	PF00155.16	9.3e-21	Aminotransferase class I and II	gb|EB077099.1|	TverSEQ8409 Trametes versicolor pBluescript (EcoRI-XhoI) Trametes versicolor cDNA clone TverSEQ8409, mRNA sequence	0.0	2.6.1.57
Psang00872	GAKI01000720	Fungal specific transcription factor domain	tr|D8Q521|D8Q521_SCHCM	Expressed protein OS=Schizophyllum commune (strain H4-8 / FGSC 9210) GN=SCHCODRAFT 82290 PE=4 SV=1	1e-131	PF04082.13	1.7e-18	Fungal specific transcription factor domain	gb|HO728797.1|	HMA020562E12.T3 GLEST02 Ganoderma lucidum cDNA 3', mRNA sequence	0.0
Psang00873	GAKI01000721	Hypothetical protein						NA	gb|EB076821.1|	TverSEQ7913 Trametes versicolor pBluescript (EcoRI-XhoI) Trametes versicolor cDNA clone TverSEQ7913, mRNA sequence	5e-141		Mitochondrion	2
Psang00874	GAKI01000722	Prolyl oligopeptidase family protein	tr|E2JFG1|E2JFG1_AMABI	Prolyl oligopeptidase OS=Amanita bisporigera GN=POPA PE=2 SV=1	0.0	PF00326.16	7.4e-55	Prolyl oligopeptidase family	gb|HO736789.1|	HMA030152C01.T3 GLEST03 Ganoderma lucidum cDNA 3', mRNA sequence	0.0	3.4.21.26					CE10
Psang00875	GAKI01000723	Translation elongation factor	gi|392570856|gb|EIW64028.1|	P-loop containing nucleoside triphosphate hydrolase protein [Trametes versicolor FP-101664 SS1]	0.0	PF03764.13	2e-26	Elongation factor G, domain IV	gb|GW362489.1|	CBXX2808.x4 CBXX Schizophyllum commune 4-day-old colony, grown at 25 C in the light (H) Schizophyllum commune cDNA clone CBXX2808 5', mRNA sequence	0.0		Mitochondrion	5
Psang00876	GAKI01000724	Major Facilitator Superfamily (MFS) transporter	gi|392565574|gb|EIW58751.1|	general substrate transporter [Trametes versicolor FP-101664 SS1]	0.0	TIGR00879	1.3e-129	MFS transporter, sugar porter (SP) family	gb|DV760773.1|	PchrSEQ010869 Phanerochaete chrysosporium pBluescript (EcoRI-XhoI) Phanerochaete chrysosporium cDNA clone PchrSEQ010869, mRNA sequence	0.0
Psang00877	GAKI01000725	Pkinase domain-containing protein	gi|392572029|gb|EIW65201.1|	Pkinase-domain-containing protein [Trametes versicolor FP-101664 SS1]	0.0	PF00069.20	1.7e-61	Protein kinase domain	gb|FL628156.1|	CATS2821.rev CATS Postia placenta in Avicel medium Postia placenta cDNA clone CATS2821 3', mRNA sequence	0.0	2.7.11.1					CBM6
Psang00878	GAKI01000726	Major Facilitator Superfamily (MFS) transporter	tr|G4T6W5|G4T6W5_PIRID	Related to aminotriazole resistance protein OS=Piriformospora indica (strain DSM 11827) GN=PIIN 00903 PE=4 SV=1	7e-60	PF07690.11	1.5e-31	Major Facilitator Superfamily	gb|HO729522.1|	HMA020053E08.T3 GLEST02 Ganoderma lucidum cDNA 3', mRNA sequence	1e-97		Secretory pathway	1
Psang00879	GAKI01000727	TCP-1/cpn60 chaperonin family protein	gi|392570582|gb|EIW63754.1|	T-complex protein 1 [Trametes versicolor FP-101664 SS1]	0.0	TIGR02344	8.4e-271	T-complex protein 1, gamma subunit	gb|HO740016.1|	HMA040021B10.T3 GLEST04 Ganoderma lucidum cDNA 3', mRNA sequence	0.0
Psang00880	GAKI01000728	Hypothetical protein						NA	gb|EB077838.1|	TverSEQ9577 Trametes versicolor pBluescript (EcoRI-XhoI) Trametes versicolor cDNA clone TverSEQ9577, mRNA sequence	4e-111		Mitochondrion	3
Psang00881	GAKI01000729	Pkinase domain-containing protein	gi|392562555|gb|EIW55735.1|	Pkinase-domain-containing protein [Trametes versicolor FP-101664 SS1]	1e-157			NA	gb|HO719000.1|	HMA020262D05.T3 GLEST02 Ganoderma lucidum cDNA 3', mRNA sequence	1e-129		Mitochondrion	4
Psang00882	GAKI01000730	IMP dehydrogenase	gi|392569201|gb|EIW62375.1|	IMP dehydrogenase [Trametes versicolor FP-101664 SS1]	0.0	TIGR01302	7.3e-187	inosine-5'-monophosphate dehydrogenase	gb|DV759018.1|	PchrSEQ8830 Phanerochaete chrysosporium pBluescript (EcoRI-XhoI) Phanerochaete chrysosporium cDNA clone PchrSEQ8830, mRNA sequence	0.0	1.1.1.205
Psang00883	GAKI01000731	CorA-like Mg2+ transporter protein	gi|392568385|gb|EIW61559.1|	cora-domain-containing protein [Trametes versicolor FP-101664 SS1]	1e-159	PF01544.13	1.3e-32	CorA-like Mg2+ transporter protein	gb|GW365350.1|	CBXX4646.y2 CBXX Schizophyllum commune 4-day-old colony, grown at 25 C in the light (H) Schizophyllum commune cDNA clone CBXX4646 3', mRNA sequence	0.0		Mitochondrion	5
Psang00884	GAKI01000732	Pyruvate kinase	gi|392571186|gb|EIW64358.1|	pyruvate kinase [Trametes versicolor FP-101664 SS1]	0.0	TIGR01064	1.3e-180	pyruvate kinase	gb|EB077444.1|	TverSEQ8926 Trametes versicolor pBluescript (EcoRI-XhoI) Trametes versicolor cDNA clone TverSEQ8926, mRNA sequence	0.0	2.7.1.40
Psang00885	GAKI01000733	TPR repeat-containing protein	tr|A8NXZ5|A8NXZ5_COPC7	Chaperone OS=Coprinopsis cinerea (strain Okayama-7 / 130 / ATCC MYA-4618 / FGSC 9003) GN=CC1G 00449 PE=4 SV=1	4e-98	PF13414.1	6.7e-45	TPR repeat	gb|EB076710.1|	TverSEQ7732 Trametes versicolor pBluescript (EcoRI-XhoI) Trametes versicolor cDNA clone TverSEQ7732, mRNA sequence	0.0		Mitochondrion	5			GT41
Psang00886	GAKI01000734	Metallopeptidase family M49 protein	gi|392568245|gb|EIW61419.1|	aflatoxin-detoxifizyme [Trametes versicolor FP-101664 SS1]	0.0	PF03571.10	1.3e-158	Peptidase family M49	gb|EB076817.1|	TverSEQ7908 Trametes versicolor pBluescript (EcoRI-XhoI) Trametes versicolor cDNA clone TverSEQ7908, mRNA sequence	0.0	3.4.14.4
Psang00887	GAKI01000735	Hypothetical protein						NA	gb|HO718722.1|	HMA020252D11.T3 GLEST02 Ganoderma lucidum cDNA 3', mRNA sequence	0.0		Secretory pathway	5
Psang00888	GAKI01000736	Hypothetical protein						NA	gb|HO712399.1|	HMA020044F09.T3a1 GLEST02 Ganoderma lucidum cDNA 3', mRNA sequence	3e-144
Psang00889	GAKI01000737	Chorismate synthase	gi|392572045|gb|EIW65217.1|	chorismate synthase [Trametes versicolor FP-101664 SS1]	0.0	TIGR00033	3.5e-136	chorismate synthase	gb|HO713437.1|	HMA020081B01.T3 GLEST02 Ganoderma lucidum cDNA 3', mRNA sequence	0.0	4.2.3.5
Psang00890	GAKI01000738	Hypothetical protein						NA	gb|EB077883.1|	TverSEQ9666 Trametes versicolor pBluescript (EcoRI-XhoI) Trametes versicolor cDNA clone TverSEQ9666, mRNA sequence	2e-127		Mitochondrion	5
Psang00891	GAKI01000739	AMP-binding enzyme	gi|392560188|gb|EIW53371.1|	amp dependent CoA ligase [Trametes versicolor FP-101664 SS1]	0.0	PF00501.23	9.1e-101	AMP-binding enzyme	gb|HO747395.1|	HMA050041.T3_B05_045 GLEST05 Ganoderma lucidum cDNA 3', mRNA sequence	2e-147
Psang00892	GAKI01000740	6-phosphogluconate dehydrogenase	gi|392571680|gb|EIW64852.1|	6-phosphogluconate dehydrogenase [Trametes versicolor FP-101664 SS1]	0.0	TIGR00873	6.6e-226	6-phosphogluconate dehydrogenase (decarboxylating)	gb|EB076930.1|	TverSEQ8109 Trametes versicolor pBluescript (EcoRI-XhoI) Trametes versicolor cDNA clone TverSEQ8109, mRNA sequence	0.0	1.1.1.44					GT30
Psang00893	GAKI01000741	Glucose-repressible alcohol dehydrogenase transcriptional effector	tr|D6RLR7|D6RLR7_COPC7	Glucose-repressible alcohol dehydrogenase transcriptional effector OS=Coprinopsis cinerea (strain Okayama-7 / 130 / ATCC MYA-4618 / FGSC 9003) GN=CC1G 02282 PE=4 SV=1	0.0	PF03372.18	3.2e-27	Endonuclease/Exonuclease/phosphatase family	gb|HO734292.1|	HMA030062H06.T3 GLEST03 Ganoderma lucidum cDNA 3', mRNA sequence	8e-170	3.1.13.4
Psang00894	GAKI01000742	Hypothetical protein						NA	gb|HO710645.1|	EST501596_T7_H12_082 GLEST01 Ganoderma lucidum cDNA 5', mRNA sequence	4e-110		Mitochondrion	5
Psang00895	GAKI01000743	Cytochrome P450 family protein	gi|392563107|gb|EIW56286.1|	cytochrome P450 [Trametes versicolor FP-101664 SS1]	0.0	PF00067.17	4.8e-53	Cytochrome P450	gb|EB077796.1|	TverSEQ9509 Trametes versicolor pBluescript (EcoRI-XhoI) Trametes versicolor cDNA clone TverSEQ9509, mRNA sequence	0.0
Psang00896	GAKI01000744	Major Facilitator Superfamily (MFS) transporter	gi|392563573|gb|EIW56752.1|	MFS general substrate transporter [Trametes versicolor FP-101664 SS1]	0.0	PF00083.19	1.5e-19	Sugar (and other) transporter	gb|EB075550.1|	TverSEQ6040 Trametes versicolor pBluescript (EcoRI-XhoI) Trametes versicolor cDNA clone TverSEQ6040, mRNA sequence	0.0		Secretory pathway	1
Psang00897	GAKI01000745	Major Facilitator Superfamily (MFS) transporter	gi|392567202|gb|EIW60377.1|	MFS amino acid permease [Trametes versicolor FP-101664 SS1]	1e-162	PF07690.11	1.2e-09	Major Facilitator Superfamily	gb|HO728993.1|	HMA020564H06.T3 GLEST02 Ganoderma lucidum cDNA 3', mRNA sequence	4e-41		Secretory pathway	3
Psang00898	GAKI01000746	DUF2370 domain-containing protein	tr|D6RMJ1|D6RMJ1_COPC7	Metal homeostatis protein bsd2 OS=Coprinopsis cinerea (strain Okayama-7 / 130 / ATCC MYA-4618 / FGSC 9003) GN=CC1G 14653 PE=4 SV=1	1e-64	PF10176.4	1.4e-65	Protein of unknown function (DUF2370)	gb|HO754440.1|	HMA050234.T3_H04_018 GLEST05 Ganoderma lucidum cDNA 3', mRNA sequence	5e-103		Mitochondrion	4
Psang00899	GAKI01000747	Cysteine desulfurase	gi|392567012|gb|EIW60187.1|	cysteine desulfurase NFS1 [Trametes versicolor FP-101664 SS1]	0.0	TIGR02006	9.5e-198	cysteine desulfurase IscS	gb|EB077849.1|	TverSEQ9602 Trametes versicolor pBluescript (EcoRI-XhoI) Trametes versicolor cDNA clone TverSEQ9602, mRNA sequence	0.0	2.8.1.7	Mitochondrion	1
Psang00900	GAKI01000748	Hypothetical protein	tr|D8PPQ7|D8PPQ7_SCHCM	Expressed protein OS=Schizophyllum commune (strain H4-8 / FGSC 9210) GN=SCHCODRAFT 80764 PE=4 SV=1	3e-28			NA	gb|FL632133.1|	CATS5257.fwd CATS Postia placenta in Avicel medium Postia placenta cDNA clone CATS5257 5', mRNA sequence	9e-62
Psang00901	GAKI01000749	Ribonucleoprotein	tr|G4TDG5|G4TDG5_PIRID	Related to heterogeneous nuclear ribonucleoprotein HRP1 OS=Piriformospora indica (strain DSM 11827) GN=PIIN 03266 PE=4 SV=1	9e-38			NA	gb|GW384307.1|	CBXZ1133.g1 CBXZ Schizophyllum commune pool of 4- and 8-day-old colony, grown at 25 C in resp. the dark and in light (H) Schizophyllum commune cDNA clone CBXZ1133 3', mRNA sequence	9e-62
Psang00902	GAKI01000750	P-type ATPase	gi|392558604|gb|EIW51791.1|	phospholipid-translocating P-type ATPase [Trametes versicolor FP-101664 SS1]	0.0	TIGR01494	1.2e-28	HAD ATPase, P-type, family IC	gb|DV763467.1|	PchrSEQ010728 Phanerochaete chrysosporium pBluescript (EcoRI-XhoI) Phanerochaete chrysosporium cDNA clone PchrSEQ010728, mRNA sequence	4e-168	3.6.3.1
Psang00903	GAKI01000751	Hypothetical protein						NA	gb|EB073114.1|	TverSEQ1383 Trametes versicolor pBluescript (EcoRI-XhoI) Trametes versicolor cDNA clone TverSEQ1383, mRNA sequence	9e-62
Psang00904	GAKI01000752	Proline-tRNA ligase	gi|392562361|gb|EIW55541.1|	prolyl-tRNA synthetase [Trametes versicolor FP-101664 SS1]	0.0	TIGR00408	7e-179	proline--tRNA ligase	gb|EB072389.1|	TverSEQ10093 Trametes versicolor pBluescript (EcoRI-XhoI) Trametes versicolor cDNA clone TverSEQ10093, mRNA sequence	0.0	6.1.1.15
Psang00905	GAKI01000753	GTPase, Ras type	gi|392567328|gb|EIW60503.1|	GTP-binding protein ypt1 [Trametes versicolor FP-101664 SS1]	1e-124	PF00071.17	4.5e-64	Ras family	gb|EB076786.1|	TverSEQ7853 Trametes versicolor pBluescript (EcoRI-XhoI) Trametes versicolor cDNA clone TverSEQ7853, mRNA sequence	0.0						GH47
Psang00906	GAKI01000754	IBR domain-containing protein	tr|A8N7Q8|A8N7Q8_COPC7	RING-5 domain-containing protein OS=Coprinopsis cinerea (strain Okayama-7 / 130 / ATCC MYA-4618 / FGSC 9003) GN=CC1G 02315 PE=4 SV=1	0.0	PF01485.16	2.9e-16	IBR domain	gb|GR746628.1|	CCPB1462.b1 CCPB Heterobasidion annosum Liquid high nitrogen MMN-medium (H) Heterobasidion annosum cDNA clone CCPB1462 5', mRNA sequence	0.0
Psang00907	GAKI01000755	Glycoside hydrolase family 38, putative alpha-mannosidase, (C-terminal fragment)	gi|392563857|gb|EIW57036.1|	glycoside hydrolase family 38 protein, partial [Trametes versicolor FP-101664 SS1]	0.0	PF07748.8	2.2e-49	Glycosyl hydrolases family 38 C-terminal domain	gb|HO711815.1|	HMA020024G12.T3 GLEST02 Ganoderma lucidum cDNA 3', mRNA sequence	3e-169	3.2.1.24					GH38
Psang00908	GAKI01000756	Metallopeptidase family M24	tr|J0D0T1|J0D0T1_AURDE	Creatinase/aminopeptidase OS=Auricularia delicata (strain TFB10046) PE=4 SV=1	1e-151	PF00557.19	2.8e-30	Metallopeptidase family M24	gb|HO728378.1|	HMA020551C07.T3 GLEST02 Ganoderma lucidum cDNA 3', mRNA sequence	1e-130	3.4.11.9
Psang00909	GAKI01000757	FMN-dependent dehydrogenase	gi|392561248|gb|EIW54430.1|	glyoxylate dehydrogenase [Trametes versicolor FP-101664 SS1]	0.0	PF01070.13	1.2e-122	FMN-dependent dehydrogenase	gb|DV758080.1|	PchrSEQ7310 Phanerochaete chrysosporium pBluescript (EcoRI-XhoI) Phanerochaete chrysosporium cDNA clone PchrSEQ7310, mRNA sequence	0.0	1.1.2.3
Psang00910	GAKI01000758	CorA-like Mg2+ transporter protein	tr|B0CNR4|B0CNR4_LACBS	Hypothetical magnesium transporter, CorA-like protein OS=Laccaria bicolor (strain S238N-H82 / ATCC MYA-4686) GN=LACBIDRAFT 301530 PE=4 SV=1	1e-162	PF01544.13	5.9e-15	CorA-like Mg2+ transporter protein	gb|HO717895.1|	HMA020224A10.T3 GLEST02 Ganoderma lucidum cDNA 3', mRNA sequence	4e-149
Psang00911	GAKI01000759	BRE1 domain-containing protein	gi|392570205|gb|EIW63378.1|	BRE1-domain-containing protein [Trametes versicolor FP-101664 SS1]	1e-180	PF08647.6	4.2e-17	BRE1 E3 ubiquitin ligase	gb|EB076819.1|	TverSEQ791 Trametes versicolor pBluescript (EcoRI-XhoI) Trametes versicolor cDNA clone TverSEQ791, mRNA sequence	9e-81						GH23
Psang00912	GAKI01000760	Metallopeptidase family M28 protein	gi|392568033|gb|EIW61207.1|	Zn-dependent exopeptidase [Trametes versicolor FP-101664 SS1]	0.0	PF04389.12	1e-13	Peptidase family M28	gb|HO746180.1|	HMA040112H04.T3 GLEST04 Ganoderma lucidum cDNA 3', mRNA sequence	6e-134	3.4.17.21	Mitochondrion	3
Psang00913	GAKI01000761	Hypothetical protein		hypothetical protein TRAVEDRAFT_148840 [Trametes versicolor FP-101664 SS1] 225 225 61% 8e-62 60% EIW58607.1				NA
Psang00914	GAKI01000762	Hypothetical protein						NA	gb|HO714090.1|	HMA020094H08.T3 GLEST02 Ganoderma lucidum cDNA 3', mRNA sequence	1e-60
Psang00915	GAKI01000763	Fructose-bisphosphate aldolase	gi|392562223|gb|EIW55404.1|	fructose-bisphosphate aldolase [Trametes versicolor FP-101664 SS1]	7e-23			NA	gb|HO736697.1|	HMA030151D11.T3a1 GLEST03 Ganoderma lucidum cDNA 3', mRNA sequence	6e-64	4.1.2.13
Psang00916	GAKI01000764	ATP-binding cassette (ABC) transporter	gi|392560127|gb|EIW53310.1|	multidrug resistance-associated ABC transporter [Trametes versicolor FP-101664 SS1]	0.0	PF00005.22	2.7e-18	ABC transporter	gb|FL625808.1|	CATP581.rev CATP Postia placenta in Glucose medium Postia placenta cDNA clone CATP581 3', mRNA sequence	4e-168
Psang00917	GAKI01000765	Translation elongation factor	gi|392571543|gb|EIW64715.1|	translation elongation factor [Trametes versicolor FP-101664 SS1]	0.0	TIGR00483	3.8e-216	translation elongation factor EF-1, subunit alpha	emb|CU912263.1|	CU912263 Mycelium grown for 48h Podospora anserina cDNA clone HH0AC10AE10., mRNA sequence	0.0
Psang00918	GAKI01000766	Aspartate-tRNA ligase	gi|392571550|gb|EIW64722.1|	aspartate-tRNA ligase [Trametes versicolor FP-101664 SS1]	0.0	TIGR00458	6.8e-143	aspartate--tRNA(Asn) ligase	gb|HO754028.1|	HMA050224.T3_H06_034 GLEST05 Ganoderma lucidum cDNA 3', mRNA sequence	0.0	6.1.1.12
Psang00919	GAKI01000767	Subtilisin family endopeptidase	tr|A8N592|A8N592_COPC7	Serine-type endopeptidase OS=Coprinopsis cinerea (strain Okayama-7 / 130 / ATCC MYA-4618 / FGSC 9003) GN=CC1G 04470 PE=3 SV=1	1e-178	PF00082.17	5.8e-54	Subtilase family	gb|HO731050.1|	HMA020321C05.T3 GLEST02 Ganoderma lucidum cDNA 3', mRNA sequence	0.0						CBM13
Psang00920	GAKI01000768	GPI transamidase component	gi|392566567|gb|EIW59743.1|	Gpi16 subunit GPI transamidase component [Trametes versicolor FP-101664 SS1]	0.0	PF04113.9	6.2e-126	Gpi16 subunit, GPI transamidase component	gb|HO728442.1|	HMA020552A07.T3 GLEST02 Ganoderma lucidum cDNA 3', mRNA sequence	6e-108
Psang00921	GAKI01000769	Metallopeptidase family M20/M25/M40	gi|392565466|gb|EIW58643.1|	carboxypeptidase S [Trametes versicolor FP-101664 SS1]	0.0	PF01546.23	7.6e-23	Peptidase family M20/M25/M40	gb|HO729544.1|	HMA020061A02.T3 GLEST02 Ganoderma lucidum cDNA 3', mRNA sequence	7e-63	3.4.17.4
Psang00922	GAKI01000770	Phenylalanine ammonia-lyase	gi|392561317|gb|EIW54499.1|	phenylalanine ammonia-lyase [Trametes versicolor FP-101664 SS1]	0.0	TIGR01226	5.3e-173	phenylalanine ammonia-lyase	gb|HO734252.1|	HMA030062D06.T3 GLEST03 Ganoderma lucidum cDNA 3', mRNA sequence	0.0	4.3.1.24
Psang00923	GAKI01000771	2-oxoacid dehydrogenases acyltransferase	gi|392571252|gb|EIW64424.1|	pyruvate dehydrogenase [Trametes versicolor FP-101664 SS1]	0.0	PF00198.18	2.3e-82	2-oxoacid dehydrogenases acyltransferase (catalytic domain)	gb|HO711045.1|	EST501596_T3_G01_003 GLEST01 Ganoderma lucidum cDNA 3', mRNA sequence	0.0	2.3.1.12	Mitochondrion	1
Psang00924	GAKI01000772	G-alpha domain-containing protein	gi|392562268|gb|EIW55448.1|	G-alpha-domain-containing protein [Trametes versicolor FP-101664 SS1]	0.0	PF00503.15	2.2e-132	G-protein alpha subunit	gb|EB074406.1|	TverSEQ4426 Trametes versicolor pBluescript (EcoRI-XhoI) Trametes versicolor cDNA clone TverSEQ4426, mRNA sequence	9e-176
Psang00925	GAKI01000773	Mitotic checkpoint protein	gi|392559811|gb|EIW52995.1|	MAD-domain-containing protein [Trametes versicolor FP-101664 SS1]	1e-164	PF05557.8	1.8e-42	Mitotic checkpoint protein	gb|HO731557.1|	HMA020373D01.T3 GLEST02 Ganoderma lucidum cDNA 3', mRNA sequence	3e-86		Mitochondrion	5
Psang00926	GAKI01000774	Pkinase domain-containing protein	gi|392560243|gb|EIW53426.1|	Pkinase-domain-containing protein [Trametes versicolor FP-101664 SS1]	0.0	PF00069.20	1.7e-35	Protein kinase domain	gb|HS538178.1|	CCFF2401.b1 CCFF Pleurotus ostreatus N001 and PC9 vegetative mycelia (H) Pleurotus ostreatus cDNA clone CCFF2401 5', mRNA sequence	3e-54	2.7.11.1					CBM2
Psang00927	GAKI01000775	Serine carboxypeptidase	gi|392562809|gb|EIW55989.1|	carboxypeptidase C [Trametes versicolor FP-101664 SS1]	0.0	PF00450.17	1e-114	Serine carboxypeptidase	gb|HO728528.1|	HMA020553C04.T3 GLEST02 Ganoderma lucidum cDNA 3', mRNA sequence	0.0	3.4.16.5
Psang00928	GAKI01000776	Hypothetical protein						NA	gb|HO733028.1|	HMA030021B02.T3 GLEST03 Ganoderma lucidum cDNA 3', mRNA sequence	0.0
Psang00929	GAKI01000777	Glycoside hydrolase family 13, putative 1,4-alpha-glucan branching enzyme	tr|E6QXJ8|E6QXJ8_CRYGW	1,4-alpha-glucan branching enzyme, putative OS=Cryptococcus gattii serotype B (strain WM276 / ATCC MYA-4071) GN=CGB A3550C PE=4 SV=1	1e-127	PF02806.13	3e-23	Alpha amylase, C-terminal all-beta domain	gb|GR756872.1|	CCPC2495.b1 CCPC Heterobasidion annosum Liquid high nitrogen MMN-medium (L) Heterobasidion annosum cDNA clone CCPC2495 5', mRNA sequence	5e-179	2.4.1.18	Mitochondrion	1			GH13
Psang00930	GAKI01000778	Serine carboxypeptidase	gi|392569151|gb|EIW62325.1|	serine carboxypeptidase [Trametes versicolor FP-101664 SS1]	0.0	PF00450.17	1e-96	Serine carboxypeptidase	gb|HO743656.1|	HMA040132B09.T3 GLEST04 Ganoderma lucidum cDNA 3', mRNA sequence	6e-121	3.4.16.6
Psang00931	GAKI01000779	Hypothetical protein						NA	gb|HO713202.1|	HMA020073D04.T3 GLEST02 Ganoderma lucidum cDNA 3', mRNA sequence	6e-108
Psang00932	GAKI01000780	3-Hydroxy-3-methylglutaryl-CoA synthase	gi|392565410|gb|EIW58587.1|	hydroxymethylglutaryl-CoA synthase [Trametes versicolor FP-101664 SS1]	0.0	TIGR01833	9.6e-185	hydroxymethylglutaryl-CoA synthase	gb|HO719321.1|	HMA020273D06.T3 GLEST02 Ganoderma lucidum cDNA 3', mRNA sequence	0.0	2.3.3.10	Mitochondrion	4
Psang00933	GAKI01000781	Phosphatase 2A	gi|392565099|gb|EIW58276.1|	protein phosphatase 2A regulatory subunit PR55 [Trametes versicolor FP-101664 SS1]	0.0	PF00400.27	0.0001	WD domain, G-beta repeat	gb|HO711915.1|	HMA020032E02.T3a1 GLEST02 Ganoderma lucidum cDNA 3', mRNA sequence	0.0
Psang00934	GAKI01000782	Phosphatase	tr|G4TS26|G4TS26_PIRID	Related to protein tyrosine phosphatase PPS1 OS=Piriformospora indica (strain DSM 11827) GN=PIIN 08073 PE=4 SV=1	1e-108	PF00782.15	2.1e-27	Dual specificity phosphatase, catalytic domain	gb|HO718292.1|	HMA020241C05.T3 GLEST02 Ganoderma lucidum cDNA 3', mRNA sequence	0.0	3.1.3.16	Mitochondrion	4
Psang00935	GAKI01000783	RNA binding protein	gi|392566122|gb|EIW59298.1|	Nop-domain-containing protein [Trametes versicolor FP-101664 SS1]	0.0	PF01798.13	1.5e-59	Putative snoRNA binding domain	gb|DV761670.1|	PchrSEQ012786 Phanerochaete chrysosporium pBluescript (EcoRI-XhoI) Phanerochaete chrysosporium cDNA clone PchrSEQ012786, mRNA sequence	0.0
Psang00936	GAKI01000784	Subtilisin family endopeptidase	gi|392562010|gb|EIW55191.1|	subtilisin-like protein [Trametes versicolor FP-101664 SS1]	0.0	PF09286.6	3.2e-18	Pro-kumamolisin, activation domain	gb|HO736882.1|	HMA030153A11.T3 GLEST03 Ganoderma lucidum cDNA 3', mRNA sequence	5e-58
Psang00937	GAKI01000785	Cytochrome P450 family protein	gi|392571850|gb|EIW65022.1|	cytochrome P450 sterol C22-desaturase [Trametes versicolor FP-101664 SS1]	0.0	PF00067.17	1.9e-57	Cytochrome P450	gb|EB077205.1|	TverSEQ8581 Trametes versicolor pBluescript (EcoRI-XhoI) Trametes versicolor cDNA clone TverSEQ8581, mRNA sequence	0.0		Secretory pathway	4
Psang00938	GAKI01000786	Acetyl-CoA synthetase-like protein	gi|392561811|gb|EIW54992.1|	acetyl-CoA synthetase-like protein [Trametes versicolor FP-101664 SS1]	0.0	PF00501.23	1.3e-21	AMP-binding enzyme	gb|EB076687.1|	TverSEQ7698 Trametes versicolor pBluescript (EcoRI-XhoI) Trametes versicolor cDNA clone TverSEQ7698, mRNA sequence	0.0	6.2.1.33
Psang00939	GAKI01000787	ATP-dependent protease La (LON) domain				PF02190.11	8.1e-21	ATP-dependent protease La (LON) domain	gb|HO745193.1|	HMA040181F12.T3 GLEST04 Ganoderma lucidum cDNA 3', mRNA sequence	1e-47		Mitochondrion	4
Psang00940	GAKI01000788	Hypothetical protein	tr|D8PQB6|D8PQB6_SCHCM	Expressed protein OS=Schizophyllum commune (strain H4-8 / FGSC 9210) GN=SCHCODRAFT 84177 PE=4 SV=1	1e-07			NA	gb|HO735848.1|	HMA030114H07.T3 GLEST03 Ganoderma lucidum cDNA 3', mRNA sequence	6e-70		Mitochondrion	4
Psang00941	GAKI01000789	Isocitrate lyase	gi|392565869|gb|EIW59045.1|	isocitrate lyase [Trametes versicolor FP-101664 SS1]	0.0	PF00463.16	9.5e-251	Isocitrate lyase family	gb|EB076859.1|	TverSEQ7979 Trametes versicolor pBluescript (EcoRI-XhoI) Trametes versicolor cDNA clone TverSEQ7979, mRNA sequence	0.0	4.1.3.1
Psang00942	GAKI01000790	Hypothetical protein	tr|B0DVS2|B0DVS2_LACBS	Ectomycorrhiza-regulated protein OS=Laccaria bicolor (strain S238N-H82 / ATCC MYA-4686) GN=LACBIDRAFT 395214 PE=4 SV=1	2e-22	PF00170.16	3.7e-06	bZIP transcription factor	gb|EB077017.1|	TverSEQ8250 Trametes versicolor pBluescript (EcoRI-XhoI) Trametes versicolor cDNA clone TverSEQ8250, mRNA sequence	7e-133
Psang00943	GAKI01000791	Tubulin beta	gi|392559750|gb|EIW52934.1|	beta-tubulin 1 tubb1 [Trametes versicolor FP-101664 SS1]	0.0	PF00091.20	2.2e-70	Tubulin/FtsZ family, GTPase domain	emb|CU900008.1|	CU900008 Mycelium grown for 48h Podospora anserina cDNA clone HH0AB39BG07, mRNA sequence	0.0
Psang00944	GAKI01000792	SPRY domain-containing protein	gi|392572119|gb|EIW65291.1|	SPRY-domain-containing protein [Trametes versicolor FP-101664 SS1]	1e-177	PF10607.4	1.2e-19	CTLH/CRA C-terminal to LisH motif domain	gb|FL621248.1|	CAII3781.rev CAII Postia placenta in rich medium Postia placenta cDNA clone CAII3781 3', mRNA sequence	1e-27
Psang00945	GAKI01000793	Glycoside hydrolase family 30 protein, putative beta-1,6-glucanase	gi|392565944|gb|EIW59120.1|	glycoside hydrolase [Trametes versicolor FP-101664 SS1]	0.0	PF02055.11	1.5e-24	O-Glycosyl hydrolase family 30	gb|HO750515.1|	HMA050133.T3_F02_006 GLEST05 Ganoderma lucidum cDNA 3', mRNA sequence	1e-141	3.2.1.75					GH30|CBM13
Psang00946	GAKI01000794	Alanine-tRNA ligase	tr|A8N6S6|A8N6S6_COPC7	tRNA synthetase class II OS=Coprinopsis cinerea (strain Okayama-7 / 130 / ATCC MYA-4618 / FGSC 9003) GN=CC1G 11540 PE=3 SV=2	0.0	PF01411.14	1.4e-24	tRNA synthetases class II (A)	gb|HO725353.1|	HMA020452B06.T3 GLEST02 Ganoderma lucidum cDNA 3', mRNA sequence	2e-158	6.1.1.7
Psang00947	GAKI01000795	Acetyl-CoA synthtase-like protein	gi|392560330|gb|EIW53513.1|	acetyl-CoA synthetase-like protein [Trametes versicolor FP-101664 SS1]	0.0	PF07993.7	1.1e-26	Male sterility protein	gb|EB074798.1|	TverSEQ4983 Trametes versicolor pBluescript (EcoRI-XhoI) Trametes versicolor cDNA clone TverSEQ4983, mRNA sequence	8e-94
Psang00948	GAKI01000796	Glycosyltransferase family 20, putative alpha,alpha-trehalose-phosphate synthase, protein 3 (C-terminal fragment)	gi|409042928|gb|EKM52411.1|	glycosyltransferase family 20 protein [Phanerochaete carnosa HHB-10118-sp]	0.0	PF00982.16	2.4e-46	Glycosyltransferase family 20	gb|HO734740.1|	HMA030081B07.T3 GLEST03 Ganoderma lucidum cDNA 3', mRNA sequence	2e-171	2.4.1.15					GT20
Psang00949	GAKI01000797	Major Facilitator Superfamily (MFS) transporter	gi|392568869|gb|EIW62043.1|	MFS general substrate transporter [Trametes versicolor FP-101664 SS1]	0.0			NA	gb|EB077045.1|	TverSEQ8311 Trametes versicolor pBluescript (EcoRI-XhoI) Trametes versicolor cDNA clone TverSEQ8311, mRNA sequence	0.0
Psang00950	GAKI01000798	Opi1-domain-containing protein	gi|392565132|gb|EIW58309.1|	Opi1-domain-containing protein [Trametes versicolor FP-101664 SS1]	0.0	PF08618.5	8e-66	Transcription factor Opi1	gb|FL621182.1|	CAII3741.fwd CAII Postia placenta in rich medium Postia placenta cDNA clone CAII3741 5', mRNA sequence	8e-31
Psang00951	GAKI01000799	Succinate-semialdehyde dehydrogenase (NADP+)	gi|392567967|gb|EIW61141.1|	succinate-semialdehyde dehydrogenase [Trametes versicolor FP-101664 SS1]	0.0	PF00171.17	2.8e-106	Aldehyde dehydrogenase family	gb|HO743035.1|	HMA040112D01.T3 GLEST04 Ganoderma lucidum cDNA 3', mRNA sequence	0.0	1.2.1.79
Psang00952	GAKI01000800	Protein disulfide isomerase	gi|392568800|gb|EIW61974.1|	protein disulfide isomerase [Trametes versicolor FP-101664 SS1]	0.0	TIGR01130	1.7e-144	protein disulfide isomerases	gb|HO744555.1|	HMA040161G07.T3 GLEST04 Ganoderma lucidum cDNA 3', mRNA sequence	0.0	5.3.4.1	Secretory pathway	1	Cleavage site between pos. 1 and 21	0.894 / 0.450
Psang00953	GAKI01000801	D-arabinono-1,4-lactone oxidase	gi|392563482|gb|EIW56661.1|	L-gulonolactone/D-arabinono-1,4-lactone oxidase [Trametes versicolor FP-101664 SS1]	0.0	PF04030.9	2.4e-77	D-arabinono-1,4-lactone oxidase	gb|HO722399.1|	HMA020372D05.T3 GLEST02 Ganoderma lucidum cDNA 3', mRNA sequence	6e-121	1.1.3.8
Psang00954	GAKI01000802	Inorganic diphosphatase	gi|392570788|gb|EIW63960.1|	inorganic diphosphatase [Trametes versicolor FP-101664 SS1]	1e-125	PF00719.14	2.3e-41	Inorganic pyrophosphatase	gb|FL622361.1|	CAII959.rev CAII Postia placenta in rich medium Postia placenta cDNA clone CAII959 3', mRNA sequence	0.0	3.6.1.1
Psang00955	GAKI01000803	Hypothetical protein						NA	gb|EB074837.1|	TverSEQ5032 Trametes versicolor pBluescript (EcoRI-XhoI) Trametes versicolor cDNA clone TverSEQ5032, mRNA sequence	2e-62
Psang00956	GAKI01000804	FAD/NAD-P-binding domain-containing protein	gi|392559338|gb|EIW52522.1|	FAD/NAD-P-binding domain-containing protein [Trametes versicolor FP-101664 SS1]	1e-136	PF00070.22	3.3e-07	Pyridine nucleotide-disulphide oxidoreductase	gb|EB077900.1|	TverSEQ9708 Trametes versicolor pBluescript (EcoRI-XhoI) Trametes versicolor cDNA clone TverSEQ9708, mRNA sequence	5e-179
Psang00957	GAKI01000805	S-adenosyl-L-homocysteine hydrolase	gi|392562289|gb|EIW55469.1|	S-adenosyl-L-homocysteine hydrolase [Trametes versicolor FP-101664 SS1]	0.0	PF05221.12	1.4e-102	S-adenosyl-L-homocysteine hydrolase	gb|DV758239.1|	PchrSEQ7528 Phanerochaete chrysosporium pBluescript (EcoRI-XhoI) Phanerochaete chrysosporium cDNA clone PchrSEQ7528, mRNA sequence	0.0	3.3.1.1
Psang00958	GAKI01000806	Acetolactate synthase	gi|392567355|gb|EIW60530.1|	acetolactate synthase [Trametes versicolor FP-101664 SS1]	1e-169	PF02775.16	2.3e-42	Thiamine pyrophosphate enzyme, C-terminal TPP binding domain	gb|FL616228.1|	CAIG9930.rev CAIG Postia placenta in rich medium Postia placenta cDNA clone CAIG9930 3', mRNA sequence	3e-156	2.2.1.6
Psang00959	GAKI01000807	Hypothetical protein	tr|A8NU29|A8NU29_COPC7	Calcineurin-like phosphoesterase OS=Coprinopsis cinerea (strain Okayama-7 / 130 / ATCC MYA-4618 / FGSC 9003) GN=CC1G 12979 PE=4 SV=2	7e-48			NA	gb|HO743834.1|	HMA040134D07.T3 GLEST04 Ganoderma lucidum cDNA 3', mRNA sequence	1e-34
Psang00960	GAKI01000808	Zinc finger, GATA type protein	tr|B8PAT0|B8PAT0_POSPM	Hypothetical transcription factor OS=Postia placenta (strain ATCC 44394 / Madison 698-R) GN=POSPLDRAFT 90448 PE=4 SV=1	1e-103	PF00320.22	8.9e-27	GATA zinc finger	gb|GW362601.1|	CBXX2888.x4 CBXX Schizophyllum commune 4-day-old colony, grown at 25 C in the light (H) Schizophyllum commune cDNA clone CBXX2888 5', mRNA sequence	5e-84
Psang00961	GAKI01000809	3' 5'-cyclic nucleotide phosphodiesterase	gi|392562164|gb|EIW55345.1|	HD-domain/PDEase-like protein [Trametes versicolor FP-101664 SS1]	0.0	PF00233.14	6.2e-40	3' 5'-cyclic nucleotide phosphodiesterase	gb|FL622884.1|	CAIN656.fwd CAIN Postia placenta in rich medium Postia placenta cDNA clone CAIN656 5', mRNA sequence	1e-84	3.1.4.53
Psang00962	GAKI01000810	DAHP synthetase family protein	gi|392568234|gb|EIW61408.1|	DAHP synthetase [Trametes versicolor FP-101664 SS1]	0.0	PF01474.11	5.4e-181	Class-II DAHP synthetase family	gb|DV757914.1|	PchrSEQ7054 Phanerochaete chrysosporium pBluescript (EcoRI-XhoI) Phanerochaete chrysosporium cDNA clone PchrSEQ7054, mRNA sequence	5e-153	2.5.1.54
Psang00963	GAKI01000811	ATP-utilizing phosphoenolpyruvate carboxykinase	gi|392570009|gb|EIW63182.1|	ATP-utilizing phosphoenolpyruvate carboxykinase [Trametes versicolor FP-101664 SS1]	0.0	TIGR00224	9.5e-224	phosphoenolpyruvate carboxykinase (ATP)	gb|EB077538.1|	TverSEQ9064 Trametes versicolor pBluescript (EcoRI-XhoI) Trametes versicolor cDNA clone TverSEQ9064, mRNA sequence	0.0	4.1.1.49
Psang00964	GAKI01000812	Carnitine O-acetyltransferase	gi|392566384|gb|EIW59560.1|	acyltransferase ChoActase/COT/CPT [Trametes versicolor FP-101664 SS1]	1e-127	PF00755.15	2.1e-73	Choline/Carnitine o-acyltransferase	gb|EB076880.1|	TverSEQ8019 Trametes versicolor pBluescript (EcoRI-XhoI) Trametes versicolor cDNA clone TverSEQ8019, mRNA sequence	0.0	2.3.1.7
Psang00965	GAKI01000813	Mitochondrial ribosomal protein	gi|392559217|gb|EIW52402.1|	mitochondrial 50S ribosomal protein L5 [Trametes versicolor FP-101664 SS1]	1e-115	PF00673.16	7.9e-15	ribosomal L5P family C-terminus	gb|HO730625.1|	HMA020254A07.T3 GLEST02 Ganoderma lucidum cDNA 3', mRNA sequence	4e-66		Mitochondrion	5
Psang00966	GAKI01000814	Pkinase domain-containing protein	gi|392568886|gb|EIW62060.1|	Pkinase-domain-containing protein [Trametes versicolor FP-101664 SS1]	0.0	PF00069.20	1.8e-58	Protein kinase domain	gb|HO732698.1|	HMA020552E12.T3 GLEST02 Ganoderma lucidum cDNA 3', mRNA sequence	0.0	2.7.11.1					CBM13
Psang00967	GAKI01000815	Hypothetical protein	tr|K1WKY3|K1WKY3_TRIAC	Beta strand repeat-containing protein OS=Trichosporon asahii var. asahii (strain CBS 8904) PE=4 SV=1	1e-06			NA	gb|HO724864.1|	HMA020433G02.T3 GLEST02 Ganoderma lucidum cDNA 3', mRNA sequence	4e-104
Psang00968	GAKI01000816	NAD(P) transhydrogenase beta subunit	gi|392567190|gb|EIW60365.1|	PNTB-domain-containing protein [Trametes versicolor FP-101664 SS1]	0.0	PF02233.11	3.1e-167	NAD(P) transhydrogenase beta subunit	gb|GW372360.1|	CBXX9007.y3 CBXX Schizophyllum commune 4-day-old colony, grown at 25 C in the light (H) Schizophyllum commune cDNA clone CBXX9007 3', mRNA sequence	1e-160	1.6.1.2	Secretory pathway	4
Psang00969	GAKI01000817	RasGAP C-terminus	gi|392564431|gb|EIW57609.1|	Rho GTPase activation protein [Trametes versicolor FP-101664 SS1]	0.0	PF03836.10	6e-38	RasGAP C-terminus	gb|GW365833.1|	CBXX4975.x2 CBXX Schizophyllum commune 4-day-old colony, grown at 25 C in the light (H) Schizophyllum commune cDNA clone CBXX4975 5', mRNA sequence	0.0
Psang00970	GAKI01000818	Phosphoglycerate mutase-like protein	gi|392560736|gb|EIW53918.1|	phosphoglycerate mutase-like protein [Trametes versicolor FP-101664 SS1]	0.0	PF00328.17	4.6e-07	Histidine phosphatase superfamily (branch 2)	gb|HO748105.1|	HMA050062.T3_E09_071 GLEST05 Ganoderma lucidum cDNA 3', mRNA sequence	0.0	3.1.3.2
Psang00971	GAKI01000819	Translation initiation factor	gi|392568718|gb|EIW61892.1|	eukaryotic translation initiation factor 2B delta subunit [Trametes versicolor FP-101664 SS1]	1e-165	PF01008.12	8.5e-47	Initiation factor 2 subunit family	gb|HO739660.1|	HMA040011F12.T3a1 GLEST04 Ganoderma lucidum cDNA 3', mRNA sequence	1e-110
Psang00972	GAKI01000820	TPR repeat-containing protein	gi|392559548|gb|EIW52732.1|	ADP/ATP carrier receptor, partial [Trametes versicolor FP-101664 SS1]	0.0	PF13414.1	2.2e-72	TPR repeat	gb|EB075172.1|	TverSEQ5494 Trametes versicolor pBluescript (EcoRI-XhoI) Trametes versicolor cDNA clone TverSEQ5494, mRNA sequence	0.0						GT41
Psang00973	GAKI01000821	Alpha/beta hydrolase family protein	gi|392567114|gb|EIW60289.1|	alpha/beta-hydrolase [Trametes versicolor FP-101664 SS1]	0.0	PF00135.23	3.7e-58	Carboxylesterase family	gb|HO742441.1|	HMA040092G12.T3 GLEST04 Ganoderma lucidum cDNA 3', mRNA sequence	2e-64						CE10
Psang00974	GAKI01000822	Hypothetical protein						NA	gb|HO737721.1|	HMA030014A03.T3 GLEST03 Ganoderma lucidum cDNA 3', mRNA sequence	3e-16
Psang00975	GAKI01000823	Hypothetical protein		hypothetical protein TRAVEDRAFT_22820 [Trametes versicolor FP-101664 SS1] 187 187 52% 1e-48 54% EIW55015.1				NA
Psang00976	GAKI01000824	Uracil-xanthine permease	tr|B0CZJ0|B0CZJ0_LACBS	Xanthine/uracil permease OS=Laccaria bicolor (strain S238N-H82 / ATCC MYA-4686) GN=LACBIDRAFT 245695 PE=4 SV=1	0.0	TIGR00801	1.5e-119	uracil-xanthine permease	gb|DV758294.1|	PchrSEQ7601 Phanerochaete chrysosporium pBluescript (EcoRI-XhoI) Phanerochaete chrysosporium cDNA clone PchrSEQ7601, mRNA sequence	0.0		Secretory pathway	1
Psang00977	GAKI01000825	Jumonji superfamily protein	tr|B0CXI7|B0CXI7_LACBS	Jumonji superfamily protein OS=Laccaria bicolor (strain S238N-H82 / ATCC MYA-4686) GN=JMJ16202 PE=4 SV=1	1e-175			NA	gb|FL620463.1|	CAII3330.fwd CAII Postia placenta in rich medium Postia placenta cDNA clone CAII3330 5', mRNA sequence	2e-62
Psang00978	GAKI01000826	Hypothetical protein		hypothetical protein TRAVEDRAFT_30616 [Trametes versicolor FP-101664 SS1] 132 132 55% 7e-31 42% EIW56021.1				NA	gb|HO732311.1|	HMA020471F12.T3 GLEST02 Ganoderma lucidum cDNA 3', mRNA sequence	4e-09
Psang00979	GAKI01000827	Pkinase domain-containing protein	tr|A8PC06|A8PC06_COPC7	Protein kinase subdomain-containing protein PKL/CAK/Fmp29 OS=Coprinopsis cinerea (strain Okayama-7 / 130 / ATCC MYA-4618 / FGSC 9003) GN=CC1G 10967 PE=4 SV=2	1e-152			NA	gb|EB072624.1|	TverSEQ10391 Trametes versicolor pBluescript (EcoRI-XhoI) Trametes versicolor cDNA clone TverSEQ10391, mRNA sequence	0.0
Psang00980	GAKI01000828	Ca2+:H+ antiporter	gi|392564138|gb|EIW57316.1|	calcium/proton exchanger [Trametes versicolor FP-101664 SS1]	0.0	TIGR00378	1.1e-108	calcium/proton exchanger	gb|EB072616.1|	TverSEQ10381 Trametes versicolor pBluescript (EcoRI-XhoI) Trametes versicolor cDNA clone TverSEQ10381, mRNA sequence	2e-121		Secretory pathway	1
Psang00981	GAKI01000829	Aconitate hydratase	gi|392563445|gb|EIW56624.1|	aconitate hydratase [Trametes versicolor FP-101664 SS1]	0.0	PF00330.15	4.8e-168	Aconitase family (aconitate hydratase)	gb|HO719324.1|	HMA020273D10.T3 GLEST02 Ganoderma lucidum cDNA 3', mRNA sequence	0.0	4.2.1.3	Mitochondrion	3
Psang00982	GAKI01000830	Nucleotide-diphospho-sugar transferase	gi|392570934|gb|EIW64106.1|	nucleotide-diphospho-sugar transferase [Trametes versicolor FP-101664 SS1]	0.0	PF01704.13	5.6e-31	UTP--glucose-1-phosphate uridylyltransferase	gb|HO735307.1|	HMA030094H09.T3 GLEST03 Ganoderma lucidum cDNA 3', mRNA sequence	0.0		Mitochondrion	3
Psang00983	GAKI01000831	2-methylcitrate dehydratase	gi|392570133|gb|EIW63306.1|	2-methylcitrate dehydratase [Trametes versicolor FP-101664 SS1]	0.0	TIGR02330	4.2e-198	2-methylcitrate dehydratase	gb|HO743835.1|	HMA040134D08.T3 GLEST04 Ganoderma lucidum cDNA 3', mRNA sequence	0.0	4.2.1.79
Psang00984	GAKI01000832	P-type ATPase	gi|392565125|gb|EIW58302.1|	heavy metal translocatin [Trametes versicolor FP-101664 SS1]	8e-96	TIGR01494	3.2e-36	HAD ATPase, P-type, family IC	gb|HO755363.1|	HMA050263.T3_C10_076 GLEST05 Ganoderma lucidum cDNA 3', mRNA sequence	2e-64	3.6.3.3
Psang00985	GAKI01000833	FAD/NAD-P-binding domain-containing protein	gi|392569785|gb|EIW62958.1|	FAD/NAD-P-binding domain-containing protein [Trametes versicolor FP-101664 SS1]	0.0	PF04820.9	2.8e-06	Tryptophan halogenase	gb|HO757377.1|	HMA050262.T3_B02_014 GLEST05 Ganoderma lucidum cDNA 3', mRNA sequence	2e-138
Psang00986	GAKI01000834	Acyl-CoA dehydrogenase domain-containing protein	gi|392568941|gb|EIW62115.1|	acyl-CoA dehydrogenase NM domain-like protein [Trametes versicolor FP-101664 SS1]	0.0	PF00441.19	3.6e-30	Acyl-CoA dehydrogenase, C-terminal domain	gb|EB077527.1|	TverSEQ9049 Trametes versicolor pBluescript (EcoRI-XhoI) Trametes versicolor cDNA clone TverSEQ9049, mRNA sequence	0.0
Psang00987	GAKI01000835	S-adenosyl-L-methionine-dependent methyltransferase [Trametes versicolor FP-101664 SS1]	gi|392559266|gb|EIW52451.1|	S-adenosyl-L-methionine-dependent methyltransferase [Trametes versicolor FP-101664 SS1]	0.0	PF06325.8	1.8e-10	Ribosomal protein L11 methyltransferase (PrmA)	gb|DV765329.1|	PchrSEQ004652 Phanerochaete chrysosporium pBluescript (EcoRI-XhoI) Phanerochaete chrysosporium cDNA clone PchrSEQ004652, mRNA sequence	2e-108
Psang00988	GAKI01000836	Major Facilitator Superfamily (MFS) transporter	gi|392567108|gb|EIW60283.1|	MFS general substrate transporter [Trametes versicolor FP-101664 SS1]	0.0	PF07690.11	5.1e-34	Major Facilitator Superfamily	gb|DV758202.1|	PchrSEQ7474 Phanerochaete chrysosporium pBluescript (EcoRI-XhoI) Phanerochaete chrysosporium cDNA clone PchrSEQ7474, mRNA sequence	6e-133		Secretory pathway	1	Cleavage site between pos. 1 and 24	0.570 / 0.450
Psang00989	GAKI01000837	Hypothetical protein						NA	gb|EB075603.1|	TverSEQ6119 Trametes versicolor pBluescript (EcoRI-XhoI) Trametes versicolor cDNA clone TverSEQ6119, mRNA sequence	0.0
Psang00990	GAKI01000838	Acyl-CoA dehydrogenase domain-containing protein	gi|392569026|gb|EIW62200.1|	acyl-CoA dehydrogenase NM domain-like protein [Trametes versicolor FP-101664 SS1]	0.0	PF00441.19	6e-29	Acyl-CoA dehydrogenase, C-terminal domain	gb|EB076025.1|	TverSEQ6748 Trametes versicolor pBluescript (EcoRI-XhoI) Trametes versicolor cDNA clone TverSEQ6748, mRNA sequence	0.0	1.3.8.4
Psang00991	GAKI01000839	Hypothetical protein						NA	gb|HO722542.1|	HMA020374C08.T3 GLEST02 Ganoderma lucidum cDNA 3', mRNA sequence	4e-85
Psang00992	GAKI01000840	Iron reductase	gi|392560126|gb|EIW53309.1|	NADPH oxidase isoform 2 [Trametes versicolor FP-101664 SS1]	0.0	PF08030.7	1.8e-38	Ferric reductase NAD binding domain	gb|HO754591.1|	HMA050242.T3_F04_022 GLEST05 Ganoderma lucidum cDNA 3', mRNA sequence	0.0
Psang00993	GAKI01000841	Aspartyl endopeptidase	gi|392569635|gb|EIW62808.1|	acid protease [Trametes versicolor FP-101664 SS1]	1e-144	PF00026.18	3.9e-66	Eukaryotic aspartyl protease	gb|HO756398.1|	HMA050013.T3_A02_016 GLEST05 Ganoderma lucidum cDNA 3', mRNA sequence	2e-26		Mitochondrion	4
Psang00994	GAKI01000842	Squalene monooxygenase	gi|392559546|gb|EIW52730.1|	squalene monooxygenase [Trametes versicolor FP-101664 SS1]	0.0	PF08491.5	3.2e-94	Squalene epoxidase	gb|EB074777.1|	TverSEQ4958 Trametes versicolor pBluescript (EcoRI-XhoI) Trametes versicolor cDNA clone TverSEQ4958, mRNA sequence	0.0	1.14.13.132
Psang00995	GAKI01000843	Ergosterol biosynthesis ERG4/ERG24 family protein	gi|392565622|gb|EIW58799.1|	ERG4/ERG24 ergosterol biosynthesis protein [Trametes versicolor FP-101664 SS1]	0.0	PF01222.12	2.3e-101	Ergosterol biosynthesis ERG4/ERG24 family	gb|HO731120.1|	HMA020323F09.T3 GLEST02 Ganoderma lucidum cDNA 3', mRNA sequence	0.0	1.3.1.71	Secretory pathway	4
Psang00996	GAKI01000844	Major Facilitator Superfamily (MFS) transporter	gi|392568709|gb|EIW61883.1|	MFS general substrate transporter [Trametes versicolor FP-101664 SS1]	0.0	PF07690.11	9.4e-17	Major Facilitator Superfamily	gb|HO738284.1|	HMA030051E04.T3a1 GLEST03 Ganoderma lucidum cDNA 3', mRNA sequence	3e-73		Secretory pathway	1
Psang00997	GAKI01000845	Hypothetical protein						NA	gb|HO727403.1|	HMA020514F07.T3 GLEST02 Ganoderma lucidum cDNA 3', mRNA sequence	3e-162
Psang00998	GAKI01000846	TCP-1/cpn60 chaperonin family protein	tr|J0LFB2|J0LFB2_AURDE	T-complex protein 1 beta subunit (Tcp-1-beta) OS=Auricularia delicata (strain TFB10046) PE=3 SV=1	0.0	TIGR02341	4.9e-238	T-complex protein 1, beta subunit	gb|FL595883.1|	CAIF649.fwd CAIF Postia placenta in rich medium Postia placenta cDNA clone CAIF649 5', mRNA sequence	0.0
Psang00999	GAKI01000847	Hypothetical protein	tr|D8PQC9|D8PQC9_SCHCM	Expressed protein (Fragment) OS=Schizophyllum commune (strain H4-8 / FGSC 9210) GN=SCHCODRAFT 104014 PE=4 SV=1	2e-29			NA	gb|HO716000.1|	HMA020162D03.T3 GLEST02 Ganoderma lucidum cDNA 3', mRNA sequence	2e-56
Psang01000	GAKI01000848	Preprotein translocase, SecY subunit	gi|392558723|gb|EIW51909.1|	SecY protein [Trametes versicolor FP-101664 SS1]	0.0	TIGR00967	2e-109	preprotein translocase, SecY subunit	gb|HO713405.1|	HMA020074H01.T3 GLEST02 Ganoderma lucidum cDNA 3', mRNA sequence	0.0		Secretory pathway	5
Psang01001	GAKI01000849	Carbohydrate esterase family 4 protein, putative chitin deacetylase	tr|B0CU46|B0CU46_LACBS	Carbohydrate esterase family 4 protein OS=Laccaria bicolor (strain S238N-H82 / ATCC MYA-4686) GN=LACBIDRAFT 229432 PE=4 SV=1	1e-151	PF01522.16	2.9e-31	Polysaccharide deacetylase	gb|HO751915.1|	HMA050171.T3a1_E12_088 GLEST05 Ganoderma lucidum cDNA 3', mRNA sequence	0.0	3.5.1.41					CE4
Psang01002	GAKI01000850	Hypothetical protein	tr|Q5K8G2|Q5K8G2_CRYNJ	Expressed protein OS=Cryptococcus neoformans var. neoformans serotype D (strain JEC21 / ATCC MYA-565) GN=CNL05810 PE=4 SV=1	8e-82			NA	gb|HO730771.1|	HMA020272D12.T3 GLEST02 Ganoderma lucidum cDNA 3', mRNA sequence	0.0		Secretory pathway	1	Cleavage site between pos. 1 and 22	0.845 / 0.450
Psang01003	GAKI01000851	Delta 9-fatty acid desaturase	gi|392562267|gb|EIW55447.1|	delta 9-fatty acid desaturase protein [Trametes versicolor FP-101664 SS1]	0.0	PF00487.19	8.3e-17	Fatty acid desaturase	gb|EB076982.1|	TverSEQ8198 Trametes versicolor pBluescript (EcoRI-XhoI) Trametes versicolor cDNA clone TverSEQ8198, mRNA sequence	0.0	1.14.19.1	Secretory pathway	3
Psang01004	GAKI01000852	Metallopeptidase family M16	gi|392566560|gb|EIW59736.1|	mitochondrial processing peptidase beta subunit [Trametes versicolor FP-101664 SS1]	0.0	PF00675.15	7.3e-54	Insulinase (Peptidase family M16)	gb|HO715544.1|	HMA020144C02.T3 GLEST02 Ganoderma lucidum cDNA 3', mRNA sequence	0.0	3.4.24.64	Mitochondrion	4			GH12
Psang01005	GAKI01000853	Long-chain-fatty-acid-CoA ligase	gi|392567125|gb|EIW60300.1|	acetyl-CoA synthetase-like protein [Trametes versicolor FP-101664 SS1]	0.0	PF00501.23	4.9e-16	AMP-binding enzyme	gb|HO734078.1|	HMA030053G07.T3 GLEST03 Ganoderma lucidum cDNA 3', mRNA sequence	4e-129	6.2.1.3
Psang01006	GAKI01000854	Pkinase domain-containing protein	gi|392566061|gb|EIW59237.1|	kinase [Trametes versicolor FP-101664 SS1]	0.0	PF00069.20	1.3e-44	Protein kinase domain	gb|GR761864.1|	CCPC5622.b1 CCPC Heterobasidion annosum Liquid high nitrogen MMN-medium (L) Heterobasidion annosum cDNA clone CCPC5622 5', mRNA sequence	2e-177	2.7.12.2					CBM57
Psang01007	GAKI01000855	Phosphoprotein phosphatase	gi|392566302|gb|EIW59478.1|	PP2C-domain-containing protein [Trametes versicolor FP-101664 SS1]	1e-165	PF00481.16	1.5e-75	Protein phosphatase 2C	gb|HO724528.1|	HMA020424C12.T3b GLEST02 Ganoderma lucidum cDNA 3', mRNA sequence	7e-164	3.1.3.16					GT31
Psang01008	GAKI01000856	Cytochrome P450 family protein	gi|392570613|gb|EIW63785.1|	PAH-inducible cytochrome P450 monooxygenase PC-PAH 1 [Trametes versicolor FP-101664 SS1]	0.0	PF00067.17	2.9e-77	Cytochrome P450	gb|EB075976.1|	TverSEQ6670 Trametes versicolor pBluescript (EcoRI-XhoI) Trametes versicolor cDNA clone TverSEQ6670, mRNA sequence	2e-171	1.14.14.1	Mitochondrion	3			GT34
Psang01009	GAKI01000857	3-isopropylmalate dehydratase	tr|F8NMK8|F8NMK8_SERL9	3-isopropylmalate dehydratase OS=Serpula lacrymans var. lacrymans (strain S7.9) GN=SERLADRAFT 360155 PE=3 SV=1	0.0	PF00330.15	2.3e-70	Aconitase family (aconitate hydratase)	gb|HO736855.1|	HMA030152H02.T3 GLEST03 Ganoderma lucidum cDNA 3', mRNA sequence	0.0	4.2.1.33	Mitochondrion	4
Psang01010	GAKI01000858	DUF300 domain-containing protein	gi|392558995|gb|EIW52180.1|	DUF300-domain-containing protein [Trametes versicolor FP-101664 SS1]	1e-137	PF03619.11	2e-38	Organic solute transporter Ostalpha	gb|EB076949.1|	TverSEQ8144 Trametes versicolor pBluescript (EcoRI-XhoI) Trametes versicolor cDNA clone TverSEQ8144, mRNA sequence	0.0		Secretory pathway	5
Psang01011	GAKI01000859	Major Facilitator Superfamily (MFS) transporter	gi|392568460|gb|EIW61634.1|	MFS general substrate transporter [Trametes versicolor FP-101664 SS1]	0.0	PF07690.11	1.6e-14	Major Facilitator Superfamily	gb|EB073499.1|	TverSEQ2393 Trametes versicolor pBluescript (EcoRI-XhoI) Trametes versicolor cDNA clone TverSEQ2393, mRNA sequence	1e-104		Secretory pathway	2
Psang01012	GAKI01000860	Cytochrome P450 family protein	gi|392564255|gb|EIW57433.1|	cytochrome P450 [Trametes versicolor FP-101664 SS1]	0.0	PF00067.17	1.7e-50	Cytochrome P450	gb|EB072436.1|	TverSEQ10153 Trametes versicolor pBluescript (EcoRI-XhoI) Trametes versicolor cDNA clone TverSEQ10153, mRNA sequence	0.0	1.14.13.70
Psang01013	GAKI01000861	Major Facilitator Superfamily (MFS) transporter	gi|392571140|gb|EIW64312.1|	general substrate transporter [Trametes versicolor FP-101664 SS1]	0.0	PF00083.19	1.7e-72	Sugar (and other) transporter	gb|EB076595.1|	TverSEQ7567 Trametes versicolor pBluescript (EcoRI-XhoI) Trametes versicolor cDNA clone TverSEQ7567, mRNA sequence	6e-171
Psang01014	GAKI01000862	Glycoside hydrolase family 18, putative chitinase, protein 10	tr|F8QAY5|F8QAY5_SERL3	Glycoside hydrolase family 18 protein OS=Serpula lacrymans var. lacrymans (strain S7.3) GN=SERLA73DRAFT 96466 PE=3 SV=1	0.0	PF00704.23	3.7e-93	Glycosyl hydrolases family 18	gb|FL622232.1|	CAII885.fwd CAII Postia placenta in rich medium Postia placenta cDNA clone CAII885 5', mRNA sequence	1e-129	3.2.1.14					GH18
Psang01015	GAKI01000863	Glycoside hydrolase family 27, putative alpha galactosidase, protein 2 (fragment)	gi|392571696|gb|EIW64868.1|	alpha-galactosidase [Trametes versicolor FP-101664 SS1]	0.0	PF02065.13	7.6e-23	Melibiase	gb|HO745269.1|	HMA040182G02.T3 GLEST04 Ganoderma lucidum cDNA 3', mRNA sequence	0.0	3.2.1.22	Mitochondrion	3			GH27
Psang01016	GAKI01000864	Pkinase domain-containing protein	gi|392571306|gb|EIW64478.1|	CAMK/CAMKL/AMPK protein kinase [Trametes versicolor FP-101664 SS1]	0.0	PF00069.20	3.6e-56	Protein kinase domain	gb|HO728095.1|	HMA020541E02.T3 GLEST02 Ganoderma lucidum cDNA 3', mRNA sequence	0.0	2.7.11.1					CBM6
Psang01017	GAKI01000865	LEM3 (ligand-effect modulator 3) family / CDC50 family protein	gi|392567475|gb|EIW60650.1|	cell cycle control protein [Trametes versicolor FP-101664 SS1]	1e-174	PF03381.10	1.5e-69	LEM3 (ligand-effect modulator 3) family / CDC50 family	gb|EB077376.1|	TverSEQ8837 Trametes versicolor pBluescript (EcoRI-XhoI) Trametes versicolor cDNA clone TverSEQ8837, mRNA sequence	1e-167
Psang01018	GAKI01000866	Flavoprotein	tr|A8NU26|A8NU26_COPC7	Flavoprotein OS=Coprinopsis cinerea (strain Okayama-7 / 130 / ATCC MYA-4618 / FGSC 9003) GN=CC1G 12977 PE=4 SV=1	0.0	PF07992.9	4e-30	Pyridine nucleotide-disulphide oxidoreductase	gb|EB076849.1|	TverSEQ7967 Trametes versicolor pBluescript (EcoRI-XhoI) Trametes versicolor cDNA clone TverSEQ7967, mRNA sequence	3e-174
Psang01019	GAKI01000867	Hypothetical protein						NA					Secretory pathway	1
Psang01020	GAKI01000868	DnaJ domain-containing protein	gi|392563279|gb|EIW56458.1|	DnaJ-domain-containing protein [Trametes versicolor FP-101664 SS1]	0.0	PF00226.26	9.5e-24	DnaJ domain	gb|HO747252.1|	HMA050033.T3_C06_044 GLEST05 Ganoderma lucidum cDNA 3', mRNA sequence	3e-150
Psang01021	GAKI01000869	Dihydrolipoyl dehydrogenase	gi|392563471|gb|EIW56650.1|	dihydrolipoamide dehydrogenase [Trametes versicolor FP-101664 SS1]	0.0	TIGR01350	4.6e-167	dihydrolipoyl dehydrogenase	gb|EB075153.1|	TverSEQ5466 Trametes versicolor pBluescript (EcoRI-XhoI) Trametes versicolor cDNA clone TverSEQ5466, mRNA sequence	0.0	1.8.1.4
Psang01022	GAKI01000870	Glycoside hydrolase catalytic core containing protein, fragment		hypothetical protein		PF11790.3	1.4e-56	Glycosyl hydrolase catalytic core	gb|HO734523.1|	HMA030072C01.T3 GLEST03 Ganoderma lucidum cDNA 3', mRNA sequence	1e-148		Secretory pathway	1	Cleavage site between pos. 1 and 22	0.696 / 0.450	GH128|CBM32
Psang01023	GAKI01000871	Metallopeptidase family M13	gi|392566858|gb|EIW60033.1|	Metalloprotease [Trametes versicolor FP-101664 SS1]	0.0	PF05649.8	3.4e-57	Peptidase family M13	gb|FL608713.1|	CAIG5468.fwd CAIG Postia placenta in rich medium Postia placenta cDNA clone CAIG5468 5', mRNA sequence	3e-124	3.4.24.71
Psang01024	GAKI01000872	Hypothetical protein						NA					Secretory pathway	2	Cleavage site between pos. 1 and 18	0.812 / 0.450
Psang01025	GAKI01000873	RNA recognition domain-containing protein	gi|392571669|gb|EIW64841.1|	RNA-binding domain-containing protein [Trametes versicolor FP-101664 SS1]	1e-160	PF00076.17	4.5e-38	RNA recognition motif. (a.k.a. RRM, RBD, or RNP domain)	gb|DV757592.1|	PchrSEQ6533 Phanerochaete chrysosporium pBluescript (EcoRI-XhoI) Phanerochaete chrysosporium cDNA clone PchrSEQ6533, mRNA sequence	0.0
Psang01026	GAKI01000874	DUF4243 domain-containing protein				PF14027.1	8e-38	Protein of unknown function (DUF4243)	gb|HO754844.1|	HMA050244.T3_F09_069 GLEST05 Ganoderma lucidum cDNA 3', mRNA sequence	1e-41		Secretory pathway	4	Cleavage site between pos. 1 and 20	0.630 / 0.450
Psang01027	GAKI01000875	Surface antigen	tr|A8PCJ6|A8PCJ6_COPC7	Mitochondrial protein OS=Coprinopsis cinerea (strain Okayama-7 / 130 / ATCC MYA-4618 / FGSC 9003) GN=CC1G 05301 PE=4 SV=1	1e-138	PF01103.18	4.3e-37	Surface antigen	gb|EB075618.1|	TverSEQ6148 Trametes versicolor pBluescript (EcoRI-XhoI) Trametes versicolor cDNA clone TverSEQ6148, mRNA sequence	2e-152
Psang01028	GAKI01000876	Aspartyl endopeptidase	gi|392569635|gb|EIW62808.1|	acid protease [Trametes versicolor FP-101664 SS1]	0.0	PF00026.18	3.5e-81	Eukaryotic aspartyl protease	gb|HO719358.1|	HMA020274B11.T3 GLEST02 Ganoderma lucidum cDNA 3', mRNA sequence	8e-138		Secretory pathway	1	Cleavage site between pos. 1 and 18	0.784 / 0.450
Psang01029	GAKI01000877	YTP1	tr|D6RNP1|D6RNP1_COPC7	YTP1 OS=Coprinopsis cinerea (strain Okayama-7 / 130 / ATCC MYA-4618 / FGSC 9003) GN=CC1G 14813 PE=4 SV=1	1e-28			NA	gb|HO737549.1|	HMA030182G08.T3 GLEST03 Ganoderma lucidum cDNA 3', mRNA sequence	2e-45		Mitochondrion	5
Psang01030	GAKI01000878	Hypothetical protein						NA	gb|HO715433.1|	HMA020142H08.T3 GLEST02 Ganoderma lucidum cDNA 3', mRNA sequence	2e-69
Psang01031	GAKI01000879	Hypothetical protein						NA	gb|HO748995.1|	HMA050091.T3_C09_075 GLEST05 Ganoderma lucidum cDNA 3', mRNA sequence	5e-90
Psang01032	GAKI01000880	Alginate lyase domain-containing protein	gi|392560105|gb|EIW53288.1|	chondroitin AC/alginate lyase [Trametes versicolor FP-101664 SS1]	1e-166	PF05426.7	6.6e-49	Alginate lyase	gb|HO745171.1|	HMA040181D08.T3 GLEST04 Ganoderma lucidum cDNA 3', mRNA sequence	1e-135		Mitochondrion	1
Psang01033	GAKI01000881	Armadillo/beta-catenin-like repeat-containing protein	gi|392571871|gb|EIW65043.1|	vacuolar protein 8 [Trametes versicolor FP-101664 SS1]	0.0	PF00514.18	3e-69	Armadillo/beta-catenin-like repeat	gb|HO744577.1|	HMA040162A09.T3 GLEST04 Ganoderma lucidum cDNA 3', mRNA sequence	0.0
Psang01034	GAKI01000882	Hypothetical protein						NA
Psang01035	GAKI01000883	Major Facilitator Superfamily (MFS) transporter	gi|392564513|gb|EIW57691.1|	MFS general substrate transporter, partial [Trametes versicolor FP-101664 SS1]	0.0	PF11700.3	3.8e-122	Vacuole effluxer Atg22 like	gb|DV759988.1|	PchrSEQ9790 Phanerochaete chrysosporium pBluescript (EcoRI-XhoI) Phanerochaete chrysosporium cDNA clone PchrSEQ9790, mRNA sequence	4e-161
Psang01036	GAKI01000884	Pre-mRNA splicing factor	gi|392567000|gb|EIW60175.1|	pre-mRNA-processing protein 45 [Trametes versicolor FP-101664 SS1]	0.0	PF02731.10	4.4e-33	SKIP/SNW domain	gb|HO757144.1|	HMA050201.T3_A08_064 GLEST05 Ganoderma lucidum cDNA 3', mRNA sequence	0.0
Psang01037	GAKI01000885	Glycosyltransferase family 1, putative UDP-Glycosyltransferase/glycogen phosphorylase, protein 3 (fragment)	gi|392569792|gb|EIW62965.1|	UDP-Glycosyltransferase/glycogen phosphorylase [Trametes versicolor FP-101664 SS1]	1e-134	PF00201.13	9.3e-22	UDP-glucoronosyl and UDP-glucosyl transferase	gb|HS502972.1|	CCUT6196.g1 CCUT Phanerochaete carnosa HHB-10118-sp mycelium grown in liquid YMPG medium Phanerochaete carnosa cDNA clone CCUT6196 3', mRNA sequence	1e-33	2.4.1.218					GT1
Psang01038	GAKI01000886	Dbl domain-containing protein	gi|392566673|gb|EIW59849.1|	Dbl domain-containing protein [Trametes versicolor FP-101664 SS1]	0.0	PF00780.17	1.1e-40	CNH domain	gb|HO725327.1|	HMA020451G02.T3 GLEST02 Ganoderma lucidum cDNA 3', mRNA sequence	0.0
Psang01039	GAKI01000887	NADH dehydrogenase	gi|392559122|gb|EIW52307.1|	NADH-ubiquinone oxidoreductase [Trametes versicolor FP-101664 SS1]	0.0	TIGR01959	3.4e-187	NADH oxidoreductase (quinone), F subunit	gb|EB077307.1|	TverSEQ8735 Trametes versicolor pBluescript (EcoRI-XhoI) Trametes versicolor cDNA clone TverSEQ8735, mRNA sequence	0.0	1.6.99.3	Mitochondrion	5
Psang01040	GAKI01000888	Glutathione transferase omega-1	tr|A8N717|A8N717_COPC7	Glutathione transferase omega-1 OS=Coprinopsis cinerea (strain Okayama-7 / 130 / ATCC MYA-4618 / FGSC 9003) GN=CC1G 06889 PE=4 SV=1	5e-70	PF07919.7	1.6e-25	Gryzun, putative trafficking through Golgi	gb|HO732121.1|	HMA020432F12.T3 GLEST02 Ganoderma lucidum cDNA 3', mRNA sequence	7e-50
Psang01042	GAKI01000889	Phosphoglycerate mutase	gi|392570591|gb|EIW63763.1|	cofactor-independent phosphoglycerate mutase [Trametes versicolor FP-101664 SS1]	0.0	TIGR01307	7.6e-199	2,3-bisphosphoglycerate-independent phosphoglycerate mutase	gb|EB077253.1|	TverSEQ8650 Trametes versicolor pBluescript (EcoRI-XhoI) Trametes versicolor cDNA clone TverSEQ8650, mRNA sequence	0.0	5.4.2.1
Psang01043	GAKI01000890	RNA recognition domain-containing protein	tr|A8N6W2|A8N6W2_COPC7	RNA-binding protein Nrd1 OS=Coprinopsis cinerea (strain Okayama-7 / 130 / ATCC MYA-4618 / FGSC 9003) GN=CC1G 06834 PE=4 SV=1	0.0	PF14259.1	3.2e-30	RNA recognition motif (a.k.a. RRM, RBD, or RNP domain)	gb|EB072841.1|	TverSEQ10846 Trametes versicolor pBluescript (EcoRI-XhoI) Trametes versicolor cDNA clone TverSEQ10846, mRNA sequence	0.0
Psang01044	GAKI01000891	Phosphoenolpyruvate/pyruvate domain-containing protein	gi|392561247|gb|EIW54429.1|	Phosphoenolpyruvate/pyruvate domain-containing protein [Trametes versicolor FP-101664 SS1]	0.0	PF13714.1	5e-46	Phosphoenolpyruvate phosphomutase	gb|FL601768.1|	CAIG13605.fwd CAIG Postia placenta in rich medium Postia placenta cDNA clone CAIG13605 5', mRNA sequence	0.0	4.1.3.32
Psang01045	GAKI01000892	Hypothetical protein				PF01285.13	0.00019	TEA/ATTS domain family	gb|HO715949.1|	HMA020161F08.T3 GLEST02 Ganoderma lucidum cDNA 3', mRNA sequence	2e-69
Psang01046	GAKI01000893	Carboxylesterase, putative	gi|392558476|gb|EIW51664.1|	carboxylesterase [Trametes versicolor FP-101664 SS1]	0.0			NA	gb|HO737170.1|	HMA030163E01.T3 GLEST03 Ganoderma lucidum cDNA 3', mRNA sequence	8e-100
Psang01047	GAKI01000894	Hypothetical protein		hypothetical protein TRAVEDRAFT_69454 [Trametes versicolor FP-101664 SS1] 224 224 81% 2e-60 57% EIW63447.1				NA	gb|FL628995.1|	CATS3317.fwd CATS Postia placenta in Avicel medium Postia placenta cDNA clone CATS3317 5', mRNA sequence	6e-19
Psang01048	GAKI01000895	Hypothetical protein						NA	gb|HO737031.1|	HMA030154G11.T3 GLEST03 Ganoderma lucidum cDNA 3', mRNA sequence	2e-178		Secretory pathway	1	Cleavage site between pos. 1 and 20	0.888 / 0.450
Psang01049	GAKI01000896	Hypothetical protein						NA	gb|HO742592.1|	HMA040094G12.T3 GLEST04 Ganoderma lucidum cDNA 3', mRNA sequence	2e-62
Psang01050	GAKI01000897	NADH dehydrogenase	gi|392570895|gb|EIW64067.1|	NADH-ubiquinone oxidoreductase [Trametes versicolor FP-101664 SS1]	0.0	PF00346.14	3.3e-75	Respiratory-chain NADH dehydrogenase, 49 Kd subunit	gb|FL623666.1|	CAIO931.fwd CAIO Postia placenta in rich medium Postia placenta cDNA clone CAIO931 5', mRNA sequence	0.0	1.6.99.3	Mitochondrion	1
Psang01051	GAKI01000898	Hypothetical protein						NA	gb|EB075709.1|	TverSEQ6282 Trametes versicolor pBluescript (EcoRI-XhoI) Trametes versicolor cDNA clone TverSEQ6282, mRNA sequence	2e-121
Psang01052	GAKI01000899	Aminotransferase class I and II	gi|392566877|gb|EIW60052.1|	aspartate aminotransferase [Trametes versicolor FP-101664 SS1]	0.0	PF00155.16	8.1e-82	Aminotransferase class I and II	gb|HO738492.1|	HMA030063G01.T3 GLEST03 Ganoderma lucidum cDNA 3', mRNA sequence	0.0	2.6.1.1
Psang01053	GAKI01000900	Hypothetical protein						NA					Mitochondrion	5
Psang01054	GAKI01000901	Aspartyl endopeptidase	gi|392570128|gb|EIW63301.1|	acid protease [Trametes versicolor FP-101664 SS1]	0.0	PF00026.18	1.5e-41	Eukaryotic aspartyl protease	gb|HO717272.1|	HMA020203E04.T3 GLEST02 Ganoderma lucidum cDNA 3', mRNA sequence	3e-117	3.4.23.1	Secretory pathway	2	Cleavage site between pos. 1 and 20	0.784 / 0.450
Psang01055	GAKI01000902	SH3 domain-containing protein	sp|D8PSG0|SHO1_SCHCM	High osmolarity signaling protein SHO1 OS=Schizophyllum commune (strain H4-8 / FGSC 9210) GN=SHO1 PE=3 SV=1	4e-67	PF00018.23	1.3e-11	SH3 domain	gb|HO739087.1|	HMA030151H01.T3a1 GLEST03 Ganoderma lucidum cDNA 3', mRNA sequence	0.0		Secretory pathway	1
Psang01056	GAKI01000903	DNA dependent RNA-polymerase	gi|392572014|gb|EIW65186.1|	beta and beta-prime subunits of DNA dependent RNA-polymerase [Trametes versicolor FP-101664 SS1]	0.0	PF04998.12	2.4e-74	RNA polymerase Rpb1, domain 5	gb|FL622500.1|	CAIN422.fwd CAIN Postia placenta in rich medium Postia placenta cDNA clone CAIN422 5', mRNA sequence	0.0	2.7.7.6
Psang01057	GAKI01000904	Glycosyltransferase family 2, putative chitin synthase, protein 6, (C-terminal fragment)	gi|392568362|gb|EIW61536.1|	chitin synthase [Trametes versicolor FP-101664 SS1]	0.0	PF03142.10	2.8e-74	Chitin synthase	gb|HO740746.1|	HMA040043C06.T3 GLEST04 Ganoderma lucidum cDNA 3', mRNA sequence	0.0	2.4.1.16	Secretory pathway	1			GT2
Psang01058	GAKI01000905	Subtilisin family endopeptidase	gi|392568202|gb|EIW61376.1|	tripeptidyl peptidase A [Trametes versicolor FP-101664 SS1]	0.0	PF09286.6	9.6e-26	Pro-kumamolisin, activation domain	gb|HO718568.1|	HMA020244E12.T3 GLEST02 Ganoderma lucidum cDNA 3', mRNA sequence	3e-162
Psang01059	GAKI01000906	Fumarate hydratase	gi|392571644|gb|EIW64816.1|	fumarate hydratase [Trametes versicolor FP-101664 SS1]	0.0	TIGR00979	5.8e-235	fumarate hydratase, class II	gb|HO734006.1|	HMA030053B12.T3 GLEST03 Ganoderma lucidum cDNA 3', mRNA sequence	0.0	4.2.1.2
Psang01060	GAKI01000907	Pre-mRNA splicing factor	tr|A8N2F6|A8N2F6_COPC7	Pre-mRNA-splicing factor CWC25 OS=Coprinopsis cinerea (strain Okayama-7 / 130 / ATCC MYA-4618 / FGSC 9003) GN=CC1G 01809 PE=4 SV=2	4e-67	PF12542.3	1.2e-24	Pre-mRNA splicing factor	gb|EB074016.1|	TverSEQ3775 Trametes versicolor pBluescript (EcoRI-XhoI) Trametes versicolor cDNA clone TverSEQ3775, mRNA sequence	1e-172
Psang01061	GAKI01000908	Amino acid permease	gi|392569078|gb|EIW62252.1|	amino acid transporter [Trametes versicolor FP-101664 SS1]	0.0	PF13520.1	3.8e-36	Amino acid permease	gb|DV758210.1|	PchrSEQ7484 Phanerochaete chrysosporium pBluescript (EcoRI-XhoI) Phanerochaete chrysosporium cDNA clone PchrSEQ7484, mRNA sequence	2e-164
Psang01062	GAKI01000909	Serine dehydratase domain-containing protein	tr|A8N133|A8N133_COPC7	Rab4 OS=Coprinopsis cinerea (strain Okayama-7 / 130 / ATCC MYA-4618 / FGSC 9003) GN=CC1G 11234 PE=4 SV=2	1e-126	PF14031.1	3.4e-20	Putative serine dehydratase domain	gb|HO746624.1|	HMA050013.T3_D08_058 GLEST05 Ganoderma lucidum cDNA 3', mRNA sequence	5e-166	4.3.1.18
Psang01063	GAKI01000910	SNARE associated Golgi protein				PF09335.6	6.5e-17	SNARE associated Golgi protein	gb|HO730355.1|	HMA020223A02.T3 GLEST02 Ganoderma lucidum cDNA 3', mRNA sequence	7e-132
Psang01064	GAKI01000911	WD40 repeat-containing protein	gi|392571098|gb|EIW64270.1|	WD40 repeat-like protein [Trametes versicolor FP-101664 SS1]	1e-163			NA	gb|EB073888.1|	TverSEQ3406 Trametes versicolor pBluescript (EcoRI-XhoI) Trametes versicolor cDNA clone TverSEQ3406, mRNA sequence	2e-07
Psang01065	GAKI01000912	DEAD/DEAH box helicase	gi|392567242|gb|EIW60417.1|	DEAD-domain-containing protein [Trametes versicolor FP-101664 SS1]	0.0	PF00270.24	1.7e-42	DEAD/DEAH box helicase	gb|HO746178.1|	HMA040112G07.T3 GLEST04 Ganoderma lucidum cDNA 3', mRNA sequence	0.0	3.6.4.13					CE11
Psang01066	GAKI01000913	Malate synthase	gi|392570083|gb|EIW63256.1|	malate synthase [Trametes versicolor FP-101664 SS1]	0.0	TIGR01344	7.8e-196	malate synthase A	gb|EB072760.1|	TverSEQ10696 Trametes versicolor pBluescript (EcoRI-XhoI) Trametes versicolor cDNA clone TverSEQ10696, mRNA sequence	0.0	2.3.3.9
Psang01067	GAKI01000914	DEAD/DEAH box helicase	gi|392571877|gb|EIW65049.1|	P-loop containing nucleoside triphosphate hydrolase protein [Trametes versicolor FP-101664 SS1]	0.0	PF00270.24	8e-37	DEAD/DEAH box helicase	gb|HO725349.1|	HMA020452B01.T3 GLEST02 Ganoderma lucidum cDNA 3', mRNA sequence	0.0	3.6.4.13					CE11
Psang01068	GAKI01000915	Hypothetical protein						NA	gb|HO724122.1|	HMA020414F03.T3 GLEST02 Ganoderma lucidum cDNA 3', mRNA sequence	7e-50
Psang01069	GAKI01000916	Actin 1	gi|392569102|gb|EIW62276.1|	actin 1 [Trametes versicolor FP-101664 SS1]	0.0	PF00022.14	1.9e-155	Actin	gb|HO374983.1|	chaetospheridium_74953.1_c1495_c Chaetosphaeridium globosum EST library Chaetosphaeridium globosum cDNA 5', mRNA sequence	0.0
Psang01070	GAKI01000917	Cyclin domain-containing protein	gi|392571581|gb|EIW64753.1|	cyclin [Trametes versicolor FP-101664 SS1]	1e-122	PF02984.14	1.9e-06	Cyclin, C-terminal domain	gb|HO733681.1|	HMA030042H09.T3 GLEST03 Ganoderma lucidum cDNA 3', mRNA sequence	3e-117
Psang01071	GAKI01000918	Hypothetical protein				PF01369.15	2.8e-06	Sec7 domain	gb|HO737226.1|	HMA030164G07.T3 GLEST03 Ganoderma lucidum cDNA 3', mRNA sequence	1e-179
Psang01072	GAKI01000919	Aminotransferase class-III	tr|B0DDU1|B0DDU1_LACBS	Acetylornithine aminotransferase OS=Laccaria bicolor (strain S238N-H82 / ATCC MYA-4686) GN=LACBIDRAFT 190873 PE=3 SV=1	0.0	PF00202.16	1e-102	Aminotransferase class-III	gb|HO731087.1|	HMA020322F07.T3 GLEST02 Ganoderma lucidum cDNA 3', mRNA sequence	3e-174	2.6.1.22
Psang01073	GAKI01000920	TPR-like protein	gi|392560616|gb|EIW53799.1|	TPR-like protein [Trametes versicolor FP-101664 SS1]	0.0	PF02184.11	1.3e-11	HAT (Half-A-TPR) repeat	gb|HO727407.1|	HMA020514F12.T3 GLEST02 Ganoderma lucidum cDNA 3', mRNA sequence	6e-177		Mitochondrion	4
Psang01074	GAKI01000921	GMP synthase	gi|392564499|gb|EIW57677.1|	GMP synthase [Trametes versicolor FP-101664 SS1]	0.0	TIGR00884	4.3e-140	GMP synthase (glutamine-hydrolyzing), C-terminal domain	gb|DY852484.1|	CcinSEQ21253 Coprinus cinereus pBluescript (EcoRI-XhoI) Coprinopsis cinerea cDNA clone CcinSEQ21253, mRNA sequence	0.0	6.3.5.2
Psang01075	GAKI01000922	YTP1	tr|D6RNP1|D6RNP1_COPC7	YTP1 OS=Coprinopsis cinerea (strain Okayama-7 / 130 / ATCC MYA-4618 / FGSC 9003) GN=CC1G 14813 PE=4 SV=1	1e-157	PF10355.4	2e-74	Protein of unknown function (Ytp1)	gb|HO725437.1|	HMA020453D07.T3 GLEST02 Ganoderma lucidum cDNA 3', mRNA sequence	6e-177		Secretory pathway	2
Psang01076	GAKI01000923	Aspartyl endopeptidase	gi|392565956|gb|EIW59132.1|	acid protease [Trametes versicolor FP-101664 SS1]	1e-171	PF00026.18	3.6e-47	Eukaryotic aspartyl protease	gb|HO746634.1|	HMA050013.T3_E06_040 GLEST05 Ganoderma lucidum cDNA 3', mRNA sequence	8e-163	3.4.23.29
Psang01077	GAKI01000924	Hypothetical protein	tr|D8QAX2|D8QAX2_SCHCM	Expressed protein OS=Schizophyllum commune (strain H4-8 / FGSC 9210) GN=SCHCODRAFT 85656 PE=4 SV=1	4e-23			NA	gb|HO755916.1|	HMA050274.T3_C08_060 GLEST05 Ganoderma lucidum cDNA 3', mRNA sequence	2e-24		Mitochondrion	2
Psang01078	GAKI01000925	Transcription factor	tr|A8NRA5|A8NRA5_COPC7	MCMA OS=Coprinopsis cinerea (strain Okayama-7 / 130 / ATCC MYA-4618 / FGSC 9003) GN=CC1G 07160 PE=3 SV=2	2e-53	PF00319.13	5.4e-22	SRF-type transcription factor (DNA-binding and dimerisation domain)	gb|HO756031.1|	HMA050281.T3_F08_054 GLEST05 Ganoderma lucidum cDNA 3', mRNA sequence	7e-170
Psang01079	GAKI01000926	Hypothetical protein	tr|D8Q5M7|D8Q5M7_SCHCM	Expressed protein OS=Schizophyllum commune (strain H4-8 / FGSC 9210) GN=SCHCODRAFT 257257 PE=4 SV=1	5e-11			NA	gb|HO729835.1|	HMA020113H12.T3 GLEST02 Ganoderma lucidum cDNA 3', mRNA sequence	1e-59
Psang01080	GAKI01000927	Citrate synthase	gi|392564617|gb|EIW57795.1|	citrate synthase [Trametes versicolor FP-101664 SS1]	0.0	TIGR01793	2e-220	citrate (Si)-synthase, eukaryotic	gb|EB077214.1|	TverSEQ8594 Trametes versicolor pBluescript (EcoRI-XhoI) Trametes versicolor cDNA clone TverSEQ8594, mRNA sequence	0.0	2.3.3.1	Mitochondrion	1
Psang01081	GAKI01000928	Pkinase domain-containing protein	gi|392564181|gb|EIW57359.1|	CMGC/CLK protein kinase [Trametes versicolor FP-101664 SS1]	0.0	PF00069.20	7e-57	Protein kinase domain	gb|EB073242.1|	TverSEQ1615 Trametes versicolor pBluescript (EcoRI-XhoI) Trametes versicolor cDNA clone TverSEQ1615, mRNA sequence	1e-166	2.7.12.1					GH18
Psang01082	GAKI01000929	Hypothetical protein						NA	gb|HO741861.1|	HMA040074C01.T3 GLEST04 Ganoderma lucidum cDNA 3', mRNA sequence	2e-163		Secretory pathway	1	Cleavage site between pos. 1 and 20	0.882 / 0.450
Psang01083	GAKI01000930	Peripheral membrane protein required for the formation of cytosolic vesicles	tr|F8QEK4|F8QEK4_SERL3	Putative peripheral membrane protein required for the formation of cytosolic vesicles OS=Serpula lacrymans var. lacrymans (strain S7.3) GN=ATG2 PE=4 SV=1	4e-99	PF09333.6	3.5e-36	ATG C terminal domain	gb|EB075051.1|	TverSEQ531 Trametes versicolor pBluescript (EcoRI-XhoI) Trametes versicolor cDNA clone TverSEQ531, mRNA sequence	0.0
Psang01084	GAKI01000931	26S proteasome subunit	gi|392564425|gb|EIW57603.1|	26S proteasome subunit P45 [Trametes versicolor FP-101664 SS1]	0.0	TIGR01242	3.2e-139	26S proteasome subunit P45 family	gb|HO719365.1|	HMA020274D06.T3 GLEST02 Ganoderma lucidum cDNA 3', mRNA sequence	0.0
Psang01085	GAKI01000932	Hypothetical protein		hypothetical protein TRAVEDRAFT_28878 [Trametes versicolor FP-101664 SS1] 106 191 39% 2e-21 65% EIW58115.1				NA	gb|HO724715.1|	HMA020431G02.T3 GLEST02 Ganoderma lucidum cDNA 3', mRNA sequence	7e-18
Psang01086	GAKI01000933	Hypothetical protein	tr|D8Q3Q7|D8Q3Q7_SCHCM	Expressed protein OS=Schizophyllum commune (strain H4-8 / FGSC 9210) GN=SCHCODRAFT 82159 PE=4 SV=1	4e-35			NA	gb|HO743199.1|	HMA040114D10.T3 GLEST04 Ganoderma lucidum cDNA 3', mRNA sequence	1e-84		Mitochondrion	1
Psang01087	GAKI01000934	Endoplasmic reticulum vesicle transporter	gi|392564830|gb|EIW58008.1|	DUF1692-domain-containing protein [Trametes versicolor FP-101664 SS1]	0.0	PF07970.7	5.1e-35	Endoplasmic reticulum vesicle transporter	gb|EB077102.1|	TverSEQ8423 Trametes versicolor pBluescript (EcoRI-XhoI) Trametes versicolor cDNA clone TverSEQ8423, mRNA sequence	5e-153
Psang01088	GAKI01000935	NAD binding oxidoreductase	tr|A8NFM2|A8NFM2_COPC7	NAD binding dehydrogenase OS=Coprinopsis cinerea (strain Okayama-7 / 130 / ATCC MYA-4618 / FGSC 9003) GN=CC1G 04300 PE=4 SV=2	0.0	PF08635.5	2.6e-74	Putative oxidoreductase C terminal	gb|EB076616.1|	TverSEQ7601 Trametes versicolor pBluescript (EcoRI-XhoI) Trametes versicolor cDNA clone TverSEQ7601, mRNA sequence	0.0						GT4
Psang01089	GAKI01000936	Protein kinase regulator	tr|A8N9A0|A8N9A0_COPC7	Protein kinase regulator OS=Coprinopsis cinerea (strain Okayama-7 / 130 / ATCC MYA-4618 / FGSC 9003) GN=CC1G 00975 PE=4 SV=1	6e-74	PF00018.23	1.6e-17	SH3 domain	gb|HO750067.1|	HMA050122.T3_A04_032 GLEST05 Ganoderma lucidum cDNA 3', mRNA sequence	7e-151
Psang01090	GAKI01000937	Hypothetical protein						NA	gb|HO734321.1|	HMA030063C11.T3 GLEST03 Ganoderma lucidum cDNA 3', mRNA sequence	1e-26		Mitochondrion	4
Psang01091	GAKI01000938	Serine hydroxymethyltransferase	gi|392558475|gb|EIW51663.1|	glycine hydroxymethyltransferase [Trametes versicolor FP-101664 SS1]	0.0	PF00464.14	5.9e-138	Serine hydroxymethyltransferase	gb|EB076706.1|	TverSEQ7726 Trametes versicolor pBluescript (EcoRI-XhoI) Trametes versicolor cDNA clone TverSEQ7726, mRNA sequence	0.0	2.1.2.1
Psang01092	GAKI01000939	DnaJ domain-containing protein	tr|J4H541|J4H541_9APHY	Chaperone protein DnaJ OS=Fibroporia radiculosa GN=DNAJ PE=3 SV=1	0.0	PF01556.13	2.7e-18	DnaJ C terminal domain	gb|EB076871.1|	TverSEQ8004 Trametes versicolor pBluescript (EcoRI-XhoI) Trametes versicolor cDNA clone TverSEQ8004, mRNA sequence	0.0
Psang01093	GAKI01000940	NADH:flavin oxidoreductase / NADH oxidase family	gi|392561428|gb|EIW54609.1|	FMN-linked oxidoreductase [Trametes versicolor FP-101664 SS1]	0.0	PF00724.15	1.5e-35	NADH:flavin oxidoreductase / NADH oxidase family	gb|EB077249.1|	TverSEQ8646 Trametes versicolor pBluescript (EcoRI-XhoI) Trametes versicolor cDNA clone TverSEQ8646, mRNA sequence	0.0	1.6.99.1
Psang01094	GAKI01000941	Hypothetical protein						NA	gb|HS545688.1|	CCFG2472.b1 CCFG Pleurotus ostreatus N001 fruit bodies (H) Pleurotus ostreatus cDNA clone CCFG2472 5', mRNA sequence	2e-25
Psang01095	GAKI01000942	WD40 repeat-containing protein	gi|392567460|gb|EIW60635.1|	WD40 repeat-like protein [Trametes versicolor FP-101664 SS1]	0.0	PF00400.27	1.4e-50	WD domain, G-beta repeat	gb|HO740798.1|	HMA040043H10.T3 GLEST04 Ganoderma lucidum cDNA 3', mRNA sequence	0.0
Psang01096	GAKI01000943	Mmp37 domain-containing protein	gi|392566285|gb|EIW59461.1|	Mmp37-domain-containing protein [Trametes versicolor FP-101664 SS1]	1e-178	PF09139.6	4.2e-64	Mitochondrial matrix Mmp37	gb|DR032317.1|	bda020260M22.ab1_042 Antrodia cinnamomea cDNA Library Taiwanofungus camphoratus cDNA, mRNA sequence	1e-140						GH47
Psang01097	GAKI01000944	Carbohydrate esterase family 4 protein, putative chitin deacetylase	gi|409046566|gb|EKM56046.1|	carbohydrate esterase family 4 protein [Phanerochaete carnosa HHB-10118-sp]	0.0			NA	gb|HO723842.1|	HMA020411B04.T3 GLEST02 Ganoderma lucidum cDNA 3', mRNA sequence	2e-164						CBM14
Psang01098	GAKI01000945	Carbamoyl-phosphate synthase	gi|392569866|gb|EIW63039.1|	carbamoyl phosphate synthase small subunit [Trametes versicolor FP-101664 SS1]	0.0	PF00988.17	7.5e-45	Carbamoyl-phosphate synthase small chain, CPSase domain	gb|HO742518.1|	HMA040093G06.T3 GLEST04 Ganoderma lucidum cDNA 3', mRNA sequence	0.0	6.3.5.5
Psang01099	GAKI01000946	Tubulin beta	gi|392564553|gb|EIW57731.1|	beta-tubulin 2 [Trametes versicolor FP-101664 SS1]	0.0	PF00091.20	2.7e-53	Tubulin/FtsZ family, GTPase domain	gb|HO730676.1|	HMA020262E03.T3 GLEST02 Ganoderma lucidum cDNA 3', mRNA sequence	5e-172
Psang01100	GAKI01000947	Hypothetical protein						NA	gb|EB073073.1|	TverSEQ1310 Trametes versicolor pBluescript (EcoRI-XhoI) Trametes versicolor cDNA clone TverSEQ1310, mRNA sequence	1e-167		Secretory pathway	1
Psang01101	GAKI01000948	ATP-binding cassette (ABC) transporter	gi|392571335|gb|EIW64507.1|	adrenoleukodystrophy protein [Trametes versicolor FP-101664 SS1]	0.0	PF06472.10	3.2e-26	ABC transporter transmembrane region 2	gb|HO724117.1|	HMA020414E10.T3 GLEST02 Ganoderma lucidum cDNA 3', mRNA sequence	0.0
Psang01102	GAKI01000949	Acetyltransferase	tr|G4T948|G4T948_PIRID	Related to acetyltransferase OS=Piriformospora indica (strain DSM 11827) GN=PIIN 01665 PE=4 SV=1	7e-55	PF02953.10	2.3e-16	Tim10/DDP family zinc finger	gb|EB076679.1|	TverSEQ7686 Trametes versicolor pBluescript (EcoRI-XhoI) Trametes versicolor cDNA clone TverSEQ7686, mRNA sequence	4e-129		Mitochondrion	2
Psang01103	GAKI01000950	Arf GTPase activating protein	gi|392559171|gb|EIW52356.1|	ArfGap-domain-containing protein [Trametes versicolor FP-101664 SS1]	1e-178	PF01412.13	1.1e-32	Putative GTPase activating protein for Arf	gb|EB072716.1|	TverSEQ10526 Trametes versicolor pBluescript (EcoRI-XhoI) Trametes versicolor cDNA clone TverSEQ10526, mRNA sequence	8e-163
Psang01104	GAKI01000951	Pkinase domain-containing protein	gi|392568338|gb|EIW61512.1|	Pkinase-domain-containing protein [Trametes versicolor FP-101664 SS1]	1e-176	PF00069.20	4.6e-43	Protein kinase domain	gb|DT369455.1|	TKI_25-F02.e Submerged conidia Cordyceps bassiana cDNA, mRNA sequence	9e-17	2.7.11.1					CBM13
Psang01105	GAKI01000952	Glycosyltransferase family 20, putative alpha,alpha-trehalose-phosphate synthase, protein 2 (C-terminal fragment)	gi|392561625|gb|EIW54806.1|	trehalose 6-phosphate phosphatase [Trametes versicolor FP-101664 SS1]	0.0	PF02358.11	3.5e-72	Trehalose-phosphatase	gb|FL618091.1|	CAII1984.fwd CAII Postia placenta in rich medium Postia placenta cDNA clone CAII1984 5', mRNA sequence	2e-170	3.1.3.12	Mitochondrion	5			GT20
Psang01106	GAKI01000953	Mevalonate kinase	gi|392564201|gb|EIW57379.1|	cystathionine beta-lyase [Trametes versicolor FP-101664 SS1]	0.0	TIGR00549	1e-59	mevalonate kinase	gb|EB077061.1|	TverSEQ8339 Trametes versicolor pBluescript (EcoRI-XhoI) Trametes versicolor cDNA clone TverSEQ8339, mRNA sequence	0.0	2.7.1.36
Psang01107	GAKI01000954	WD40 repeat-containing protein	gi|392571332|gb|EIW64504.1|	pre-mRNA splicing factor [Trametes versicolor FP-101664 SS1]	0.0	PF00400.27	4.8e-40	WD domain, G-beta repeat	gb|HO734621.1|	HMA030073E04.T3 GLEST03 Ganoderma lucidum cDNA 3', mRNA sequence	0.0
Psang01108	GAKI01000955	Vacuole effluxer Atg22 like	gi|392559482|gb|EIW52666.1|	autophagy-type protein 22 [Trametes versicolor FP-101664 SS1]	1e-166	PF11700.3	7.7e-79	Vacuole effluxer Atg22 like	gb|FL632887.1|	CATS5705.fwd CATS Postia placenta in Avicel medium Postia placenta cDNA clone CATS5705 5', mRNA sequence	6e-114
Psang01109	GAKI01000956	Aspartyl endopeptidase	gi|392569617|gb|EIW62790.1|	acid protease [Trametes versicolor FP-101664 SS1]	1e-129	PF00026.18	3.8e-27	Eukaryotic aspartyl protease	gb|HO741612.1|	HMA040071E10.T3 GLEST04 Ganoderma lucidum cDNA 3', mRNA sequence	4e-53
Psang01110	GAKI01000957	Hypothetical protein						NA	gb|HO714163.1|	HMA020101H09.T3 GLEST02 Ganoderma lucidum cDNA 3', mRNA sequence	2e-11		Secretory pathway	2
Psang01111	GAKI01000958	GrpE protein homolog	tr|J4HZM1|J4HZM1_9APHY	GrpE protein homolog OS=Fibroporia radiculosa PE=3 SV=1	1e-72	PF01025.14	2.1e-43	GrpE	gb|EB072889.1|	TverSEQ10953 Trametes versicolor pBluescript (EcoRI-XhoI) Trametes versicolor cDNA clone TverSEQ10953, mRNA sequence	3e-175		Mitochondrion	1
Psang01112	GAKI01000959	PR-1-like protein	gi|392568485|gb|EIW61659.1|	PR-1-like protein, partial [Trametes versicolor FP-101664 SS1]	9e-64	PF00188.21	4e-13	Cysteine-rich secretory protein family	gb|EB073078.1|	TverSEQ1316 Trametes versicolor pBluescript (EcoRI-XhoI) Trametes versicolor cDNA clone TverSEQ1316, mRNA sequence	1e-28		Secretory pathway	1	Cleavage site between pos. 1 and 21	0.813 / 0.450
Psang01113	GAKI01000960	Indole-3-glycerol phosphate synthase	gi|392569783|gb|EIW62956.1|	N-anthranilate isomerase [Trametes versicolor FP-101664 SS1]	0.0	PF00218.16	7.8e-68	Indole-3-glycerol phosphate synthase	gb|EB007938.1|	GtraSEQ16313 Gloeophyllum trabeum pBluescript (EcoRI-XhoI) Gloeophyllum trabeum cDNA clone GtraSEQ16313, mRNA sequence	4e-128	4.1.1.48
Psang01114	GAKI01000961	LETM1 domain-containing protein				PF07766.8	5.2e-30	LETM1-like protein	gb|EB072871.1|	TverSEQ10921 Trametes versicolor pBluescript (EcoRI-XhoI) Trametes versicolor cDNA clone TverSEQ10921, mRNA sequence	3e-105		Mitochondrion	2
Psang01115	GAKI01000962	Calponin homology (CH) domain-containing protein	gi|392562844|gb|EIW56024.1|	fimbrin [Trametes versicolor FP-101664 SS1]	0.0	PF00307.26	4.9e-56	Calponin homology (CH) domain	gb|EB077723.1|	TverSEQ9367 Trametes versicolor pBluescript (EcoRI-XhoI) Trametes versicolor cDNA clone TverSEQ9367, mRNA sequence	0.0
Psang01116	GAKI01000963	S-adenosyl-L-methionine-dependent methyltransferase	gi|392562889|gb|EIW56069.1|	S-adenosyl-L-methionine-dependent methyltransferase [Trametes versicolor FP-101664 SS1]	0.0	PF00891.13	5.3e-18	O-methyltransferase				2.1.1.110	Secretory pathway	4
Psang01117	GAKI01000964	4-coumarate-CoA ligase, putative	gi|392566026|gb|EIW59202.1|	acetyl-CoA synthetase-like protein [Trametes versicolor FP-101664 SS1]	0.0	PF00501.23	2.3e-56	AMP-binding enzyme	gb|HO717532.1|	HMA020212F09.T3 GLEST02 Ganoderma lucidum cDNA 3', mRNA sequence	4e-91	6.2.1.12
Psang01118	GAKI01000965	Aspartate-tRNA ligase	gi|392569670|gb|EIW62843.1|	aspartyl-tRNA synthetase cytoplasmic [Trametes versicolor FP-101664 SS1]	0.0	TIGR00458	7.5e-143	aspartate--tRNA(Asn) ligase	gb|EB073510.1|	TverSEQ2412 Trametes versicolor pBluescript (EcoRI-XhoI) Trametes versicolor cDNA clone TverSEQ2412, mRNA sequence	2e-176	6.1.1.12
Psang01119	GAKI01000966	Glutathione-disulfide reductase	gi|392567708|gb|EIW60883.1|	glutathione-disulfide reductase [Trametes versicolor FP-101664 SS1]	0.0	PF02852.17	3.9e-32	Pyridine nucleotide-disulphide oxidoreductase, dimerisation domain	gb|HO721622.1|	HMA020343C07.T3b GLEST02 Ganoderma lucidum cDNA 3', mRNA sequence	0.0	1.8.1.7
Psang01120	GAKI01000967	Aryl-alcohol oxidase	gi|392558407|gb|EIW51595.1|	aryl-alcohol oxidase-like protein [Trametes versicolor FP-101664 SS1]	0.0	PF00732.14	3.9e-42	GMC oxidoreductase	gb|HO733593.1|	HMA030041E04.T3 GLEST03 Ganoderma lucidum cDNA 3', mRNA sequence	2e-120	1.1.99.32
Psang01121	GAKI01000968	Acyl-CoA dehydrogenase domain-containing protein	gi|392564163|gb|EIW57341.1|	acyl-CoA dehydrogenase NM domain-like protein [Trametes versicolor FP-101664 SS1]	0.0	PF00441.19	7.7e-33	Acyl-CoA dehydrogenase, C-terminal domain	gb|HO747484.1|	HMA050042.T3_D02_010 GLEST05 Ganoderma lucidum cDNA 3', mRNA sequence	1e-167	1.3.8.4
Psang01122	GAKI01000969	Bromodomain-containing protein	tr|B0CYE3|B0CYE3_LACBS	Bromodomain containing protein OS=Laccaria bicolor (strain S238N-H82 / ATCC MYA-4686) GN=BRD16204 PE=4 SV=1	3e-64	PF00439.20	1.6e-23	Bromodomain	gb|EX800080.1|	CAHG7238.rev CAHG Laccaria bicolor Vegetative mycelium and Fruiting body (3-10k) Laccaria bicolor cDNA clone CAHG7238 3', mRNA sequence	6e-63
Psang01123	GAKI01000970	Hypothetical protein						NA	gb|EB073016.1|	TverSEQ1201 Trametes versicolor pBluescript (EcoRI-XhoI) Trametes versicolor cDNA clone TverSEQ1201, mRNA sequence	6e-38
Psang01124	GAKI01000971	Metallo-dependent phosphatase	gi|392562754|gb|EIW55934.1|	Metallo-dependent phosphatase [Trametes versicolor FP-101664 SS1]	0.0	PF00149.23	2.1e-11	Calcineurin-like phosphoesterase	gb|HS555870.1|	CCFH852.b6 CCFH Pleurotus ostreatus N001 fruit bodies (L) Pleurotus ostreatus cDNA clone CCFH852 5', mRNA sequence	3e-61		Secretory pathway	1	Cleavage site between pos. 1 and 16	0.926 / 0.450
Psang01125	GAKI01000972	Hypothetical protein						NA	gb|FL628298.1|	CATS2903.fwd CATS Postia placenta in Avicel medium Postia placenta cDNA clone CATS2903 5', mRNA sequence	2e-06
Psang01126	GAKI01000973	RNA recognition domain-containing protein	gi|392564615|gb|EIW57793.1|	RNA-binding domain-containing protein [Trametes versicolor FP-101664 SS1]	1e-92	PF00076.17	1.3e-17	RNA recognition motif. (a.k.a. RRM, RBD, or RNP domain)	gb|HO720070.1|	HMA020302A09.T3 GLEST02 Ganoderma lucidum cDNA 3', mRNA sequence	1e-147
Psang01127	GAKI01000974	Major Facilitator Superfamily (MFS) transporter	gi|392564169|gb|EIW57347.1|	MFS general substrate transporter [Trametes versicolor FP-101664 SS1]	0.0	PF07690.11	8e-30	Major Facilitator Superfamily	gb|EB076631.1|	TverSEQ7621 Trametes versicolor pBluescript (EcoRI-XhoI) Trametes versicolor cDNA clone TverSEQ7621, mRNA sequence	0.0		Secretory pathway	5
Psang01128	GAKI01000975	Ubiquinone biosynthesis hydroxylase	gi|392565238|gb|EIW58415.1|	ubiquinone biosynthesis hydrox [Trametes versicolor FP-101664 SS1]	0.0	TIGR01988	5.8e-96	ubiquinone biosynthesis hydroxylase, UbiH/UbiF/VisC/COQ6 family	gb|HO753048.1|	HMA050201.T3_G05_035 GLEST05 Ganoderma lucidum cDNA 3', mRNA sequence	1e-147
Psang01129	GAKI01000976	Septin family protein	gi|392571662|gb|EIW64834.1|	septin [Trametes versicolor FP-101664 SS1]	0.0	PF00735.13	3.1e-107	Septin	gb|HO713287.1|	HMA020074B06.T3a GLEST02 Ganoderma lucidum cDNA 3', mRNA sequence	0.0		Mitochondrion	2
Psang01130	GAKI01000977	Fungal specific transcription factor domain				PF04082.13	1.4e-21	Fungal specific transcription factor domain	gb|HO738495.1|	HMA030063H04.T3 GLEST03 Ganoderma lucidum cDNA 3', mRNA sequence	5e-153
Psang01131	GAKI01000978	Ubiquitin conjugating enzyme family protein	gi|392561817|gb|EIW54998.1|	ubiquitin-conjugating enzyme E2 [Trametes versicolor FP-101664 SS1]	1e-105	PF00179.21	4.7e-50	Ubiquitin-conjugating enzyme	gb|EB072906.1|	TverSEQ10977 Trametes versicolor pBluescript (EcoRI-XhoI) Trametes versicolor cDNA clone TverSEQ10977, mRNA sequence	0.0	6.3.2.19
Psang01132	GAKI01000979	Subtilisin family endopeptidase	gi|392560524|gb|EIW53707.1|	subtilisin-like protein [Trametes versicolor FP-101664 SS1]	0.0	PF00082.17	1.3e-06	Subtilase family	gb|HO736497.1|	HMA030142F01.T3 GLEST03 Ganoderma lucidum cDNA 3', mRNA sequence	5e-108		Mitochondrion	5
Psang01133	GAKI01000980	Lipase	tr|B8PLJ8|B8PLJ8_POSPM	Lipase OS=Postia placenta (strain ATCC 44394 / Madison 698-R) GN=POSPLDRAFT 88455 PE=4 SV=1	3e-85	PF00416.17	9.1e-07	Ribosomal protein S13/S18	gb|HS494967.1|	CCUT1430.b1 CCUT Phanerochaete carnosa HHB-10118-sp mycelium grown in liquid YMPG medium Phanerochaete carnosa cDNA clone CCUT1430 5', mRNA sequence	5e-83
Psang01134	GAKI01000981	Hypothetical protein	tr|D8PQX4|D8PQX4_SCHCM	Expressed protein OS=Schizophyllum commune (strain H4-8 / FGSC 9210) GN=SCHCODRAFT 84204 PE=4 SV=1	1e-39	PF04774.10	0.00061	Hyaluronan / mRNA binding family	gb|EB076232.1|	TverSEQ7046 Trametes versicolor pBluescript (EcoRI-XhoI) Trametes versicolor cDNA clone TverSEQ7046, mRNA sequence	2e-164
Psang01135	GAKI01000982	Acetyl-CoA synthtase-like protein	gi|392560183|gb|EIW53366.1|	acetyl-CoA synthetase-like protein [Trametes versicolor FP-101664 SS1]	0.0	PF00501.23	5.3e-75	AMP-binding enzyme	gb|HO723473.1|	HMA020401G10.T3 GLEST02 Ganoderma lucidum cDNA 3', mRNA sequence	4e-135
Psang01136	GAKI01000983	DUF3808 domain-containing protein				PF10300.4	2.2e-46	Protein of unknown function (DUF3808)	gb|DR752509.1|	CCCN4H10 Coprinus cinereus complex C/N source medium exponentially growing mycelia cDNAs Coprinopsis cinerea cDNA similar to LOC494994 protein [Xenopus laevis], gi|54035258|gb|AAH84078.1|, Expect= 1e-23, mRNA sequence	7e-31		Secretory pathway	2	Cleavage site between pos. 1 and 17	0.587 / 0.450
Psang01137	GAKI01000984	Hypothetical protein	tr|D8PKI8|D8PKI8_SCHCM	Expressed protein OS=Schizophyllum commune (strain H4-8 / FGSC 9210) GN=SCHCODRAFT 63699 PE=4 SV=1	2e-56			NA	gb|HO723022.1|	HMA020384E02.T3a1 GLEST02 Ganoderma lucidum cDNA 3', mRNA sequence	3e-105
Psang01138	GAKI01000985	Aconitate hydratase	gi|392563445|gb|EIW56624.1|	aconitate hydratase [Trametes versicolor FP-101664 SS1]	1e-164	PF00694.14	7.8e-47	Aconitase C-terminal domain	gb|DV760106.1|	PchrSEQ9956 Phanerochaete chrysosporium pBluescript (EcoRI-XhoI) Phanerochaete chrysosporium cDNA clone PchrSEQ9956, mRNA sequence	0.0	4.2.1.3
Psang01139	GAKI01000986	Glycosyltransferase family 5 and glicoside hydrolase family 13 protein, putative alpha-1,3-glucan synthase	gi|392558497|gb|EIW51684.1|	glycoside hydrolase family 13 and glycosyltransferase family 5 domain-containing protein [Trametes versicolor FP-101664 SS1]	0.0			NA	gb|EB077523.1|	TverSEQ9045 Trametes versicolor pBluescript (EcoRI-XhoI) Trametes versicolor cDNA clone TverSEQ9045, mRNA sequence	0.0	2.4.1.183	Secretory pathway	1			GT5|GH13
Psang01140	GAKI01000987	Hypothetical protein						NA	gb|EB076766.1|	TverSEQ7822 Trametes versicolor pBluescript (EcoRI-XhoI) Trametes versicolor cDNA clone TverSEQ7822, mRNA sequence	6e-152
Psang01141	GAKI01000988	PLP-dependent transferase	gi|392568392|gb|EIW61566.1|	PLP-dependent transferase [Trametes versicolor FP-101664 SS1]	1e-177	PF00155.16	4.6e-15	Aminotransferase class I and II	gb|HO735454.1|	HMA030102G09.T3 GLEST03 Ganoderma lucidum cDNA 3', mRNA sequence	2e-108	2.6.1.57
Psang01142	GAKI01000989	Hypothetical protein						NA	gb|EB077789.1|	TverSEQ9494 Trametes versicolor pBluescript (EcoRI-XhoI) Trametes versicolor cDNA clone TverSEQ9494, mRNA sequence	7e-62
Psang01143	GAKI01000990	Mannoprotein	tr|A8P332|A8P332_COPC7	Mannoprotein OS=Coprinopsis cinerea (strain Okayama-7 / 130 / ATCC MYA-4618 / FGSC 9003) GN=CC1G 09088 PE=4 SV=1	1e-125			NA	gb|HO727717.1|	HMA020524F02.T3 GLEST02 Ganoderma lucidum cDNA 3', mRNA sequence	0.0		Secretory pathway	3	Cleavage site between pos. 1 and 21	0.728 / 0.450
Psang01144	GAKI01000991	Peptidase family C50 protein	tr|B0E2C7|B0E2C7_LACBS	Cysteine peptidase C50 OS=Laccaria bicolor (strain S238N-H82 / ATCC MYA-4686) GN=LACBIDRAFT 317789 PE=4 SV=1	1e-162	PF03568.12	8.9e-78	Peptidase family C50	gb|HO756381.1|	HMA050284.T3a1_H06_034 GLEST05 Ganoderma lucidum cDNA 3', mRNA sequence	6e-69	3.4.22.49
Psang01145	GAKI01000992	Tetraspanin family protein	tr|B0DP66|B0DP66_LACBS	Tetraspanin Tsp2 family OS=Laccaria bicolor (strain S238N-H82 / ATCC MYA-4686) GN=LbTsp2-C PE=4 SV=1	1e-122	PF00335.15	1.3e-09	Tetraspanin family	gb|EB072648.1|	TverSEQ10426 Trametes versicolor pBluescript (EcoRI-XhoI) Trametes versicolor cDNA clone TverSEQ10426, mRNA sequence	0.0
Psang01146	GAKI01000993	Hypothetical protein	tr|D8PNY3|D8PNY3_SCHCM	Expressed protein OS=Schizophyllum commune (strain H4-8 / FGSC 9210) GN=SCHCODRAFT 254909 PE=4 SV=1	2e-46			NA	gb|HO746747.1|	HMA050014.T3_H12_082 GLEST05 Ganoderma lucidum cDNA 3', mRNA sequence	7e-176
Psang01147	GAKI01000994	Argininosuccinate synthase	gi|392563477|gb|EIW56656.1|	argininosuccinate synthetase [Trametes versicolor FP-101664 SS1]	0.0	PF00764.14	8.5e-153	Arginosuccinate synthase	gb|EB077571.1|	TverSEQ9099 Trametes versicolor pBluescript (EcoRI-XhoI) Trametes versicolor cDNA clone TverSEQ9099, mRNA sequence	0.0	6.3.4.5
Psang01148	GAKI01000995	Expansin	tr|B0CQ69|B0CQ69_LACBS	Expansin family protein OS=Laccaria bicolor (strain S238N-H82 / ATCC MYA-4686) GN=LACBIDRAFT 243825 PE=4 SV=1	4e-42	PF03330.13	1.3e-07	Rare lipoprotein A (RlpA)-like double-psi beta-barrel	gb|HO756384.1|	HMA050284.T3a1_H10_066 GLEST05 Ganoderma lucidum cDNA 3', mRNA sequence	3e-60
Psang01149	GAKI01000996	MaoC like domain-containing protein	gi|392564139|gb|EIW57317.1|	multifunctional beta-oxidation protein [Trametes versicolor FP-101664 SS1]	0.0	PF01575.14	5.8e-29	MaoC like domain	gb|EB077617.1|	TverSEQ9176 Trametes versicolor pBluescript (EcoRI-XhoI) Trametes versicolor cDNA clone TverSEQ9176, mRNA sequence	0.0	4.2.1.119
Psang01150	GAKI01000997	N-myristoyl transferase	gi|392566934|gb|EIW60109.1|	N-myristoyl transferase [Trametes versicolor FP-101664 SS1]	0.0	PF01233.14	1.6e-78	Myristoyl-CoA:protein N-myristoyltransferase, N-terminal domain	gb|EB075699.1|	TverSEQ6267 Trametes versicolor pBluescript (EcoRI-XhoI) Trametes versicolor cDNA clone TverSEQ6267, mRNA sequence	2e-171	2.3.1.97
Psang01151	GAKI01000998	HAD hydrolase	gi|392565994|gb|EIW59170.1|	HAD-like protein [Trametes versicolor FP-101664 SS1]	0.0	TIGR01509	1.2e-17	HAD hydrolase, family IA, variant 3	gb|DV758093.1|	PchrSEQ7331 Phanerochaete chrysosporium pBluescript (EcoRI-XhoI) Phanerochaete chrysosporium cDNA clone PchrSEQ7331, mRNA sequence	0.0						GH65
Psang01152	GAKI01000999	3-hydroxyisobutyryl-CoA hydrolase	gi|392567009|gb|EIW60184.1|	3-hydroxyisobutyryl-coenzyme A hydrolase isoform 1 [Trametes versicolor FP-101664 SS1]	0.0	PF13766.1	1.3e-32	2-enoyl-CoA Hydratase C-terminal region	gb|EB073771.1|	TverSEQ3164 Trametes versicolor pBluescript (EcoRI-XhoI) Trametes versicolor cDNA clone TverSEQ3164, mRNA sequence	5e-121	3.1.2.4
Psang01153	GAKI01001000	Mycolic acid cyclopropane synthetase	gi|392565005|gb|EIW58182.1|	sphingolipid C9-methyltransferase [Trametes versicolor FP-101664 SS1]	0.0	PF02353.15	1.2e-67	Mycolic acid cyclopropane synthetase	gb|EB075941.1|	TverSEQ6624 Trametes versicolor pBluescript (EcoRI-XhoI) Trametes versicolor cDNA clone TverSEQ6624, mRNA sequence	0.0
Psang01154	GAKI01001001	Cys/Met metabolism PLP-dependent enzyme				PF01053.15	5.7e-130	Cys/Met metabolism PLP-dependent enzyme	gb|EB072795.1|	TverSEQ10750 Trametes versicolor pBluescript (EcoRI-XhoI) Trametes versicolor cDNA clone TverSEQ10750, mRNA sequence	0.0	4.4.1.1
Psang01155	GAKI01001002	Amino acid permease	gi|392561544|gb|EIW54725.1|	amino acid transporter [Trametes versicolor FP-101664 SS1]	0.0	PF13520.1	3.5e-69	Amino acid permease	gb|HO733678.1|	HMA030042H05.T3 GLEST03 Ganoderma lucidum cDNA 3', mRNA sequence	0.0
Psang01156	GAKI01001003	GTP-binding protein	gi|392570501|gb|EIW63674.1|	GTP binding protein 4 [Trametes versicolor FP-101664 SS1]	0.0	PF08155.6	1.5e-29	NOGCT (NUC087) domain	gb|EB077859.1|	TverSEQ9626 Trametes versicolor pBluescript (EcoRI-XhoI) Trametes versicolor cDNA clone TverSEQ9626, mRNA sequence	0.0
Psang01157	GAKI01001004	Clavaminate synthase-like protein	gi|392570685|gb|EIW63857.1|	Clavaminate synthase-like protein [Trametes versicolor FP-101664 SS1]	0.0	PF02668.11	2.6e-49	Taurine catabolism dioxygenase TauD, TfdA family	gb|HO721154.1|	HMA020333E04.T3 GLEST02 Ganoderma lucidum cDNA 3', mRNA sequence	2e-177
Psang01158	GAKI01001005	Acyl-CoA dehydrogenase domain-containing protein	gi|392569084|gb|EIW62258.1|	acyl-CoA oxidase [Trametes versicolor FP-101664 SS1]	0.0	PF00441.19	5.9e-42	Acyl-CoA dehydrogenase, C-terminal domain	gb|HO718128.1|	HMA020233A09.T3 GLEST02 Ganoderma lucidum cDNA 3', mRNA sequence	0.0	1.3.8.5	Mitochondrion	1
Psang01159	GAKI01001006	RNA recognition domain-containing protein	tr|A8NZ51|A8NZ51_COPC7	Rnp24p OS=Coprinopsis cinerea (strain Okayama-7 / 130 / ATCC MYA-4618 / FGSC 9003) GN=CC1G 08159 PE=4 SV=1	3e-83	PF14259.1	5.7e-22	RNA recognition motif (a.k.a. RRM, RBD, or RNP domain)	gb|DV763600.1|	PchrSEQ012451 Phanerochaete chrysosporium pBluescript (EcoRI-XhoI) Phanerochaete chrysosporium cDNA clone PchrSEQ012451, mRNA sequence	7e-56
Psang01160	GAKI01001007	Long-chain-fatty-acid-CoA ligase	gi|392567321|gb|EIW60496.1|	acetyl-CoA synthetase-like protein [Trametes versicolor FP-101664 SS1]	0.0	PF00501.23	7e-55	AMP-binding enzyme	gb|HO732484.1|	HMA020513C01.T3 GLEST02 Ganoderma lucidum cDNA 3', mRNA sequence	1e-129	6.2.1.3
Psang01161	GAKI01001008	Amino acid permease	tr|I2FYG9|I2FYG9_USTHO	Related to neutral amino acid permease OS=Ustilago hordei PE=4 SV=1	4e-76	PF01490.13	1.8e-34	Transmembrane amino acid transporter protein	gb|HS495250.1|	CCUT1594.b1 CCUT Phanerochaete carnosa HHB-10118-sp mycelium grown in liquid YMPG medium Phanerochaete carnosa cDNA clone CCUT1594 5', mRNA sequence	5e-172		Secretory pathway	5
Psang01162	GAKI01001009	Stomatin family protein	tr|A8P6A5|A8P6A5_COPC7	Stomatin family protein OS=Coprinopsis cinerea (strain Okayama-7 / 130 / ATCC MYA-4618 / FGSC 9003) GN=CC1G 08841 PE=4 SV=1	1e-178	PF01145.20	2.9e-23	SPFH domain / Band 7 family	gb|HO718979.1|	HMA020262B01.T3 GLEST02 Ganoderma lucidum cDNA 3', mRNA sequence	0.0
Psang01163	GAKI01001010	Hypothetical protein						NA	gb|HO745898.1|	HMA040052D10.T3 GLEST04 Ganoderma lucidum cDNA 3', mRNA sequence	4e-59		Secretory pathway	3
Psang01164	GAKI01001011	Hypothetical protein						NA	gb|HO728171.1|	HMA020542D10.T3 GLEST02 Ganoderma lucidum cDNA 3', mRNA sequence	4e-27		Mitochondrion	3
Psang01165	GAKI01001012	Glycoside hydrolase family 61 protein	tr|D8PQJ8|D8PQJ8_SCHCM	Glycoside hydrolase family 61 protein OS=Schizophyllum commune (strain H4-8 / FGSC 9210) GN=SCHCODRAFT 80310 PE=4 SV=1	4e-62	PF03443.9	6.5e-69	Glycosyl hydrolase family 61	gb|HO713804.1|	HMA020091D03.T3a1 GLEST02 Ganoderma lucidum cDNA 3', mRNA sequence	5e-77		Secretory pathway	1	Cleavage site between pos. 1 and 22	0.758 / 0.450	GH61
Psang01166	GAKI01001013	Hypothetical protein						NA	gb|HO723360.1|	HMA020394D06.T3 GLEST02 Ganoderma lucidum cDNA 3', mRNA sequence	3e-105		Secretory pathway	5
Psang01167	GAKI01001014	Glucose-6-phosphate dehydrogenase	gi|392568750|gb|EIW61924.1|	glucose-6-P dehydrogenase [Trametes versicolor FP-101664 SS1]	0.0	TIGR00871	2.2e-134	glucose-6-phosphate dehydrogenase	gb|GR759482.1|	CCPC3959.b1 CCPC Heterobasidion annosum Liquid high nitrogen MMN-medium (L) Heterobasidion annosum cDNA clone CCPC3959 5', mRNA sequence	0.0	1.1.1.49	Secretory pathway	3
Psang01168	GAKI01001015	Argininosuccinate lyase	gi|392566874|gb|EIW60049.1|	argininosuccinate lyase [Trametes versicolor FP-101664 SS1]	0.0	TIGR00838	3.1e-183	argininosuccinate lyase	gb|EB075231.1|	TverSEQ5573 Trametes versicolor pBluescript (EcoRI-XhoI) Trametes versicolor cDNA clone TverSEQ5573, mRNA sequence	0.0	4.3.2.1
Psang01169	GAKI01001016	Potassium:hydrogen antiporter	tr|A8N7R1|A8N7R1_COPC7	Potassium:hydrogen antiporter OS=Coprinopsis cinerea (strain Okayama-7 / 130 / ATCC MYA-4618 / FGSC 9003) GN=CC1G 02318 PE=4 SV=2	1e-105			NA	gb|DV761661.1|	PchrSEQ011912 Phanerochaete chrysosporium pBluescript (EcoRI-XhoI) Phanerochaete chrysosporium cDNA clone PchrSEQ011912, mRNA sequence	9e-29		Secretory pathway	1
Psang01170	GAKI01001017	Phospholipase D	gi|392559006|gb|EIW52191.1|	phospholipase D/nuclease [Trametes versicolor FP-101664 SS1]	0.0	PF13091.1	2.4e-07	PLD-like domain	gb|HO722267.1|	HMA020364F11.T3 GLEST02 Ganoderma lucidum cDNA 3', mRNA sequence	2e-170	3.1.4.4
Psang01171	GAKI01001018	Methionine adenosyltransferase	gi|392567143|gb|EIW60318.1|	methionine adenosyltransferase [Trametes versicolor FP-101664 SS1]	0.0	TIGR01034	1.2e-185	methionine adenosyltransferase	emb|CU905096.1|	CU905096 Mycelium grown for 48h Podospora anserina cDNA clone HH0AB26AE04, mRNA sequence	0.0	2.5.1.6
Psang01172	GAKI01001019	Iron permease	gi|392562410|gb|EIW55590.1|	iron permease FTR1 [Trametes versicolor FP-101664 SS1]	0.0	PF03239.9	1.6e-66	Iron permease FTR1 family	gb|HO753291.1|	HMA050204.T3_F10_070 GLEST05 Ganoderma lucidum cDNA 3', mRNA sequence	0.0		Secretory pathway	2
Psang01173	GAKI01001020	Hypothetical protein	tr|D8PUH2|D8PUH2_SCHCM	Expressed protein (Fragment) OS=Schizophyllum commune (strain H4-8 / FGSC 9210) GN=SCHCODRAFT 84356 PE=4 SV=1	7e-10			NA	gb|EB077065.1|	TverSEQ8345 Trametes versicolor pBluescript (EcoRI-XhoI) Trametes versicolor cDNA clone TverSEQ8345, mRNA sequence	1e-135		Mitochondrion	3
Psang01174	GAKI01001021	Pcna domain containing protein	gi|392559057|gb|EIW52242.1|	proliferating cell nuclear antigen [Trametes versicolor FP-101664 SS1]	1e-105	TIGR00590	4e-106	proliferating cell nuclear antigen (pcna)	gb|HO733250.1|	HMA030024D04.T3 GLEST03 Ganoderma lucidum cDNA 3', mRNA sequence	0.0
Psang01175	GAKI01001022	Rds1 protein	gi|392570456|gb|EIW63629.1|	Rds1 protein [Trametes versicolor FP-101664 SS1]	1e-153	PF13668.1	1e-16	Ferritin-like domain	gb|DR028116.1|	bda010041_D10_11.b1_037.ab1 Antrodia cinnamomea cDNA Library Taiwanofungus camphoratus cDNA, mRNA sequence	1e-83		Mitochondrion	2
Psang01176	GAKI01001023	Acyl-CoA dehydrogenase domain-containing protein	gi|392567107|gb|EIW60282.1|	acyl-CoA dehydrogenase NM domain-like protein [Trametes versicolor FP-101664 SS1]	0.0	PF00441.19	4.1e-45	Acyl-CoA dehydrogenase, C-terminal domain	gb|DV757806.1|	PchrSEQ6880 Phanerochaete chrysosporium pBluescript (EcoRI-XhoI) Phanerochaete chrysosporium cDNA clone PchrSEQ6880, mRNA sequence	0.0	1.3.8.4
Psang01177	GAKI01001024	TCP-1/cpn60 chaperonin family protein	tr|A8N3A3|A8N3A3_COPC7	T-complex protein 1 OS=Coprinopsis cinerea (strain Okayama-7 / 130 / ATCC MYA-4618 / FGSC 9003) GN=CC1G 00527 PE=3 SV=1	0.0	PF00118.19	4.2e-100	TCP-1/cpn60 chaperonin family	gb|EB073426.1|	TverSEQ2226 Trametes versicolor pBluescript (EcoRI-XhoI) Trametes versicolor cDNA clone TverSEQ2226, mRNA sequence	0.0
Psang01178	GAKI01001025	RNA recognition domain-containing protein	gi|392568536|gb|EIW61710.1|	RNA-binding domain-containing protein [Trametes versicolor FP-101664 SS1]	1e-126	PF00076.17	4.7e-31	RNA recognition motif. (a.k.a. RRM, RBD, or RNP domain)	gb|EB077035.1|	TverSEQ8292 Trametes versicolor pBluescript (EcoRI-XhoI) Trametes versicolor cDNA clone TverSEQ8292, mRNA sequence	0.0
Psang01179	GAKI01001026	RCC1 repeat-containing protein	gi|392564985|gb|EIW58162.1|	RCC1/BLIP-II [Trametes versicolor FP-101664 SS1]	1e-180	PF00415.13	7.5e-26	Regulator of chromosome condensation (RCC1) repeat	gb|EB076853.1|	TverSEQ7973 Trametes versicolor pBluescript (EcoRI-XhoI) Trametes versicolor cDNA clone TverSEQ7973, mRNA sequence	3e-162
Psang01180	GAKI01001027	RNA recognition domain-containing protein	tr|G4TPL7|G4TPL7_PIRID	Related to Transformer-2 protein homolog OS=Piriformospora indica (strain DSM 11827) GN=PIIN 07215 PE=4 SV=1	6e-44	PF00076.17	2.7e-17	RNA recognition motif. (a.k.a. RRM, RBD, or RNP domain)	gb|HO720723.1|	HMA020322C11.T3 GLEST02 Ganoderma lucidum cDNA 3', mRNA sequence	1e-135
Psang01181	GAKI01001028	Carbohydrate kinase	gi|392565296|gb|EIW58473.1|	glycerol kinase [Trametes versicolor FP-101664 SS1]	0.0	PF02782.11	9.9e-61	FGGY family of carbohydrate kinases, C-terminal domain	gb|EB074980.1|	TverSEQ5217 Trametes versicolor pBluescript (EcoRI-XhoI) Trametes versicolor cDNA clone TverSEQ5217, mRNA sequence	1e-166	2.7.1.30
Psang01182	GAKI01001029	DUF500 domain-containing protein	gi|392566207|gb|EIW59383.1|	DUF500-domain-containing protein [Trametes versicolor FP-101664 SS1]	1e-154	PF04366.7	1.1e-44	Family of unknown function (DUF500)	gb|EB072725.1|	TverSEQ10542 Trametes versicolor pBluescript (EcoRI-XhoI) Trametes versicolor cDNA clone TverSEQ10542, mRNA sequence	0.0
Psang01183	GAKI01001030	Pkinase domain-containing protein	tr|G4TFV0|G4TFV0_PIRID	Related to putative dual specificity protein kinase pom1 (C-terminal) OS=Piriformospora indica (strain DSM 11827) GN=PIIN 04152 PE=4 SV=1	0.0	PF00069.20	3.7e-52	Protein kinase domain	gb|HO723193.1|	HMA020392D07.T3 GLEST02 Ganoderma lucidum cDNA 3', mRNA sequence	0.0	2.7.12.1	Secretory pathway	5			GH18
Psang01184	GAKI01001031	Hypothetical protein				PF07228.7	0.00027	Stage II sporulation protein E (SpoIIE)	gb|DR029167.1|	bda010071_H03_11.b1_009.ab1 Antrodia cinnamomea cDNA Library Taiwanofungus camphoratus cDNA, mRNA sequence	2e-38	3.1.3.16
Psang01185	GAKI01001032	Oxysterol-binding protein	gi|392563491|gb|EIW56670.1|	Oxysterol-binding protein [Trametes versicolor FP-101664 SS1]	0.0	PF01237.13	1.3e-73	Oxysterol-binding protein	gb|EB076272.1|	TverSEQ7104 Trametes versicolor pBluescript (EcoRI-XhoI) Trametes versicolor cDNA clone TverSEQ7104, mRNA sequence	0.0
Psang01186	GAKI01001033	KH domain-containing protein	tr|A8N660|A8N660_COPC7	SCP160 protein OS=Coprinopsis cinerea (strain Okayama-7 / 130 / ATCC MYA-4618 / FGSC 9003) GN=CC1G 01975 PE=4 SV=2	1e-178	PF00013.24	6.4e-39	KH domain	gb|HO732666.1|	HMA020543E02.T3 GLEST02 Ganoderma lucidum cDNA 3', mRNA sequence	1e-153
Psang01187	GAKI01001034	Zinc finger C-x8-C-x5-C-x3-H type protein				PF00642.19	2.7e-17	Zinc finger C-x8-C-x5-C-x3-H type (and similar)	gb|HO747872.1|	HMA050053.T3_F09_069 GLEST05 Ganoderma lucidum cDNA 3', mRNA sequence	9e-99
Psang01188	GAKI01001035	Peptidase family C13 protein	tr|E6R7U5|E6R7U5_CRYGW	GPI-anchor transamidase, putative OS=Cryptococcus gattii serotype B (strain WM276 / ATCC MYA-4071) GN=CGB F1560C PE=4 SV=1	1e-143	PF01650.13	1.2e-44	Peptidase C13 family	gb|HO757114.1|	HMA050192.T3a1_A12_096 GLEST05 Ganoderma lucidum cDNA 3', mRNA sequence	1e-148		Secretory pathway	1	Cleavage site between pos. 1 and 20	0.904 / 0.450
Psang01189	GAKI01001036	UROD/MetE-like protein	gi|392569171|gb|EIW62345.1|	UROD/MetE-like protein [Trametes versicolor FP-101664 SS1]	0.0	PF01717.13	6e-16	Cobalamin-independent synthase, Catalytic domain	gb|HO736812.1|	HMA030152D09.T3 GLEST03 Ganoderma lucidum cDNA 3', mRNA sequence	0.0		Mitochondrion	3
Psang01190	GAKI01001037	Metallopeptidase family M35	gi|392569022|gb|EIW62196.1|	Metalloprotease [Trametes versicolor FP-101664 SS1]	1e-102	PF02102.10	5.1e-30	Deuterolysin metalloprotease (M35) family				3.4.24.39	Secretory pathway	1	Cleavage site between pos. 1 and 17	0.830 / 0.450
Psang01191	GAKI01001038	CBS domain-containing protein	gi|392571726|gb|EIW64898.1|	CBS-domain-containing protein [Trametes versicolor FP-101664 SS1]	1e-158	PF00564.19	6.8e-10	PB1 domain	gb|FL622960.1|	CAIN701.rev CAIN Postia placenta in rich medium Postia placenta cDNA clone CAIN701 3', mRNA sequence	1e-134
Psang01192	GAKI01001039	Hypothetical protein				PF00134.18	3.1e-09	Cyclin, N-terminal domain	gb|EB075874.1|	TverSEQ6531 Trametes versicolor pBluescript (EcoRI-XhoI) Trametes versicolor cDNA clone TverSEQ6531, mRNA sequence	0.0
Psang01193	GAKI01001040	Major Facilitator Superfamily (MFS) transporter	gi|392559827|gb|EIW53011.1|	general substrate transporter [Trametes versicolor FP-101664 SS1]	0.0	PF00083.19	2.7e-77	Sugar (and other) transporter	gb|EB076438.1|	TverSEQ7343 Trametes versicolor pBluescript (EcoRI-XhoI) Trametes versicolor cDNA clone TverSEQ7343, mRNA sequence	0.0		Mitochondrion	4
Psang01194	GAKI01001041	ARM repeat-containing protein	gi|392571502|gb|EIW64674.1|	ARM repeat-containing protein [Trametes versicolor FP-101664 SS1]	0.0	PF02985.17	2.5e-27	HEAT repeat	gb|HO733646.1|	HMA030042D03.T3 GLEST03 Ganoderma lucidum cDNA 3', mRNA sequence	0.0		Mitochondrion	1
Psang01195	GAKI01001042	Aspartyl endopeptidase	gi|392568782|gb|EIW61956.1|	aspartic peptidase A1 [Trametes versicolor FP-101664 SS1]	0.0	PF00026.18	2e-110	Eukaryotic aspartyl protease	gb|GW375367.1|	CBXY2851.x2 CBXY Schizophyllum commune 4-day-old colony, grown at 25 C in the light (L) Schizophyllum commune cDNA clone CBXY2851 5', mRNA sequence	8e-169	3.4.23.25
Psang01196	GAKI01001043	Acyl-CoA dehydrogenase domain-containing protein	gi|392564148|gb|EIW57326.1|	acyl-CoA dehydrogenase [Trametes versicolor FP-101664 SS1]	1e-143	PF00441.19	3.9e-23	Acyl-CoA dehydrogenase, C-terminal domain	gb|EB005599.1|	GtraSEQ13405 Gloeophyllum trabeum pBluescript (EcoRI-XhoI) Gloeophyllum trabeum cDNA clone GtraSEQ13405, mRNA sequence	1e-147
Psang01197	GAKI01001044	RasGEF domain-containing protein	gi|392566012|gb|EIW59188.1|	ras GEF [Trametes versicolor FP-101664 SS1]	0.0	PF00617.14	4e-22	RasGEF domain	gb|EB076713.1|	TverSEQ7737 Trametes versicolor pBluescript (EcoRI-XhoI) Trametes versicolor cDNA clone TverSEQ7737, mRNA sequence	0.0
Psang01198	GAKI01001045	Cytochrome b5	gi|392562338|gb|EIW55518.1|	oxidoreductase [Trametes versicolor FP-101664 SS1]	0.0	PF00173.23	1.1e-21	Cytochrome b5-like Heme/Steroid binding domain	gb|EB077418.1|	TverSEQ8891 Trametes versicolor pBluescript (EcoRI-XhoI) Trametes versicolor cDNA clone TverSEQ8891, mRNA sequence	4e-172
Psang01199	GAKI01001046	Hypothetical protein						NA	gb|HO737031.1|	HMA030154G11.T3 GLEST03 Ganoderma lucidum cDNA 3', mRNA sequence	7e-132		Secretory pathway	3
Psang01200	GAKI01001047	Hypothetical protein						NA
Psang01201	GAKI01001048	Iron reductase	gi|392562971|gb|EIW56151.1|	iron reductase [Trametes versicolor FP-101664 SS1]	1e-170	PF08022.7	6.3e-12	FAD-binding domain	gb|EB072949.1|	TverSEQ11031 Trametes versicolor pBluescript (EcoRI-XhoI) Trametes versicolor cDNA clone TverSEQ11031, mRNA sequence	1e-122	1.6.3.1	Mitochondrion	5
Psang01202	GAKI01001049	Hypothetical protein				PF01285.13	4e-08	TEA/ATTS domain family	gb|EB077283.1|	TverSEQ8702 Trametes versicolor pBluescript (EcoRI-XhoI) Trametes versicolor cDNA clone TverSEQ8702, mRNA sequence	7e-94		Mitochondrion	5
Psang01203	GAKI01001050	Aquaporin-like protein	gi|392564318|gb|EIW57496.1|	aquaporin-like protein [Trametes versicolor FP-101664 SS1]	1e-131	PF00230.15	6.1e-48	Major intrinsic protein	gb|EB099036.1|	EST61468 Larval Stage 1 Aedes aegypti cDNA clone AEGR-LS1-188-C03-U.AB1 5', mRNA sequence	9e-48		Mitochondrion	4
Psang01204	GAKI01001051	Hypothetical protein	tr|D8PT28|D8PT28_SCHCM	Expressed protein OS=Schizophyllum commune (strain H4-8 / FGSC 9210) GN=SCHCODRAFT 84606 PE=4 SV=1	2e-77			NA	gb|HO737886.1|	HMA030034E02.T3 GLEST03 Ganoderma lucidum cDNA 3', mRNA sequence	2e-152
Psang01205	GAKI01001052	Glycoside hydrolase family 18, putative chitinase, protein 9	gi|392563972|gb|EIW57150.1|	glycoside hydrolase [Trametes versicolor FP-101664 SS1]	1e-141	PF00704.23	6.5e-14	Glycosyl hydrolases family 18	gb|FL625481.1|	CATO714.rev CATO Postia placenta in Glucose medium Postia placenta cDNA clone CATO714 3', mRNA sequence	7e-43	3.2.1.14					GH18|CBM19
Psang01206	GAKI01001053	GDP dissociation inhibitor	gi|392570710|gb|EIW63882.1|	rab GDP-dissociation inhibitor [Trametes versicolor FP-101664 SS1]	0.0	PF00996.13	1.4e-175	GDP dissociation inhibitor	gb|FL600658.1|	CAIG12579.fwd CAIG Postia placenta in rich medium Postia placenta cDNA clone CAIG12579 5', mRNA sequence	0.0
Psang01207	GAKI01001054	R3H domain-containing protein	tr|A8NG56|A8NG56_COPC7	RRM/R3H domain-containing protein OS=Coprinopsis cinerea (strain Okayama-7 / 130 / ATCC MYA-4618 / FGSC 9003) GN=CC1G 05181 PE=4 SV=1	3e-77	PF01424.17	3.1e-09	R3H domain	gb|DV761060.1|	PchrSEQ011565 Phanerochaete chrysosporium pBluescript (EcoRI-XhoI) Phanerochaete chrysosporium cDNA clone PchrSEQ011565, mRNA sequence	2e-93
Psang01208	GAKI01001055	Ketol-acid reductoisomerase	gi|392564578|gb|EIW57756.1|	acetohydroxyacid reductoisomerase [Trametes versicolor FP-101664 SS1]	0.0	TIGR00465	1.4e-109	ketol-acid reductoisomerase	gb|EB072687.1|	TverSEQ10482 Trametes versicolor pBluescript (EcoRI-XhoI) Trametes versicolor cDNA clone TverSEQ10482, mRNA sequence	0.0	1.1.1.86
Psang01209	GAKI01001056	Manganese superoxide dimutase	tr|B0CYW0|B0CYW0_LACBS	Manganese superoxide dismutase OS=Laccaria bicolor (strain S238N-H82 / ATCC MYA-4686) GN=LbMnSOD1 PE=4 SV=1	7e-66	PF02777.13	2e-14	Iron/manganese superoxide dismutases, C-terminal domain	gb|EB076305.1|	TverSEQ7157 Trametes versicolor pBluescript (EcoRI-XhoI) Trametes versicolor cDNA clone TverSEQ7157, mRNA sequence	1e-148	1.15.1.1
Psang01210	GAKI01001057	Ca2+-transporting ATPase	gi|392567373|gb|EIW60548.1|	calcium-transporting ATPase [Trametes versicolor FP-101664 SS1]	0.0	PF00689.16	1.2e-44	Cation transporting ATPase, C-terminus	gb|HO732674.1|	HMA020544C02.T3 GLEST02 Ganoderma lucidum cDNA 3', mRNA sequence	0.0	3.6.3.8	Secretory pathway	1
Psang01211	GAKI01001058	Gag-like protein	tr|Q9C4A9|Q9C4A9_TRIMT	Gag-like protein OS=Tricholoma matsutake PE=4 SV=1	5e-21			NA
Psang01212	GAKI01001059	Hypothetical protein				PF13229.1	2.6e-08	Right handed beta helix region	gb|GW361969.1|	CBXX2457.x3 CBXX Schizophyllum commune 4-day-old colony, grown at 25 C in the light (H) Schizophyllum commune cDNA clone CBXX2457 5', mRNA sequence	6e-88
Psang01213	GAKI01001060	Glycosyltransferase family 2, putative chitin synthase, protein 8	gi|409044725|gb|EKM54206.1|	glycosyltransferase family 2 protein [Phanerochaete carnosa HHB-10118-sp]	6e-60			NA	gb|EX793801.1|	CAHG3467.fwd CAHG Laccaria bicolor Vegetative mycelium and Fruiting body (3-10k) Laccaria bicolor cDNA clone CAHG3467 5', mRNA sequence	2e-31	2.4.1.16	Secretory pathway	2			GT2
Psang01214	GAKI01001061	Hypothetical protein	tr|D8PZW1|D8PZW1_SCHCM	Expressed protein OS=Schizophyllum commune (strain H4-8 / FGSC 9210) GN=SCHCODRAFT 66649 PE=4 SV=1	4e-88			NA	gb|EB072688.1|	TverSEQ10483 Trametes versicolor pBluescript (EcoRI-XhoI) Trametes versicolor cDNA clone TverSEQ10483, mRNA sequence	3e-167		Secretory pathway	2
Psang01215	GAKI01001062	RNA recognition domain-containing protein	tr|A8P6C2|A8P6C2_COPC7	RNA-binding protein Csx1 OS=Coprinopsis cinerea (strain Okayama-7 / 130 / ATCC MYA-4618 / FGSC 9003) GN=CC1G 08852 PE=4 SV=2	4e-43	PF00076.17	3.4e-16	RNA recognition motif. (a.k.a. RRM, RBD, or RNP domain)	gb|EB072413.1|	TverSEQ10128 Trametes versicolor pBluescript (EcoRI-XhoI) Trametes versicolor cDNA clone TverSEQ10128, mRNA sequence	5e-108		Mitochondrion	2
Psang01216	GAKI01001063	G-protein alpha subunit	gi|392564225|gb|EIW57403.1|	G-protein alpha subunit [Trametes versicolor FP-101664 SS1]	1e-157	PF00503.15	9.6e-101	G-protein alpha subunit	gb|HO734533.1|	HMA030072D01.T3 GLEST03 Ganoderma lucidum cDNA 3', mRNA sequence	7e-163
Psang01217	GAKI01001064	CTP synthase	gi|392562328|gb|EIW55508.1|	CTP synthase [Trametes versicolor FP-101664 SS1]	0.0	PF00117.23	9.5e-49	Glutamine amidotransferase class-I	gb|FL595800.1|	CAIF604.fwd CAIF Postia placenta in rich medium Postia placenta cDNA clone CAIF604 5', mRNA sequence	5e-152	6.3.4.2
Psang01218	GAKI01001065	Alpha/beta hydrolase family protein	gi|392564763|gb|EIW57941.1|	alpha/beta-hydrolase [Trametes versicolor FP-101664 SS1]	1e-136	PF12697.2	3e-20	Alpha/beta hydrolase family	gb|EB072930.1|	TverSEQ11009 Trametes versicolor pBluescript (EcoRI-XhoI) Trametes versicolor cDNA clone TverSEQ11009, mRNA sequence	1e-77
Psang01219	GAKI01001066	Glycosyltransferase family 15, putative mannosyltransferase protein 2	gi|392566815|gb|EIW59990.1|	glycosyltransferase family 15 protein [Trametes versicolor FP-101664 SS1]	0.0	PF01793.11	3.7e-140	Glycolipid 2-alpha-mannosyltransferase	gb|HO744239.1|	HMA040151F11.T3 GLEST04 Ganoderma lucidum cDNA 3', mRNA sequence	0.0		Secretory pathway	1	Cleavage site between pos. 1 and 23	0.782 / 0.450	GT15
Psang01220	GAKI01001067	Hypothetical protein						NA					Mitochondrion	1
Psang01221	GAKI01001068	S-adenosyl-L-methionine-dependent methyltransferase	gi|392570210|gb|EIW63383.1|	S-adenosyl-L-methionine-dependent methyltransferase [Trametes versicolor FP-101664 SS1]	0.0	PF13847.1	1e-13	Methyltransferase domain	gb|HO733223.1|	HMA030024A01.T3 GLEST03 Ganoderma lucidum cDNA 3', mRNA sequence	0.0
Psang01222	GAKI01001069	Peroxin	tr|A8P947|A8P947_COPC7	Peroxin 13 OS=Coprinopsis cinerea (strain Okayama-7 / 130 / ATCC MYA-4618 / FGSC 9003) GN=CC1G 09550 PE=4 SV=1	1e-123	PF04088.8	3.2e-43	Peroxin 13, N-terminal region	gb|EB074817.1|	TverSEQ5004 Trametes versicolor pBluescript (EcoRI-XhoI) Trametes versicolor cDNA clone TverSEQ5004, mRNA sequence	0.0
Psang01223	GAKI01001070	Aldo/keto reductase family protein				PF00248.16	1.9e-62	Aldo/keto reductase family	gb|HO741568.1|	HMA040071A07.T3 GLEST04 Ganoderma lucidum cDNA 3', mRNA sequence	2e-133
Psang01224	GAKI01001071	Mitochondrial inner membrane protein	tr|A8NT57|A8NT57_COPC7	Mitochondrial protein OS=Coprinopsis cinerea (strain Okayama-7 / 130 / ATCC MYA-4618 / FGSC 9003) GN=CC1G 10943 PE=4 SV=1	1e-142	PF09731.4	4.3e-90	Mitochondrial inner membrane protein	gb|EB077316.1|	TverSEQ8749 Trametes versicolor pBluescript (EcoRI-XhoI) Trametes versicolor cDNA clone TverSEQ8749, mRNA sequence	0.0
Psang01225	GAKI01001072	Diacylglycerol kinase	tr|G4T6A4|G4T6A4_PIRID	Related to LCB5-sphingolipid long chain base kinase OS=Piriformospora indica (strain DSM 11827) GN=PIIN 00575 PE=4 SV=1	7e-88	PF00781.19	4.5e-23	Diacylglycerol kinase catalytic domain	gb|EB073395.1|	TverSEQ2111 Trametes versicolor pBluescript (EcoRI-XhoI) Trametes versicolor cDNA clone TverSEQ2111, mRNA sequence	9e-105		Mitochondrion	4
Psang01226	GAKI01001073	Isocitrate/isopropylmalate dehydrogenase	gi|392568708|gb|EIW61882.1|	mitochondrial NAD-homo-isocitrate dehydrogenase LysB [Trametes versicolor FP-101664 SS1]	1e-170	PF00180.15	1.9e-46	Isocitrate/isopropylmalate dehydrogenase	gb|HO741290.1|	HMA040062B10.T3 GLEST04 Ganoderma lucidum cDNA 3', mRNA sequence	5e-159	1.1.1.87	Mitochondrion	3
Psang01227	GAKI01001074	Cortical protein marker for cell polarity				PF12768.2	2.9e-83	Cortical protein marker for cell polarity	gb|FL616682.1|	CAIH579.rev CAIH Postia placenta in rich medium Postia placenta cDNA clone CAIH579 3', mRNA sequence	7e-49
Psang01228	GAKI01001075	DnaJ domain-containing protein	gi|392560525|gb|EIW53708.1|	DnaJ-domain-containing protein [Trametes versicolor FP-101664 SS1]	0.0	PF00226.26	4.4e-17	DnaJ domain	gb|HO734245.1|	HMA030062C09.T3 GLEST03 Ganoderma lucidum cDNA 3', mRNA sequence	0.0
Psang01229	GAKI01001076	WD40 repeat-containing protein	gi|392564197|gb|EIW57375.1|	WD40 repeat-like protein [Trametes versicolor FP-101664 SS1]	0.0	PF00400.27	1e-29	WD domain, G-beta repeat	gb|EB077204.1|	TverSEQ8578 Trametes versicolor pBluescript (EcoRI-XhoI) Trametes versicolor cDNA clone TverSEQ8578, mRNA sequence	0.0
Psang01230	GAKI01001077	CRAL/TRIO domain-containing protein	gi|392566321|gb|EIW59497.1|	CRAL/TRIO domain-containing protein [Trametes versicolor FP-101664 SS1]	1e-174	PF00650.15	1.3e-27	CRAL/TRIO domain	gb|HO743781.1|	HMA040133G05.T3 GLEST04 Ganoderma lucidum cDNA 3', mRNA sequence	1e-102
Psang01231	GAKI01001078	PriA protein	sp|Q01200|PRIA_LENED	Protein priA OS=Lentinula edodes GN=priA PE=2 SV=1	3e-41			NA	gb|HO714746.1|	HMA020122D06.T3 GLEST02 Ganoderma lucidum cDNA 3', mRNA sequence	2e-69
Psang01232	GAKI01001079	Armadillo/beta-catenin-like repeat containing protein	gi|392571151|gb|EIW64323.1|	importin alpha protein [Trametes versicolor FP-101664 SS1]	0.0	PF00514.18	1.7e-73	Armadillo/beta-catenin-like repeat	gb|GW361207.1|	CBXX1928.x2 CBXX Schizophyllum commune 4-day-old colony, grown at 25 C in the light (H) Schizophyllum commune cDNA clone CBXX1928 5', mRNA sequence	0.0
Psang01233	GAKI01001080	RNA recognition domain-containing protein	tr|I2FUB0|I2FUB0_USTHO	Related to LHP1-RNA binding protein OS=Ustilago hordei PE=4 SV=1	2e-35	PF00076.17	6.1e-07	RNA recognition motif. (a.k.a. RRM, RBD, or RNP domain)	gb|HO710408.1|	789-884-T3.xg_D10_074 GLEST01 Ganoderma lucidum cDNA 3', mRNA sequence	2e-169
Psang01234	GAKI01001081	NAD-P-binding protein	gi|392571582|gb|EIW64754.1|	NAD-P-binding protein [Trametes versicolor FP-101664 SS1]	0.0	PF01408.17	2.4e-09	Oxidoreductase family, NAD-binding Rossmann fold	gb|EB073924.1|	TverSEQ3500 Trametes versicolor pBluescript (EcoRI-XhoI) Trametes versicolor cDNA clone TverSEQ3500, mRNA sequence	0.0
Psang01235	GAKI01001082	Peroxisomal biogenesis factor	gi|392571645|gb|EIW64817.1|	peroxisomal biogenesis factor 11 [Trametes versicolor FP-101664 SS1]	1e-140	PF05648.9	3.5e-48	Peroxisomal biogenesis factor 11 (PEX11)	gb|EB077768.1|	TverSEQ9434 Trametes versicolor pBluescript (EcoRI-XhoI) Trametes versicolor cDNA clone TverSEQ9434, mRNA sequence	3e-167		Mitochondrion	5
Psang01236	GAKI01001083	Kynureninase	gi|392566839|gb|EIW60014.1|	kynureninase [Trametes versicolor FP-101664 SS1]	0.0	TIGR01814	2.8e-112	kynureninase	gb|HO744209.1|	HMA040151C12.T3 GLEST04 Ganoderma lucidum cDNA 3', mRNA sequence	3e-105	3.7.1.3
Psang01237	GAKI01001084	RNA recognition domain-containing protein	tr|A8P7T2|A8P7T2_COPC7	Heterogeneous nuclear ribonucleoprotein HRP1 OS=Coprinopsis cinerea (strain Okayama-7 / 130 / ATCC MYA-4618 / FGSC 9003) GN=CC1G 06631 PE=4 SV=1	8e-79	PF00076.17	3.4e-37	RNA recognition motif. (a.k.a. RRM, RBD, or RNP domain)	gb|FL608491.1|	CAIG5352.fwd CAIG Postia placenta in rich medium Postia placenta cDNA clone CAIG5352 5', mRNA sequence	3e-73
Psang01238	GAKI01001085	Helix-loop-helix DNA-binding domain-containing protein	gi|392558462|gb|EIW51650.1|	HLH-domain-containing protein [Trametes versicolor FP-101664 SS1]	2e-60	PF00010.21	7.5e-05	Helix-loop-helix DNA-binding domain	gb|HO751055.1|	HMA050151.T3_E04_024 GLEST05 Ganoderma lucidum cDNA 3', mRNA sequence	8e-61
Psang01239	GAKI01001086	Triose-phosphate Transporter family protein	gi|392561881|gb|EIW55062.1|	TPT-domain-containing protein [Trametes versicolor FP-101664 SS1]	0.0	PF03151.11	3.7e-23	Triose-phosphate Transporter family	gb|EB077841.1|	TverSEQ9585 Trametes versicolor pBluescript (EcoRI-XhoI) Trametes versicolor cDNA clone TverSEQ9585, mRNA sequence	0.0						GT32
Psang01240	GAKI01001087	Succinate-CoA ligase	gi|392571345|gb|EIW64517.1|	succinate-CoA ligase [Trametes versicolor FP-101664 SS1]	0.0	PF08442.5	3.2e-57	ATP-grasp domain	gb|EB072644.1|	TverSEQ10422 Trametes versicolor pBluescript (EcoRI-XhoI) Trametes versicolor cDNA clone TverSEQ10422, mRNA sequence	0.0	6.2.1.4
Psang01241	GAKI01001088	Meiotic recombination-related protein	tr|E6R3P7|E6R3P7_CRYGW	Meiotic recombination-related protein, putative OS=Cryptococcus gattii serotype B (strain WM276 / ATCC MYA-4071) GN=CGB D3460C PE=4 SV=1	4e-75	PF10281.4	1.5e-26	Putative stress-responsive nuclear envelope protein	gb|DR049700.1|	RTBOR1_18_B02.g1_A029 Roots plus added boron Pinus taeda cDNA clone RTBOR1_18_B02_A029 5', mRNA sequence	1e-34
Psang01242	GAKI01001089	ATP-binding cassette (ABC) transporter	tr|D6RL84|D6RL84_COPC7	Mitochondrial half-size ABC transporter OS=Coprinopsis cinerea (strain Okayama-7 / 130 / ATCC MYA-4618 / FGSC 9003) GN=CC1G 14219 PE=3 SV=1	4e-78	PF00005.22	1.4e-10	ABC transporter	gb|HO712711.1|	HMA020061C04.T3 GLEST02 Ganoderma lucidum cDNA 3', mRNA sequence	2e-87		Secretory pathway	3			GT4
Psang01243	GAKI01001090	RNI-like protein	gi|392566179|gb|EIW59355.1|	RNI-like protein [Trametes versicolor FP-101664 SS1]	1e-175	PF13516.1	1.6e-15	Leucine Rich repeat	gb|EB077088.1|	TverSEQ8392 Trametes versicolor pBluescript (EcoRI-XhoI) Trametes versicolor cDNA clone TverSEQ8392, mRNA sequence	0.0		Mitochondrion	4
Psang01244	GAKI01001091	Hypothetical protein	tr|D6RNC3|D6RNC3_COPC7	Capsular associated protein OS=Coprinopsis cinerea (strain Okayama-7 / 130 / ATCC MYA-4618 / FGSC 9003) GN=CC1G 15593 PE=4 SV=1	6e-28			NA	gb|EB077828.1|	TverSEQ9560 Trametes versicolor pBluescript (EcoRI-XhoI) Trametes versicolor cDNA clone TverSEQ9560, mRNA sequence	1e-160		Mitochondrion	4
Psang01245	GAKI01001092	DUF3767 domain-containing protein	gi|392566193|gb|EIW59369.1|	Rhodanese-like protein [Trametes versicolor FP-101664 SS1]	1e-86	PF12597.3	2e-20	Protein of unknown function (DUF3767)	gb|HO752870.1|	HMA050193.T3_F03_021 GLEST05 Ganoderma lucidum cDNA 3', mRNA sequence	2e-87	1.20.4.1	Secretory pathway	5
Psang01246	GAKI01001093	Hypothetical protein						NA	gb|HO741377.1|	HMA040063C08.T3 GLEST04 Ganoderma lucidum cDNA 3', mRNA sequence	2e-56		Mitochondrion	3
Psang01247	GAKI01001094	Alpha-ketoacid dehydrogenase kinase	gi|392568773|gb|EIW61947.1|	alpha-ketoacid dehydrogenase kinase N-terminal domain-containing protein [Trametes versicolor FP-101664 SS1]	0.0	PF10436.4	7.6e-34	Mitochondrial branched-chain alpha-ketoacid dehydrogenase kinase	gb|DV759810.1|	PchrSEQ9487 Phanerochaete chrysosporium pBluescript (EcoRI-XhoI) Phanerochaete chrysosporium cDNA clone PchrSEQ9487, mRNA sequence	2e-50	2.7.11.4
Psang01248	GAKI01001095	Glycoside hydrolase family 16, putative endo-1,3(4)-beta glucanase, protein 7	gi|409042919|gb|EKM52402.1|	glycoside hydrolase family 16 protein [Phanerochaete carnosa HHB-10118-sp]	1e-128			NA	gb|HO747723.1|	HMA050051.T3_H02_002 GLEST05 Ganoderma lucidum cDNA 3', mRNA sequence	2e-100						GH16
Psang01249	GAKI01001096	RhoGEF domain-containing protein	tr|D6RLF0|D6RLF0_COPC7	Rho guanine nucleotide exchange factor scd1 OS=Coprinopsis cinerea (strain Okayama-7 / 130 / ATCC MYA-4618 / FGSC 9003) GN=CC1G 14259 PE=4 SV=1	5e-82	PF00621.15	3.6e-15	RhoGEF domain	gb|HO727462.1|	HMA020521D09.T3 GLEST02 Ganoderma lucidum cDNA 3', mRNA sequence	3e-143
Psang01250	GAKI01001097	NAD dependent epimerase/dehydratase family	gi|392568981|gb|EIW62155.1|	NAD-P-binding protein [Trametes versicolor FP-101664 SS1]	0.0	PF01370.16	2.5e-30	NAD dependent epimerase/dehydratase family	gb|HO727939.1|	HMA020533D11.T3 GLEST02 Ganoderma lucidum cDNA 3', mRNA sequence	0.0	4.1.1.35	Mitochondrion	4			GT2
Psang01251	GAKI01001098	Hypothetical protein						NA	gb|HO752588.1|	HMA050191.T3_C08_060 GLEST05 Ganoderma lucidum cDNA 3', mRNA sequence	8e-23
Psang01252	GAKI01001099	1-pyrroline-5-carboxylate dehydrogenase	gi|392568198|gb|EIW61372.1|	delta-1-pyrroline-5-carboxylate dehydrogenase [Trametes versicolor FP-101664 SS1]	0.0	PF00171.17	4.2e-68	Aldehyde dehydrogenase family	gb|GR734563.1|	CCOZ4557.b1 CCOZ Heterobasidion annosum Liquid Hagem-medium (H) Heterobasidion annosum cDNA clone CCOZ4557 5', mRNA sequence	0.0	1.5.1.12	Mitochondrion	1
Psang01253	GAKI01001100	3-beta hydroxysteroid dehydrogenase/isomerase family protein	gi|392566396|gb|EIW59572.1|	C-3 sterol dehydrogenase [Trametes versicolor FP-101664 SS1]	0.0	PF01073.14	6.9e-53	3-beta hydroxysteroid dehydrogenase/isomerase family	gb|EB073539.1|	TverSEQ2479 Trametes versicolor pBluescript (EcoRI-XhoI) Trametes versicolor cDNA clone TverSEQ2479, mRNA sequence	2e-139	1.1.1.170
Psang01254	GAKI01001101	Hypothetical protein						NA	gb|HO751803.1|	HMA050164.T3_H12_082 GLEST05 Ganoderma lucidum cDNA 3', mRNA sequence	1e-127
Psang01255	GAKI01001102	Hypothetical protein						NA	gb|DR030143.1|	bda010101_G07_11.b1_052.ab1 Antrodia cinnamomea cDNA Library Taiwanofungus camphoratus cDNA, mRNA sequence	7e-24
Psang01256	GAKI01001103	Transcription factor	tr|A8NU90|A8NU90_COPC7	Transcription factor iws1 OS=Coprinopsis cinerea (strain Okayama-7 / 130 / ATCC MYA-4618 / FGSC 9003) GN=CC1G 07048 PE=4 SV=1	1e-104	PF08711.6	9.5e-10	TFIIS helical bundle-like domain	gb|EB075524.1|	TverSEQ6007 Trametes versicolor pBluescript (EcoRI-XhoI) Trametes versicolor cDNA clone TverSEQ6007, mRNA sequence	0.0
Psang01257	GAKI01001104	Splicing factor, salt tolerance regulator	tr|G4T599|G4T599_PIRID	Related to stress response protein NST1-Ustilago maydis OS=Piriformospora indica (strain DSM 11827) GN=PIIN 00147 PE=4 SV=1	1e-32	PF13945.1	2.2e-37	Splicing factor, salt tolerance regulator	gb|EB076299.1|	TverSEQ7147 Trametes versicolor pBluescript (EcoRI-XhoI) Trametes versicolor cDNA clone TverSEQ7147, mRNA sequence	0.0
Psang01258	GAKI01001105	Fatty acid synthase	gi|392564111|gb|EIW57289.1|	fatty acid synthase [Trametes versicolor FP-101664 SS1]	0.0	TIGR00556	4.8e-24	phosphopantetheine--protein transferase domain	gb|EB077450.1|	TverSEQ8937 Trametes versicolor pBluescript (EcoRI-XhoI) Trametes versicolor cDNA clone TverSEQ8937, mRNA sequence	0.0	2.3.1.41
Psang01259	GAKI01001106	P-type ATPase	gi|392567761|gb|EIW60936.1|	aminophospholipid-transporting P-type ATPase [Trametes versicolor FP-101664 SS1]	0.0	TIGR01494	6.6e-29	HAD ATPase, P-type, family IC	gb|HO732129.1|	HMA020433C03.T3 GLEST02 Ganoderma lucidum cDNA 3', mRNA sequence	3e-167	3.6.3.9
Psang01260	GAKI01001107	Transketolase	gi|392568820|gb|EIW61994.1|	Thiamin diphosphate-binding protein [Trametes versicolor FP-101664 SS1]	1e-174	PF02780.15	9.6e-40	Transketolase, C-terminal domain	gb|HO744795.1|	HMA040164H06.T3 GLEST04 Ganoderma lucidum cDNA 3', mRNA sequence	0.0	1.2.4.1
Psang01261	GAKI01001108	Transcription regulator	gi|392570143|gb|EIW63316.1|	transcription regulator [Trametes versicolor FP-101664 SS1]	1e-164	PF13907.1	4.3e-25	Domain of unknown function (DUF4208)	gb|HO722044.1|	HMA020361E08.T3 GLEST02 Ganoderma lucidum cDNA 3', mRNA sequence	0.0
Psang01262	GAKI01001109	Prolyl oligopeptidase family protein	gi|392566517|gb|EIW59693.1|	alpha/beta-hydrolase [Trametes versicolor FP-101664 SS1]	0.0	PF00326.16	1e-49	Prolyl oligopeptidase family	gb|HO745569.1|	HMA040013E10.T3a1 GLEST04 Ganoderma lucidum cDNA 3', mRNA sequence	0.0						CE10
Psang01263	GAKI01001110	Phosphoglycerate mutase-like protein	gi|392566371|gb|EIW59547.1|	phosphoglycerate mutase-like protein [Trametes versicolor FP-101664 SS1]	0.0			NA	gb|EB077340.1|	TverSEQ8779 Trametes versicolor pBluescript (EcoRI-XhoI) Trametes versicolor cDNA clone TverSEQ8779, mRNA sequence	6e-151
Psang01264	GAKI01001111	Glycoside hydrolase family 88, putative beta-glucuronyl hydrolase	gi|392568117|gb|EIW61291.1|	Six-hairpin glycosidase [Trametes versicolor FP-101664 SS1]	0.0	PF07470.8	5.6e-17	Glycosyl Hydrolase Family 88	gb|HO736401.1|	HMA030141C02.T3 GLEST03 Ganoderma lucidum cDNA 3', mRNA sequence	1e-46						GH105
Psang01265	GAKI01001112	Nuclear pore complex protein	tr|A8NXX4|A8NXX4_COPC7	Nuclear pore glycoprotein p62 OS=Coprinopsis cinerea (strain Okayama-7 / 130 / ATCC MYA-4618 / FGSC 9003) GN=CC1G 00431 PE=4 SV=1	3e-68	PF05064.8	7.8e-33	Nsp1-like C-terminal region	gb|EB073154.1|	TverSEQ1465 Trametes versicolor pBluescript (EcoRI-XhoI) Trametes versicolor cDNA clone TverSEQ1465, mRNA sequence	0.0		Mitochondrion	2
Psang01266	GAKI01001113	Hypothetical protein						NA	gb|HO713569.1|	HMA020082F05.T3 GLEST02 Ganoderma lucidum cDNA 3', mRNA sequence	6e-170
Psang01267	GAKI01001114	Subtilisin family endopeptidase	gi|392562011|gb|EIW55192.1|	subtilisin-like protein [Trametes versicolor FP-101664 SS1]	0.0	PF09286.6	8e-34	Pro-kumamolisin, activation domain	gb|HO730849.1|	HMA020274G09.T3 GLEST02 Ganoderma lucidum cDNA 3', mRNA sequence	3e-136		Secretory pathway	2	Cleavage site between pos. 1 and 17	0.921 / 0.450
Psang01268	GAKI01001115	Methylsterol monooxygenase	gi|392559796|gb|EIW52980.1|	C4-methyl sterol oxidase [Trametes versicolor FP-101664 SS1]	0.0	PF04116.8	1.8e-10	Fatty acid hydroxylase superfamily	gb|EB077004.1|	TverSEQ8229 Trametes versicolor pBluescript (EcoRI-XhoI) Trametes versicolor cDNA clone TverSEQ8229, mRNA sequence	0.0	1.14.13.72	Mitochondrion	3
Psang01269	GAKI01001116	Short chain alcohol dehydrogenase	gi|392568633|gb|EIW61807.1|	NAD-P-binding protein [Trametes versicolor FP-101664 SS1]	0.0	PF00106.20	6.2e-14	short chain dehydrogenase									GH18
Psang01270	GAKI01001117	Alcohol dehydrogenase family protein	gi|392571221|gb|EIW64393.1|	GroES-like protein [Trametes versicolor FP-101664 SS1]	0.0	PF08240.7	3.2e-31	Alcohol dehydrogenase GroES-like domain	gb|EB005608.1|	GtraSEQ13414 Gloeophyllum trabeum pBluescript (EcoRI-XhoI) Gloeophyllum trabeum cDNA clone GtraSEQ13414, mRNA sequence	4e-134						CE1
Psang01271	GAKI01001118	DAO domain-containing protein	gi|392566133|gb|EIW59309.1|	DAO-domain-containing protein [Trametes versicolor FP-101664 SS1]	1e-173			NA	gb|EB004327.1|	GtraSEQ9341 Gloeophyllum trabeum pBluescript (EcoRI-XhoI) Gloeophyllum trabeum cDNA clone GtraSEQ9341, mRNA sequence	9e-124	1.1.5.3
Psang01272	GAKI01001119	ENTH domain-containing protein	tr|A8NQN4|A8NQN4_COPC7	Epsin-3 OS=Coprinopsis cinerea (strain Okayama-7 / 130 / ATCC MYA-4618 / FGSC 9003) GN=CC1G 03419 PE=4 SV=1	1e-102	PF01417.15	4.3e-45	ENTH domain	gb|EB076837.1|	TverSEQ7945 Trametes versicolor pBluescript (EcoRI-XhoI) Trametes versicolor cDNA clone TverSEQ7945, mRNA sequence	0.0
Psang01273	GAKI01001120	cwf21 domain-containing protein	gi|392568700|gb|EIW61874.1|	cwf21-domain-containing protein [Trametes versicolor FP-101664 SS1]	4e-45	PF08312.7	1e-15	cwf21 domain	gb|EB076872.1|	TverSEQ8005 Trametes versicolor pBluescript (EcoRI-XhoI) Trametes versicolor cDNA clone TverSEQ8005, mRNA sequence	5e-146
Psang01274	GAKI01001121	Ras family protein	gi|392559093|gb|EIW52278.1|	small GTPase-binding protein [Trametes versicolor FP-101664 SS1]	1e-134	PF00071.17	9.3e-54	Ras family	gb|HO714557.1|	HMA020113G12.T3 GLEST02 Ganoderma lucidum cDNA 3', mRNA sequence	0.0
Psang01275	GAKI01001122	Kex protein	tr|A8NF16|A8NF16_COPC7	Kex protein OS=Coprinopsis cinerea (strain Okayama-7 / 130 / ATCC MYA-4618 / FGSC 9003) GN=CC1G 12012 PE=3 SV=2	1e-177	PF00082.17	2.3e-33	Subtilase family	gb|FL624248.1|	CAIP638.fwd CAIP Postia placenta in rich medium Postia placenta cDNA clone CAIP638 5', mRNA sequence	4e-115
Psang01276	GAKI01001123	TCP-1/cpn60 chaperonin family protein	gi|392560897|gb|EIW54079.1|	T-complex protein 1 [Trametes versicolor FP-101664 SS1]	0.0	TIGR02346	2.2e-158	T-complex protein 1, theta subunit	gb|HO746047.1|	HMA040083F12.T3 GLEST04 Ganoderma lucidum cDNA 3', mRNA sequence	0.0
Psang01277	GAKI01001124	Glycoside hydrolase family 16, putative endo-1,3(4)-beta glucanase, protein 8	gi|409042919|gb|EKM52402.1|	glycoside hydrolase family 16 protein [Phanerochaete carnosa HHB-10118-sp]	1e-125	PF00722.16	0.00014	Glycosyl hydrolases family 16	gb|EB074309.1|	TverSEQ4263 Trametes versicolor pBluescript (EcoRI-XhoI) Trametes versicolor cDNA clone TverSEQ4263, mRNA sequence	7e-144						GH16
Psang01278	GAKI01001125	Polyubiquitin	tr|J9VXH6|J9VXH6_CRYNV	Polyubiquitin OS=Cryptococcus neoformans var. grubii H99 PE=4 SV=1	0.0	PF00240.18	2e-169	Ubiquitin family	gb|JG393836.1|	CSCL10_C2_v5 Cleistogenes songorica drought stress induced library Cleistogenes songorica cDNA, mRNA sequence	0.0						CBM33
Psang01279	GAKI01001126	Meiotic cell cortex C-terminal pleckstrin homology	tr|B0DAQ0|B0DAQ0_LACBS	Coiled-coil protein OS=Laccaria bicolor (strain S238N-H82 / ATCC MYA-4686) GN=LACBIDRAFT 294384 PE=4 SV=1	1e-118	PF12814.2	1.9e-40	Meiotic cell cortex C-terminal pleckstrin homology	gb|FL625443.1|	CATO674.fwd CATO Postia placenta in Glucose medium Postia placenta cDNA clone CATO674 5', mRNA sequence	2e-107
Psang01280	GAKI01001127	DENN domain-containing protein	tr|A8N1G5|A8N1G5_COPC7	DENN domain-containing protein OS=Coprinopsis cinerea (strain Okayama-7 / 130 / ATCC MYA-4618 / FGSC 9003) GN=CC1G 11304 PE=4 SV=1	2e-15			NA	gb|EB073101.1|	TverSEQ1360 Trametes versicolor pBluescript (EcoRI-XhoI) Trametes versicolor cDNA clone TverSEQ1360, mRNA sequence	2e-119
Psang01281	GAKI01001128	Hypothetical protein						NA	gb|EB076062.1|	TverSEQ6797 Trametes versicolor pBluescript (EcoRI-XhoI) Trametes versicolor cDNA clone TverSEQ6797, mRNA sequence	6e-88
Psang01282	GAKI01001129	Hypothetical protein						NA	gb|HO750056.1|	HMA050121.T3_H02_002 GLEST05 Ganoderma lucidum cDNA 3', mRNA sequence	4e-08		Mitochondrion	5
Psang01283	GAKI01001130	Pre-mRNA splicing factor	tr|A8NRY7|A8NRY7_COPC7	Pre-mRNA splicing factor OS=Coprinopsis cinerea (strain Okayama-7 / 130 / ATCC MYA-4618 / FGSC 9003) GN=CC1G 02978 PE=4 SV=2	1e-177	PF07717.11	1.9e-26	Oligonucleotide/oligosaccharide-binding (OB)-fold	gb|DR032866.1|	bda020280F16.ab1_030 Antrodia cinnamomea cDNA Library Taiwanofungus camphoratus cDNA, mRNA sequence	0.0	3.6.4.13	Secretory pathway	4
Psang01284	GAKI01001131	SNF2 family protein	gi|392570578|gb|EIW63750.1|	SNF2 family DNA-dependent ATPase [Trametes versicolor FP-101664 SS1]	0.0	PF09111.5	1.3e-41	SLIDE	gb|FL621183.1|	CAII3742.rev CAII Postia placenta in rich medium Postia placenta cDNA clone CAII3742 3', mRNA sequence	3e-161
Psang01285	GAKI01001132	Mov34 domain-containing protein	gi|392562318|gb|EIW55498.1|	Mov34-domain-containing protein [Trametes versicolor FP-101664 SS1]	0.0	PF01398.16	3.5e-25	JAB1/Mov34/MPN/PAD-1 ubiquitin protease	gb|HO747086.1|	HMA050031.T3_B11_093 GLEST05 Ganoderma lucidum cDNA 3', mRNA sequence	0.0
Psang01286	GAKI01001133	Integral membrane protein	tr|E6RG80|E6RG80_CRYGW	Integral membrane protein, putative OS=Cryptococcus gattii serotype B (strain WM276 / ATCC MYA-4071) GN=CGB N2520C PE=4 SV=1	5e-75	PF08449.6	0.00042	UAA transporter family	gb|EB077025.1|	TverSEQ8271 Trametes versicolor pBluescript (EcoRI-XhoI) Trametes versicolor cDNA clone TverSEQ8271, mRNA sequence	7e-176
Psang01287	GAKI01001134	Kinase-like protein	gi|392559212|gb|EIW52397.1|	kinase-like protein [Trametes versicolor FP-101664 SS1]	0.0			NA	gb|DR032203.1|	bda020260I03.ab1_004 Antrodia cinnamomea cDNA Library Taiwanofungus camphoratus cDNA, mRNA sequence	1e-108	2.7.11.1
Psang01288	GAKI01001135	DUF155 domain-containing protein	gi|392561988|gb|EIW55169.1|	DUF155-domain-containing protein [Trametes versicolor FP-101664 SS1]	0.0	PF02582.9	4.7e-44	Uncharacterised ACR, YagE family COG1723	gb|FL600892.1|	CAIG13100.fwd CAIG Postia placenta in rich medium Postia placenta cDNA clone CAIG13100 5', mRNA sequence	3e-72
Psang01289	GAKI01001136	Isocitrate dehydrogenase, NAD-dependent	tr|B0CYF1|B0CYF1_LACBS	Mitochondrial NAD-dependent isocitrate dehydrogenase subunit 2 OS=Laccaria bicolor (strain S238N-H82 / ATCC MYA-4686) GN=LACBIDRAFT 311842 PE=3 SV=1	0.0	TIGR00175	1.7e-147	isocitrate dehydrogenase, NAD-dependent	gb|EB076865.1|	TverSEQ7992 Trametes versicolor pBluescript (EcoRI-XhoI) Trametes versicolor cDNA clone TverSEQ7992, mRNA sequence	0.0	1.1.1.41	Mitochondrion	1
Psang01290	GAKI01001137	Ergosterol biosynthesis ERG4/ERG24 family protein	gi|392566429|gb|EIW59605.1|	ERG4/ERG24 ergosterol biosynthesis protein [Trametes versicolor FP-101664 SS1]	0.0	PF01222.12	5.6e-138	Ergosterol biosynthesis ERG4/ERG24 family	gb|HO713060.1|	HMA020071F08.T3 GLEST02 Ganoderma lucidum cDNA 3', mRNA sequence	8e-156	1.3.1.70
Psang01291	GAKI01001138	Hypothetical protein						NA	gb|EB077677.1|	TverSEQ9284 Trametes versicolor pBluescript (EcoRI-XhoI) Trametes versicolor cDNA clone TverSEQ9284, mRNA sequence	8e-137		Mitochondrion	4
Psang01292	GAKI01001139	Serine carboxypeptidase	gi|392568422|gb|EIW61596.1|	alpha/beta-hydrolase [Trametes versicolor FP-101664 SS1]	1e-154	PF00450.17	3.5e-31	Serine carboxypeptidase	gb|DV759356.1|	PchrSEQ8840 Phanerochaete chrysosporium pBluescript (EcoRI-XhoI) Phanerochaete chrysosporium cDNA clone PchrSEQ8840, mRNA sequence	1e-90	3.4.16.6
Psang01293	GAKI01001140	Hypothetical protein						NA	gb|HO713168.1|	HMA020073A02.T3 GLEST02 Ganoderma lucidum cDNA 3', mRNA sequence	3e-21		Mitochondrion	3
Psang01294	GAKI01001141	Major Facilitator Superfamily (MFS) transporter	gi|392563263|gb|EIW56442.1|	MFS general substrate transporter [Trametes versicolor FP-101664 SS1]	0.0	PF07690.11	9.5e-19	Major Facilitator Superfamily	gb|EB076882.1|	TverSEQ8022 Trametes versicolor pBluescript (EcoRI-XhoI) Trametes versicolor cDNA clone TverSEQ8022, mRNA sequence	0.0
Psang01295	GAKI01001142	Alcohol oxidase	gi|392563370|gb|EIW56549.1|	alcohol oxidase-like protein [Trametes versicolor FP-101664 SS1]	0.0	PF05199.8	1.2e-37	GMC oxidoreductase	gb|HO710350.1|	693788.T3_H06_034 GLEST01 Ganoderma lucidum cDNA 3', mRNA sequence	1e-38	1.1.3.13	Mitochondrion	3
Psang01296	GAKI01001143	Aldehyde dehydrogenase family protein	gi|392564750|gb|EIW57928.1|	NAD-aldehyde dehydrogenase [Trametes versicolor FP-101664 SS1]	1e-165	PF00171.17	3e-60	Aldehyde dehydrogenase family	gb|HO743684.1|	HMA040132E06.T3 GLEST04 Ganoderma lucidum cDNA 3', mRNA sequence	1e-59	1.2.1.82
Psang01297	GAKI01001144	ATP-binding cassette (ABC) transporter	tr|A8N682|A8N682_COPC7	mRNA export factor elf1 OS=Coprinopsis cinerea (strain Okayama-7 / 130 / ATCC MYA-4618 / FGSC 9003) GN=CC1G 01993 PE=3 SV=2	0.0	PF00005.22	9.5e-21	ABC transporter	gb|GW385523.1|	CBXZ5319.b1 CBXZ Schizophyllum commune pool of 4- and 8-day-old colony, grown at 25 C in resp. the dark and in light (H) Schizophyllum commune cDNA clone CBXZ5319 5', mRNA sequence	1e-172
Psang01298	GAKI01001145	AAA domain-containing protein	gi|392569041|gb|EIW62215.1|	AAA-domain-containing protein [Trametes versicolor FP-101664 SS1]	1e-178			NA	gb|HO733290.1|	HMA030031A07.T3 GLEST03 Ganoderma lucidum cDNA 3', mRNA sequence	1e-96
Psang01299	GAKI01001146	Hypothetical protein	tr|D8Q1J2|D8Q1J2_SCHCM	Expressed protein OS=Schizophyllum commune (strain H4-8 / FGSC 9210) GN=SCHCODRAFT 82058 PE=4 SV=1	7e-17			NA	gb|GW376860.1|	CBXY4038.y3 CBXY Schizophyllum commune 4-day-old colony, grown at 25 C in the light (L) Schizophyllum commune cDNA clone CBXY4038 3', mRNA sequence	2e-11		Mitochondrion	2
Psang01300	GAKI01001147	GDP-mannose 4,6-dehydratase	gi|392560351|gb|EIW53534.1|	GDP-mannose 4,6-dehydratase [Trametes versicolor FP-101664 SS1]	0.0	TIGR01472	1.8e-182	GDP-mannose 4,6-dehydratase	gb|EB003984.1|	GtraSEQ12535 Gloeophyllum trabeum pBluescript (EcoRI-XhoI) Gloeophyllum trabeum cDNA clone GtraSEQ12535, mRNA sequence	0.0	4.2.1.47					GT2
Psang01301	GAKI01001148	Bifunctional 6-phosphofructo-2-kinase/fructose-2,6-bisphosphate 2-phosphatase	gi|392562060|gb|EIW55241.1|	bifunctional 6-phosphofructo-2-kinase/fructose-2,6-bisphosphate 2-phosphatase [Trametes versicolor FP-101664 SS1]	0.0	PF01591.13	9e-57	6-phosphofructo-2-kinase	gb|HO744762.1|	HMA040164E07.T3 GLEST04 Ganoderma lucidum cDNA 3', mRNA sequence	0.0	3.1.3.46
Psang01302	GAKI01001149	Translation initiation factor	tr|D6RJQ0|D6RJQ0_COPC7	Translation initiation factor 3 subunit 3 OS=Coprinopsis cinerea (strain Okayama-7 / 130 / ATCC MYA-4618 / FGSC 9003) GN=CC1G 13655 PE=4 SV=1	1e-145	PF01398.16	3.8e-10	JAB1/Mov34/MPN/PAD-1 ubiquitin protease	gb|HO742571.1|	HMA040094E07.T3 GLEST04 Ganoderma lucidum cDNA 3', mRNA sequence	0.0		Secretory pathway	5
Psang01303	GAKI01001150	Histidine kinase	tr|B8P0K5|B8P0K5_POSPM	Hypothetical histidine kinase OS=Postia placenta (strain ATCC 44394 / Madison 698-R) GN=POSPLDRAFT 51297 PE=4 SV=1	3e-59	PF00072.19	1.4e-14	Response regulator receiver domain	gb|DV756173.1|	PchrSEQ4629 Phanerochaete chrysosporium pBluescript (EcoRI-XhoI) Phanerochaete chrysosporium cDNA clone PchrSEQ4629, mRNA sequence	2e-12	2.7.13.3	Mitochondrion	4
Psang01304	GAKI01001151	Hypothetical protein						NA	gb|HO721145.1|	HMA020333D07.T3 GLEST02 Ganoderma lucidum cDNA 3', mRNA sequence	2e-88
Psang01305	GAKI01001152	Hypothetical protein	tr|D8QCJ0|D8QCJ0_SCHCM	Expressed protein OS=Schizophyllum commune (strain H4-8 / FGSC 9210) GN=SCHCODRAFT 258043 PE=4 SV=1	3e-19			NA	gb|HO739911.1|	HMA040014B02.T3a1 GLEST04 Ganoderma lucidum cDNA 3', mRNA sequence	5e-57
Psang01306	GAKI01001153	Glycosyltransferase family 48, putative 1,3-beta-glucan synthase, protein 1 (fragment 2)	gi|392559994|gb|EIW53177.1|	1,3-beta-glucan synthase [Trametes versicolor FP-101664 SS1]	0.0	PF02364.10	2.6e-74	1,3-beta-glucan synthase component	gb|HO734339.1|	HMA030063E10.T3 GLEST03 Ganoderma lucidum cDNA 3', mRNA sequence	0.0	2.4.1.34	Mitochondrion	3			GT48
Psang01307	GAKI01001154	Cyclin domain-containing protein	tr|A8NTV5|A8NTV5_COPC7	Cyclin OS=Coprinopsis cinerea (strain Okayama-7 / 130 / ATCC MYA-4618 / FGSC 9003) GN=CC1G 06397 PE=3 SV=2	3e-42	PF02984.14	4.4e-18	Cyclin, C-terminal domain	gb|DV759777.1|	PchrSEQ9449 Phanerochaete chrysosporium pBluescript (EcoRI-XhoI) Phanerochaete chrysosporium cDNA clone PchrSEQ9449, mRNA sequence	9e-48		Mitochondrion	2
Psang01308	GAKI01001155	S1/P1 Nuclease	gi|392562322|gb|EIW55502.1|	phospholipase C/P1 nuclease [Trametes versicolor FP-101664 SS1]	1e-115	PF02265.11	2.2e-21	S1/P1 Nuclease	gb|EB077069.1|	TverSEQ8350 Trametes versicolor pBluescript (EcoRI-XhoI) Trametes versicolor cDNA clone TverSEQ8350, mRNA sequence	3e-129	3.1.30.1	Mitochondrion	5
Psang01309	GAKI01001156	Metallopeptidase	sp|B0DC53|M28P1_LACBS	Probable zinc metalloprotease LACBIDRAFT 294465 OS=Laccaria bicolor (strain S238N-H82 / ATCC MYA-4686) GN=LACBIDRAFT 294465 PE=3 SV=1	6e-43			NA	gb|HO714734.1|	HMA020122C05.T3 GLEST02 Ganoderma lucidum cDNA 3', mRNA sequence	3e-47		Secretory pathway	1
Psang01310	GAKI01001157	Metallopeptidase family M16 protein	gi|392563196|gb|EIW56375.1|	ubiquinol-cytochrome C reductase complex core protein 2 [Trametes versicolor FP-101664 SS1]	0.0	PF00675.15	7.4e-22	Insulinase (Peptidase family M16)	gb|HO743239.1|	HMA040114H08.T3 GLEST04 Ganoderma lucidum cDNA 3', mRNA sequence	0.0		Mitochondrion	2
Psang01311	GAKI01001158	PriB protein	sp|P49412|PRIB_LENED	Protein priB OS=Lentinula edodes GN=priB PE=2 SV=1	3e-14			NA	gb|HO723729.1|	HMA020404C07.T3 GLEST02 Ganoderma lucidum cDNA 3', mRNA sequence	2e-29		Secretory pathway	4	Cleavage site between pos. 1 and 20	0.551 / 0.450
Psang01312	GAKI01001159	Hypothetical protein	tr|D8PQF8|D8PQF8_SCHCM	Expressed protein OS=Schizophyllum commune (strain H4-8 / FGSC 9210) GN=SCHCODRAFT 255004 PE=4 SV=1	3e-49	PF00320.22	7.3e-09	GATA zinc finger	gb|HO737550.1|	HMA030182G09.T3 GLEST03 Ganoderma lucidum cDNA 3', mRNA sequence	5e-171
Psang01313	GAKI01001160	Photoreceptor	tr|A4UXA0|A4UXA0_LENED	Photoreceptor A OS=Lentinula edodes GN=LephrA PE=4 SV=1	2e-12			NA	gb|HO753274.1|	HMA050204.T3_E01_007 GLEST05 Ganoderma lucidum cDNA 3', mRNA sequence	9e-10
Psang01314	GAKI01001161	O-methyltransferase	gi|392562595|gb|EIW55775.1|	S-adenosyl-L-methionine-dependent methyltransferase [Trametes versicolor FP-101664 SS1]	0.0	PF00891.13	4.4e-23	O-methyltransferase	gb|HS494809.1|	CCUT1338.b1 CCUT Phanerochaete carnosa HHB-10118-sp mycelium grown in liquid YMPG medium Phanerochaete carnosa cDNA clone CCUT1338 5', mRNA sequence	7e-43	2.1.1.110
Psang01315	GAKI01001162	Hypothetical protein				PF13489.1	5.5e-07	Methyltransferase domain	gb|HO748129.1|	HMA050062.T3_H02_002 GLEST05 Ganoderma lucidum cDNA 3', mRNA sequence	9e-149
Psang01316	GAKI01001163	DUF500 domain-containing protein	gi|392562396|gb|EIW55576.1|	DUF500-domain-containing protein [Trametes versicolor FP-101664 SS1]	5e-79	PF00018.23	3.5e-17	SH3 domain	gb|DR027702.1|	bda010024_C12_11.b1_046.ab1 Antrodia cinnamomea cDNA Library Taiwanofungus camphoratus cDNA, mRNA sequence	1e-32		Secretory pathway	4	Cleavage site between pos. 1 and 24	0.536 / 0.450
Psang01317	GAKI01001164	Yip1 domain-related protein	gi|392568903|gb|EIW62077.1|	Yip1-domain-containing protein [Trametes versicolor FP-101664 SS1]	4e-93	PF01694.17	1.5e-15	Rhomboid family	gb|EB075748.1|	TverSEQ6334 Trametes versicolor pBluescript (EcoRI-XhoI) Trametes versicolor cDNA clone TverSEQ6334, mRNA sequence	9e-105		Secretory pathway	1
Psang01318	GAKI01001165	Hypothetical protein						NA					Secretory pathway	3
Psang01319	GAKI01001166	Hypothetical protein						NA	gb|EB073302.1|	TverSEQ1762 Trametes versicolor pBluescript (EcoRI-XhoI) Trametes versicolor cDNA clone TverSEQ1762, mRNA sequence	7e-100
Psang01320	GAKI01001167	Hypothetical protein						NA	gb|EB076998.1|	TverSEQ8220 Trametes versicolor pBluescript (EcoRI-XhoI) Trametes versicolor cDNA clone TverSEQ8220, mRNA sequence	2e-74
Psang01321	GAKI01001168	Formate dehydrogenase	gi|392562205|gb|EIW55386.1|	NAD-dependent formate dehydrogenase [Trametes versicolor FP-101664 SS1]	0.0	PF02826.14	2e-44	D-isomer specific 2-hydroxyacid dehydrogenase, NAD binding domain	gb|HO743133.1|	HMA040113F03.T3 GLEST04 Ganoderma lucidum cDNA 3', mRNA sequence	0.0	1.2.1.2
Psang01322	GAKI01001169	Hypothetical protein						NA					Mitochondrion	4
Psang01323	GAKI01001170	Ubiquitin family protein	tr|Q5K9A5|Q5K9A5_CRYNJ	ATP-dependent protein binding protein, putative OS=Cryptococcus neoformans var. neoformans serotype D (strain JEC21 / ATCC MYA-565) GN=CNK02620 PE=4 SV=1	0.0	PF00240.18	2.3e-104	Ubiquitin family	gb|JG393836.1|	CSCL10_C2_v5 Cleistogenes songorica drought stress induced library Cleistogenes songorica cDNA, mRNA sequence	0.0						CBM33
Psang01324	GAKI01001171	Thiamine diphosphate binding domain-containing protein	gi|392564289|gb|EIW57467.1|	Thiamin diphosphate-binding protein [Trametes versicolor FP-101664 SS1]	0.0	PF02780.15	6e-08	Transketolase, C-terminal domain	gb|EB074587.1|	TverSEQ4683 Trametes versicolor pBluescript (EcoRI-XhoI) Trametes versicolor cDNA clone TverSEQ4683, mRNA sequence	0.0	2.2.1.1
Psang01325	GAKI01001172	Aspartyl endopeptidase	gi|392566218|gb|EIW59394.1|	acid protease [Trametes versicolor FP-101664 SS1]	1e-177	PF00026.18	6.8e-81	Eukaryotic aspartyl protease	gb|HO721559.1|	HMA020342H12.T3a1 GLEST02 Ganoderma lucidum cDNA 3', mRNA sequence	8e-118
Psang01326	GAKI01001173	Formate dehydrogenase	gi|392570172|gb|EIW63345.1|	NAD-dependent formate dehydrogenase [Trametes versicolor FP-101664 SS1]	0.0	PF02826.14	1.4e-47	D-isomer specific 2-hydroxyacid dehydrogenase, NAD binding domain	gb|EB077511.1|	TverSEQ9029 Trametes versicolor pBluescript (EcoRI-XhoI) Trametes versicolor cDNA clone TverSEQ9029, mRNA sequence	0.0	1.2.1.2	Mitochondrion	5
Psang01327	GAKI01001174	Aminotransferase class-V	gi|392558525|gb|EIW51712.1|	phosphoserine aminotransferase [Trametes versicolor FP-101664 SS1]	0.0	PF00266.14	1.6e-18	Aminotransferase class-V	gb|FL631503.1|	CATS4885.fwd CATS Postia placenta in Avicel medium Postia placenta cDNA clone CATS4885 5', mRNA sequence	0.0	2.6.1.52
Psang01328	GAKI01001175	Rab-GTPase-TBC domain-containing protein	gi|392570451|gb|EIW63624.1|	RabGAP/TBC [Trametes versicolor FP-101664 SS1]	1e-138	PF00566.13	3e-25	Rab-GTPase-TBC domain	gb|HO740320.1|	HMA040031C06.T3 GLEST04 Ganoderma lucidum cDNA 3', mRNA sequence	1e-135
Psang01329	GAKI01001176	DNA/RNA-binding protein Kin17 domain-containing protein	tr|A8NQ83|A8NQ83_COPC7	Zinc finger protein RTS2 OS=Coprinopsis cinerea (strain Okayama-7 / 130 / ATCC MYA-4618 / FGSC 9003) GN=CC1G 08006 PE=4 SV=1	6e-97	PF10357.4	1.9e-48	Domain of Kin17 curved DNA-binding protein	gb|EB077563.1|	TverSEQ9090 Trametes versicolor pBluescript (EcoRI-XhoI) Trametes versicolor cDNA clone TverSEQ9090, mRNA sequence	0.0
Psang01330	GAKI01001177	Proteophosphoglycan	tr|G0T271|G0T271_RHOG2	Proteophosphoglycan 5 OS=Rhodotorula glutinis (strain ATCC 204091 / IIP 30 / MTCC 1151) GN=RTG 03300 PE=4 SV=1	1e-05			NA	gb|HO756726.1|	HMA050103.T3_C10_076 GLEST05 Ganoderma lucidum cDNA 3', mRNA sequence	2e-37		Mitochondrion	5
Psang01331	GAKI01001178	Hypothetical protein				PF13920.1	4e-09	Zinc finger, C3HC4 type (RING finger)	gb|FL618690.1|	CAII2322.rev CAII Postia placenta in rich medium Postia placenta cDNA clone CAII2322 3', mRNA sequence	1e-38
Psang01332	GAKI01001179	Nuclear condensing complex subunit	tr|B0DNS1|B0DNS1_LACBS	Chromosome condensation complex protein OS=Laccaria bicolor (strain S238N-H82 / ATCC MYA-4686) GN=CPG16201 PE=4 SV=1	1e-80	PF12719.2	6.4e-81	Nuclear condensing complex subunits, C-term domain	gb|HO729452.1|	HMA020044C11.T3a1 GLEST02 Ganoderma lucidum cDNA 3', mRNA sequence	2e-125		Secretory pathway	4
Psang01333	GAKI01001180	Cytochrome P450 family protein	gi|392559251|gb|EIW52436.1|	cytochrome P450 [Trametes versicolor FP-101664 SS1]	0.0	PF00067.17	2.5e-66	Cytochrome P450	gb|EB074047.1|	TverSEQ3822 Trametes versicolor pBluescript (EcoRI-XhoI) Trametes versicolor cDNA clone TverSEQ3822, mRNA sequence	5e-63	1.14.14.1
Psang01334	GAKI01001181	Exonuclease	gi|392571798|gb|EIW64970.1|	ribonuclease H-like protein [Trametes versicolor FP-101664 SS1]	3e-63	PF01612.15	6.7e-07	3'-5' exonuclease	gb|FL620062.1|	CAII3107.fwd CAII Postia placenta in rich medium Postia placenta cDNA clone CAII3107 5', mRNA sequence	4e-27		Mitochondrion	4
Psang01335	GAKI01001182	Glycoside hydrolase family 61 protein	gi|392559592|gb|EIW52776.1|	glycoside hydrolase [Trametes versicolor FP-101664 SS1]	1e-119	PF03443.9	2.9e-65	Glycosyl hydrolase family 61	dbj|FS234530.1|	FS234530 Phanerochaete chrysosporium KFRI 20741 whole body Phanerochaete chrysosporium cDNA clone EPM005LAAA11S000867 5', mRNA sequence	6e-50	3.2.1.4	Secretory pathway	1	Cleavage site between pos. 1 and 20	0.892 / 0.450	GH61
Psang01336	GAKI01001183	DnaJ domain-containing protein	gi|392564105|gb|EIW57283.1|	DnaJ-domain-containing protein [Trametes versicolor FP-101664 SS1]	1e-156	PF00226.26	9.4e-27	DnaJ domain	gb|DV758165.1|	PchrSEQ7430 Phanerochaete chrysosporium pBluescript (EcoRI-XhoI) Phanerochaete chrysosporium cDNA clone PchrSEQ7430, mRNA sequence	2e-169						CBM48|GH13
Psang01337	GAKI01001184	Glycosyltransferase family 48, putative 1,3-beta-glucan synthase, protein 2 (fragment 2)	gi|392567198|gb|EIW60373.1|	1,3-beta-glucan synthase [Trametes versicolor FP-101664 SS1]	0.0	PF02364.10	1e-113	1,3-beta-glucan synthase component	gb|GW362057.1|	CBXX2515.x3 CBXX Schizophyllum commune 4-day-old colony, grown at 25 C in the light (H) Schizophyllum commune cDNA clone CBXX2515 5', mRNA sequence	0.0	2.4.1.34					GT48
Psang01338	GAKI01001185	Hypothetical protein	tr|D6RK56|D6RK56_COPC7	Riboflavin synthase OS=Coprinopsis cinerea (strain Okayama-7 / 130 / ATCC MYA-4618 / FGSC 9003) GN=CC1G 13718 PE=4 SV=1	4e-07			NA	gb|EB011653.1|	LedoSEQ14059 Lentinula edodes pBluescript (EcoRI-XhoI) Lentinula edodes cDNA clone LedoSEQ14059, mRNA sequence	1e-21		Mitochondrion	5
Psang01339	GAKI01001186	Inner membrane protein	tr|A8NIM1|A8NIM1_COPC7	Inner membrane protein OXA1L OS=Coprinopsis cinerea (strain Okayama-7 / 130 / ATCC MYA-4618 / FGSC 9003) GN=CC1G 09443 PE=3 SV=1	3e-69	PF02096.15	2.1e-30	60Kd inner membrane protein	gb|HO735559.1|	HMA030104D05.T3 GLEST03 Ganoderma lucidum cDNA 3', mRNA sequence	2e-144		Mitochondrion	1
Psang01340	GAKI01001187	MCM domain-containing protein	gi|392567064|gb|EIW60239.1|	MCM-domain-containing protein [Trametes versicolor FP-101664 SS1]	0.0	PF00493.18	3e-76	MCM2/3/5 family	gb|GR731499.1|	CCOZ2878.b1 CCOZ Heterobasidion annosum Liquid Hagem-medium (H) Heterobasidion annosum cDNA clone CCOZ2878 5', mRNA sequence	7e-157	3.6.4.12
Psang01341	GAKI01001188	Glp-like protein	tr|G3XKS7|G3XKS7_PHONA	Glp-like protein OS=Pholiota nameko GN=pdi244 PE=2 SV=1	4e-59			NA	gb|EB003085.1|	GtraSEQ11172 Gloeophyllum trabeum pBluescript (EcoRI-XhoI) Gloeophyllum trabeum cDNA clone GtraSEQ11172, mRNA sequence	7e-74		Secretory pathway	1	Cleavage site between pos. 1 and 22	0.755 / 0.450
Psang01342	GAKI01001189	Kinesin domain-containing protein	gi|392568743|gb|EIW61917.1|	kinesin-domain-containing protein [Trametes versicolor FP-101664 SS1]	2e-88			NA	gb|HO742934.1|	HMA040111B01.T3 GLEST04 Ganoderma lucidum cDNA 3', mRNA sequence	2e-42
Psang01343	GAKI01001190	Pkinase domain-containing protein	tr|A8N641|A8N641_COPC7	Other/WEE protein kinase OS=Coprinopsis cinerea (strain Okayama-7 / 130 / ATCC MYA-4618 / FGSC 9003) GN=CC1G 01961 PE=4 SV=2	5e-35	PF00069.20	4.1e-05	Protein kinase domain	gb|FL617767.1|	CAII1801.rev CAII Postia placenta in rich medium Postia placenta cDNA clone CAII1801 3', mRNA sequence	3e-21	2.7.11.1
Psang01344	GAKI01001191	Glycoside hydrolase family 18, putative chitinase, protein 2 (C-terminal fragment)	gi|392571363|gb|EIW64535.1|	class III chitinase [Trametes versicolor FP-101664 SS1]	1e-160	PF02839.9	4.9e-16	Carbohydrate binding domain	gb|HO736799.1|	HMA030152C08.T3 GLEST03 Ganoderma lucidum cDNA 3', mRNA sequence	9e-29	3.2.1.14					GH18|CBM19
Psang01345	GAKI01001192	Hypothetical protein						NA	gb|EB073732.1|	TverSEQ3081 Trametes versicolor pBluescript (EcoRI-XhoI) Trametes versicolor cDNA clone TverSEQ3081, mRNA sequence	4e-83
Psang01346	GAKI01001193	Chitin synthase export chaperone	tr|A8N0M3|A8N0M3_COPC7	Chitin synthase export chaperone OS=Coprinopsis cinerea (strain Okayama-7 / 130 / ATCC MYA-4618 / FGSC 9003) GN=CC1G 04326 PE=4 SV=1	1e-157	PF12271.3	3.7e-90	Chitin synthase III catalytic subunit	gb|HO741806.1|	HMA040073E05.T3 GLEST04 Ganoderma lucidum cDNA 3', mRNA sequence	0.0		Mitochondrion	4
Psang01347	GAKI01001194	Hypothetical protein						NA	gb|EB077135.1|	TverSEQ8475 Trametes versicolor pBluescript (EcoRI-XhoI) Trametes versicolor cDNA clone TverSEQ8475, mRNA sequence	1e-97		Mitochondrion	3
Psang01348	GAKI01001195	Helix-loop-helix DNA-binding domain-containing protein	tr|E6ZVD7|E6ZVD7_SPORE	Related to centromere binding factor 1 OS=Sporisorium reilianum (strain SRZ2) GN=sr10882 PE=4 SV=1	4e-21	PF00010.21	9.5e-13	Helix-loop-helix DNA-binding domain	gb|HS502680.1|	CCUT6034.g1 CCUT Phanerochaete carnosa HHB-10118-sp mycelium grown in liquid YMPG medium Phanerochaete carnosa cDNA clone CCUT6034 3', mRNA sequence	3e-97
Psang01349	GAKI01001196	HECT domain-containing protein	tr|A8N5V6|A8N5V6_COPC7	Huwe1 protein OS=Coprinopsis cinerea (strain Okayama-7 / 130 / ATCC MYA-4618 / FGSC 9003) GN=CC1G 01887 PE=4 SV=2	0.0	PF00632.20	6.5e-97	HECT-domain (ubiquitin-transferase)	gb|HO725145.1|	HMA020443C09.T3 GLEST02 Ganoderma lucidum cDNA 3', mRNA sequence	0.0
Psang01350	GAKI01001197	Pkinase domain-containing protein	gi|392561389|gb|EIW54571.1|	CMGC/MAPK/ERK protein kinase [Trametes versicolor FP-101664 SS1]	0.0	PF00069.20	1.9e-52	Protein kinase domain	gb|HO746058.1|	HMA040084C02.T3a1 GLEST04 Ganoderma lucidum cDNA 3', mRNA sequence	0.0	2.7.11.24					GH18
Psang01351	GAKI01001198	Pkinase domain-containing protein	gi|392560011|gb|EIW53194.1|	Pkinase-domain-containing protein [Trametes versicolor FP-101664 SS1]	0.0	PF00069.20	7.1e-60	Protein kinase domain	gb|HO713232.1|	HMA020073F12.T3 GLEST02 Ganoderma lucidum cDNA 3', mRNA sequence	0.0	2.7.11.17					CBM13
Psang01352	GAKI01001199	Hypothetical protein	tr|D8PXB8|D8PXB8_SCHCM	Expressed protein OS=Schizophyllum commune (strain H4-8 / FGSC 9210) GN=SCHCODRAFT 81773 PE=4 SV=1	2e-63			NA	gb|HO741872.1|	HMA040074D01.T3 GLEST04 Ganoderma lucidum cDNA 3', mRNA sequence	4e-140
Psang01353	GAKI01001200	Terpene synthase	gi|392566804|gb|EIW59979.1|	terpenoid synthase [Trametes versicolor FP-101664 SS1]	1e-169	PF03936.11	9.8e-15	Terpene synthase family, metal binding domain	gb|EB005772.1|	GtraSEQ13604 Gloeophyllum trabeum pBluescript (EcoRI-XhoI) Gloeophyllum trabeum cDNA clone GtraSEQ13604, mRNA sequence	7e-74	4.2.3.126
Psang01354	GAKI01001201	Fructose-bisphosphate aldolase	gi|392562223|gb|EIW55404.1|	fructose-bisphosphate aldolase [Trametes versicolor FP-101664 SS1]	0.0	TIGR01520	4.3e-179	fructose-bisphosphate aldolase, class II	gb|EB077322.1|	TverSEQ8757 Trametes versicolor pBluescript (EcoRI-XhoI) Trametes versicolor cDNA clone TverSEQ8757, mRNA sequence	0.0	4.1.2.13
Psang01355	GAKI01001202	Glycosyltransferase family 48, putative 1,3-beta-glucan synthase, protein 2 (fragment 4)	gi|392567198|gb|EIW60373.1|	1,3-beta-glucan synthase [Trametes versicolor FP-101664 SS1]	0.0	PF02364.10	4.3e-40	1,3-beta-glucan synthase component	gb|HO724502.1|	HMA020424B11.T3b GLEST02 Ganoderma lucidum cDNA 3', mRNA sequence	0.0	2.4.1.34	Mitochondrion	4			GT48
Psang01356	GAKI01001203	GDP-fucose transporter-like protein	tr|Q68ST2|Q68ST2_PLEDJ	GDP-fucose transporter-like protein OS=Pleurotus djamor GN=GDPF PE=4 SV=1	1e-103	PF03151.11	5.4e-06	Triose-phosphate Transporter family	gb|HO713022.1|	HMA020071B11.T3 GLEST02 Ganoderma lucidum cDNA 3', mRNA sequence	3e-116		Secretory pathway	2
Psang01357	GAKI01001204	Mitochondrial carrier protein	gi|392565711|gb|EIW58888.1|	mitochondrial carrier protein [Trametes versicolor FP-101664 SS1]	0.0	PF00153.22	8e-34	Mitochondrial carrier protein	gb|EB075894.1|	TverSEQ6556 Trametes versicolor pBluescript (EcoRI-XhoI) Trametes versicolor cDNA clone TverSEQ6556, mRNA sequence	0.0
Psang01358	GAKI01001205	Hypothetical protein	tr|B0D129|B0D129_LACBS	Hypothetical expressed protein OS=Laccaria bicolor (strain S238N-H82 / ATCC MYA-4686) GN=LACBIDRAFT 313891 PE=4 SV=1	2e-39			NA	gb|EB076867.1|	TverSEQ7999 Trametes versicolor pBluescript (EcoRI-XhoI) Trametes versicolor cDNA clone TverSEQ7999, mRNA sequence	4e-147
Psang01359	GAKI01001206	Hypothetical protein						NA
Psang01360	GAKI01001207	Isocitrate dehydrogenase	gi|392559984|gb|EIW53167.1|	isocitrate dehydrogenase [Trametes versicolor FP-101664 SS1]	0.0	TIGR00127	6.7e-195	isocitrate dehydrogenase, NADP-dependent	gb|EB077638.1|	TverSEQ9208 Trametes versicolor pBluescript (EcoRI-XhoI) Trametes versicolor cDNA clone TverSEQ9208, mRNA sequence	0.0	1.1.1.42
Psang01361	GAKI01001208	Hypothetical protein		hypothetical protein TRAVEDRAFT_75644 [Trametes versicolor FP-101664 SS1] 449 449 81% 8e-154 73% EIW51599.1				NA	gb|EB072917.1|	TverSEQ10994 Trametes versicolor pBluescript (EcoRI-XhoI) Trametes versicolor cDNA clone TverSEQ10994, mRNA sequence	1e-140
Psang01362	GAKI01001209	DEAD/DEAH box helicase	gi|392564654|gb|EIW57832.1|	DEAD-domain-containing protein [Trametes versicolor FP-101664 SS1]	0.0	PF00271.26	9.5e-29	Helicase conserved C-terminal domain	gb|EB074966.1|	TverSEQ5199 Trametes versicolor pBluescript (EcoRI-XhoI) Trametes versicolor cDNA clone TverSEQ5199, mRNA sequence	0.0	3.6.4.13					CE11
Psang01363	GAKI01001210	Hypothetical protein	tr|D8PLL1|D8PLL1_SCHCM	Expressed protein OS=Schizophyllum commune (strain H4-8 / FGSC 9210) GN=SCHCODRAFT 83991 PE=4 SV=1	5e-18			NA	gb|EB074982.1|	TverSEQ5220 Trametes versicolor pBluescript (EcoRI-XhoI) Trametes versicolor cDNA clone TverSEQ5220, mRNA sequence	2e-124
Psang01364	GAKI01001211	60S ribosomal protein	gi|392564433|gb|EIW57611.1|	60S ribosomal protein L4/L1/L2 [Trametes versicolor FP-101664 SS1]	0.0	PF00573.17	9e-44	Ribosomal protein L4/L1 family	gb|EB077903.1|	TverSEQ9715 Trametes versicolor pBluescript (EcoRI-XhoI) Trametes versicolor cDNA clone TverSEQ9715, mRNA sequence	0.0		Mitochondrion	4
Psang01365	GAKI01001212	Succinate-CoA ligase	tr|J9VY09|J9VY09_CRYNV	Succinyl-coa ligase subunit alpha OS=Cryptococcus neoformans var. grubii H99 PE=4 SV=1	1e-124	PF02629.14	7.1e-28	CoA binding domain	gb|EB076682.1|	TverSEQ7691 Trametes versicolor pBluescript (EcoRI-XhoI) Trametes versicolor cDNA clone TverSEQ7691, mRNA sequence	0.0	6.2.1.5	Mitochondrion	2
Psang01366	GAKI01001213	Acetyl-CoA C-acetyltransferase	gi|392568563|gb|EIW61737.1|	peroxisomal 3-ketoacyl-CoA-thiolase [Trametes versicolor FP-101664 SS1]	0.0	TIGR01930	9.7e-125	acetyl-CoA C-acetyltransferase	gb|EB072827.1|	TverSEQ10818 Trametes versicolor pBluescript (EcoRI-XhoI) Trametes versicolor cDNA clone TverSEQ10818, mRNA sequence	0.0	2.3.1.9
Psang01367	GAKI01001214	RNA binding protein	gi|392568622|gb|EIW61796.1|	Nop-domain-containing protein [Trametes versicolor FP-101664 SS1]	0.0	PF01798.13	8e-58	Putative snoRNA binding domain	gb|HO737455.1|	HMA030181B05.T3 GLEST03 Ganoderma lucidum cDNA 3', mRNA sequence	0.0
Psang01368	GAKI01001215	Protein disulfide isomerase	gi|392561535|gb|EIW54716.1|	protein disulfide isomerase [Trametes versicolor FP-101664 SS1]	0.0	TIGR01126	1.4e-72	protein disulfide-isomerase domain	gb|HO743624.1|	HMA040131G04.T3 GLEST04 Ganoderma lucidum cDNA 3', mRNA sequence	0.0	5.3.4.1	Secretory pathway	1	Cleavage site between pos. 1 and 19	0.837 / 0.450
Psang01369	GAKI01001216	Hypothetical protein				PF02178.14	0.0096	AT hook motif	gb|HO711745.1|	HMA020023H01.T3 GLEST02 Ganoderma lucidum cDNA 3', mRNA sequence	6e-24
Psang01370	GAKI01001217	Major Facilitator Superfamily (MFS) transporter	gi|392561898|gb|EIW55079.1|	MFS general substrate transporter [Trametes versicolor FP-101664 SS1]	0.0	PF07690.11	1.9e-17	Major Facilitator Superfamily	gb|GR741413.1|	CCPA3483.b1 CCPA Heterobasidion annosum Liquid Hagem-medium (L) Heterobasidion annosum cDNA clone CCPA3483 5', mRNA sequence	5e-133
Psang01371	GAKI01001218	Hypothetical protein						NA	gb|FL601617.1|	CAIG13519.fwd CAIG Postia placenta in rich medium Postia placenta cDNA clone CAIG13519 5', mRNA sequence	6e-69		Secretory pathway	5
Psang01372	GAKI01001219	Peroxisomal biogenesis factor				PF05648.9	1.8e-10	Peroxisomal biogenesis factor 11 (PEX11)	gb|EB077686.1|	TverSEQ9302 Trametes versicolor pBluescript (EcoRI-XhoI) Trametes versicolor cDNA clone TverSEQ9302, mRNA sequence	2e-143
Psang01373	GAKI01001220	Hypothetical protein	tr|D6RJQ5|D6RJQ5_COPC7	Endoplasmic reticulum protein OS=Coprinopsis cinerea (strain Okayama-7 / 130 / ATCC MYA-4618 / FGSC 9003) GN=CC1G 13732 PE=4 SV=1	4e-15			NA	gb|GR734846.1|	CCOZ470.b1 CCOZ Heterobasidion annosum Liquid Hagem-medium (H) Heterobasidion annosum cDNA clone CCOZ470 5', mRNA sequence	5e-25
Psang01374	GAKI01001221	60S ribosomal protein	gi|392568120|gb|EIW61294.1|	60S ribosomal protein L3 [Trametes versicolor FP-101664 SS1]	0.0	PF00297.17	8.2e-122	Ribosomal protein L3	gb|DV762303.1|	PchrSEQ012198 Phanerochaete chrysosporium pBluescript (EcoRI-XhoI) Phanerochaete chrysosporium cDNA clone PchrSEQ012198, mRNA sequence	0.0
Psang01375	GAKI01001222	Mitochondrial carrier protein	gi|392566524|gb|EIW59700.1|	mitochondrial carrier [Trametes versicolor FP-101664 SS1]	1e-135	PF00153.22	5.6e-26	Mitochondrial carrier protein	gb|EB004325.1|	GtraSEQ9339 Gloeophyllum trabeum pBluescript (EcoRI-XhoI) Gloeophyllum trabeum cDNA clone GtraSEQ9339, mRNA sequence	2e-143
Psang01376	GAKI01001223	Hypothetical protein	gi|392566201|gb|EIW59377.1|	endoplasmic reticulum-derived transport vesicle ERV46 [Trametes versicolor FP-101664 SS1]	0.0	PF07970.7	7e-60	Endoplasmic reticulum vesicle transporter	gb|HO724224.1|	HMA020422A05.T3a1 GLEST02 Ganoderma lucidum cDNA 3', mRNA sequence	6e-176
Psang01377	GAKI01001224	Proteophosphoglycan	tr|G0SVK7|G0SVK7_RHOG2	Proteophosphoglycan ppg4 OS=Rhodotorula glutinis (strain ATCC 204091 / IIP 30 / MTCC 1151) GN=RTG 00524 PE=4 SV=1	2e-09			NA	gb|HO741425.1|	HMA040063H04.T3 GLEST04 Ganoderma lucidum cDNA 3', mRNA sequence	5e-06
Psang01378	GAKI01001225	Translation initiation factor	gi|392571242|gb|EIW64414.1|	eukaryotic translation initiation factor 4E class I [Trametes versicolor FP-101664 SS1]	1e-177	PF01652.13	1.6e-48	Eukaryotic initiation factor 4E	gb|EB072647.1|	TverSEQ10425 Trametes versicolor pBluescript (EcoRI-XhoI) Trametes versicolor cDNA clone TverSEQ10425, mRNA sequence	0.0
Psang01379	GAKI01001226	Dynamin family protein				PF01031.15	3.1e-11	Dynamin central region	gb|FL622117.1|	CAII821.rev CAII Postia placenta in rich medium Postia placenta cDNA clone CAII821 3', mRNA sequence	3e-22
Psang01380	GAKI01001227	Oligosaccharyltransferase subunit	gi|392566602|gb|EIW59778.1|	oligosaccharyl transferase STT3 subunit [Trametes versicolor FP-101664 SS1]	0.0	PF02516.9	1.4e-58	Oligosaccharyl transferase STT3 subunit	gb|HO710317.1|	693788.T3_E04_024 GLEST01 Ganoderma lucidum cDNA 3', mRNA sequence	0.0	2.4.99.18	Secretory pathway	1	Cleavage site between pos. 1 and 19	0.712 / 0.450	GT66
Psang01381	GAKI01001228	LIM domain-binding protein				PF01803.11	5.7e-28	LIM-domain binding protein	gb|GR763804.1|	CCPC6708.b1 CCPC Heterobasidion annosum Liquid high nitrogen MMN-medium (L) Heterobasidion annosum cDNA clone CCPC6708 5', mRNA sequence	7e-17
Psang01382	GAKI01001229	Glutamate-tRNA ligase	gi|392571945|gb|EIW65117.1|	glutamyl-tRNA synthetase [Trametes versicolor FP-101664 SS1]	1e-172	PF00749.16	1.1e-64	tRNA synthetases class I (E and Q), catalytic domain	gb|HO734062.1|	HMA030053F09.T3 GLEST03 Ganoderma lucidum cDNA 3', mRNA sequence	6e-132	6.1.1.17	Mitochondrion	3
Psang01383	GAKI01001230	DEAD/DEAH box helicase	gi|392568039|gb|EIW61213.1|	DEAD-domain-containing protein [Trametes versicolor FP-101664 SS1]	0.0	PF00270.24	2.5e-41	DEAD/DEAH box helicase	gb|HO746332.1|	HMA040154H01.T3 GLEST04 Ganoderma lucidum cDNA 3', mRNA sequence	0.0	3.6.4.13					CE11
Psang01384	GAKI01001231	Cytochrome P450 family protein	gi|392560962|gb|EIW54144.1|	cytochrome P450 [Trametes versicolor FP-101664 SS1]	0.0	PF00067.17	9.8e-58	Cytochrome P450	gb|HO749296.1|	HMA050094.T3_G03_019 GLEST05 Ganoderma lucidum cDNA 3', mRNA sequence	6e-170						GT34
Psang01385	GAKI01001232	DUF255 domain-containing protein	tr|E6RFM7|E6RFM7_CRYGW	DUF255 domain protein, putative OS=Cryptococcus gattii serotype B (strain WM276 / ATCC MYA-4071) GN=CGB N3280C PE=4 SV=1	2e-72			NA	gb|HO751043.1|	HMA050151.T3_D03_025 GLEST05 Ganoderma lucidum cDNA 3', mRNA sequence	4e-102
Psang01386	GAKI01001233	Hypothetical protein						NA	gb|EB077701.1|	TverSEQ9326 Trametes versicolor pBluescript (EcoRI-XhoI) Trametes versicolor cDNA clone TverSEQ9326, mRNA sequence	6e-138
Psang01387	GAKI01001234	Hypothetical protein						NA	gb|EB075334.1|	TverSEQ5716 Trametes versicolor pBluescript (EcoRI-XhoI) Trametes versicolor cDNA clone TverSEQ5716, mRNA sequence	6e-31
Psang01388	GAKI01001235	Cysteine proteinase	gi|392565337|gb|EIW58514.1|	cysteine proteinase [Trametes versicolor FP-101664 SS1]	0.0	PF00443.24	8.3e-62	Ubiquitin carboxyl-terminal hydrolase	gb|HO720245.1|	HMA020304D07.T3 GLEST02 Ganoderma lucidum cDNA 3', mRNA sequence	5e-158	3.4.19.12	Mitochondrion	5
Psang01389	GAKI01001236	Hypothetical protein						NA	gb|EB076251.1|	TverSEQ7072 Trametes versicolor pBluescript (EcoRI-XhoI) Trametes versicolor cDNA clone TverSEQ7072, mRNA sequence	1e-101		Mitochondrion	4
Psang01390	GAKI01001237	NUDIX domain-containing protein	tr|G4TC48|G4TC48_PIRID	Related to coenzyme A diphosphatase OS=Piriformospora indica (strain DSM 11827) GN=PIIN 02764 PE=4 SV=1	1e-74	PF00293.23	1.6e-15	NUDIX domain	gb|HO747718.1|	HMA050051.T3_G08_052 GLEST05 Ganoderma lucidum cDNA 3', mRNA sequence	4e-58		Mitochondrion	4
Psang01391	GAKI01001238	Hypothetical protein						NA
Psang01392	GAKI01001239	Hypothetical protein						NA					Mitochondrion	3
Psang01393	GAKI01001240	Hypothetical protein						NA	gb|HO714362.1|	HMA020104D06.T3 GLEST02 Ganoderma lucidum cDNA 3', mRNA sequence	2e-132		Secretory pathway	1
Psang01394	GAKI01001241	Hypothetical protein						NA
Psang01395	GAKI01001242	Terpene synthase	gi|392564313|gb|EIW57491.1|	terpenoid synthase [Trametes versicolor FP-101664 SS1]	0.0	PF03936.11	8.9e-18	Terpene synthase family, metal binding domain	gb|HO723415.1|	HMA020401A10.T3 GLEST02 Ganoderma lucidum cDNA 3', mRNA sequence	0.0	4.2.3.126
Psang01396	GAKI01001243	Pre-mRNA splicing factor	gi|392565874|gb|EIW59050.1|	pre-mRNA-processing-splicing factor [Trametes versicolor FP-101664 SS1]	0.0	PF12134.3	7.9e-112	PRP8 domain IV core	gb|GW387134.1|	CBXZ6313.b1 CBXZ Schizophyllum commune pool of 4- and 8-day-old colony, grown at 25 C in resp. the dark and in light (H) Schizophyllum commune cDNA clone CBXZ6313 5', mRNA sequence	0.0		Secretory pathway	3
Psang01397	GAKI01001244	Kinase-like protein	gi|392561253|gb|EIW54435.1|	kinase-like protein [Trametes versicolor FP-101664 SS1]	0.0	PF01636.18	1.4e-26	Phosphotransferase enzyme family	gb|EB077213.1|	TverSEQ8592 Trametes versicolor pBluescript (EcoRI-XhoI) Trametes versicolor cDNA clone TverSEQ8592, mRNA sequence	0.0
Psang01398	GAKI01001245	KH domain-containing protein	gi|392571713|gb|EIW64885.1|	cytoplasmic protein [Trametes versicolor FP-101664 SS1]	0.0	PF00013.24	1.6e-10	KH domain	gb|DV758894.1|	PchrSEQ8669 Phanerochaete chrysosporium pBluescript (EcoRI-XhoI) Phanerochaete chrysosporium cDNA clone PchrSEQ8669, mRNA sequence	1e-122		Mitochondrion	4
Psang01399	GAKI01001246	Malate dehydrogenase	gi|392567511|gb|EIW60686.1|	malate dehydrogenase [Trametes versicolor FP-101664 SS1]	0.0	TIGR01772	8.3e-131	malate dehydrogenase, NAD-dependent	gb|EB076798.1|	TverSEQ7876 Trametes versicolor pBluescript (EcoRI-XhoI) Trametes versicolor cDNA clone TverSEQ7876, mRNA sequence	0.0	1.1.1.37
Psang01400	GAKI01001247	Ubiquitin-activating enzyme	gi|392568871|gb|EIW62045.1|	ubiquitin activating enzyme [Trametes versicolor FP-101664 SS1]	0.0	PF00899.16	5.4e-28	ThiF family	gb|HO732600.1|	HMA020532A07.T3 GLEST02 Ganoderma lucidum cDNA 3', mRNA sequence	0.0
Psang01401	GAKI01001248	Homeobox KN domain-containing protein				PF05920.6	1.5e-17	Homeobox KN domain	gb|GW371819.1|	CBXX8644.x2 CBXX Schizophyllum commune 4-day-old colony, grown at 25 C in the light (H) Schizophyllum commune cDNA clone CBXX8644 5', mRNA sequence	3e-47				Cleavage site between pos. 1 and 42	0.539 / 0.450
Psang01402	GAKI01001249	Hypothetical protein	tr|D8QIS4|D8QIS4_SCHCM	Expressed protein OS=Schizophyllum commune (strain H4-8 / FGSC 9210) GN=SCHCODRAFT 79509 PE=4 SV=1	3e-05			NA	gb|HO735324.1|	HMA030101B07.T3 GLEST03 Ganoderma lucidum cDNA 3', mRNA sequence	6e-113
Psang01403	GAKI01001250	RTA1 domain-containing protein	gi|392562926|gb|EIW56106.1|	RTA1-domain-containing protein [Trametes versicolor FP-101664 SS1]	1e-140	PF04479.8	8.2e-40	RTA1 like protein	gb|DR028877.1|	bda010062_D02_11.b1_005.ab1 Antrodia cinnamomea cDNA Library Taiwanofungus camphoratus cDNA, mRNA sequence	2e-69		Mitochondrion	5	Cleavage site between pos. 1 and 35	0.618 / 0.450
Psang01404	GAKI01001251	Uncharacterised protein family (UPF0160)	gi|392571518|gb|EIW64690.1|	GAMM1 protein [Trametes versicolor FP-101664 SS1]	1e-115	PF03690.8	1.8e-61	Uncharacterised protein family (UPF0160)	gb|EB074383.1|	TverSEQ4389 Trametes versicolor pBluescript (EcoRI-XhoI) Trametes versicolor cDNA clone TverSEQ4389, mRNA sequence	6e-88
Psang01405	GAKI01001252	Glyceraldehyde-3-phosphate dehydrogenase	tr|Q5TLD0|Q5TLD0_PYCCO	Glyceraldehyde-3-phosphate dehydrogenase OS=Pycnoporus coccineus GN=gpd PE=3 SV=1	0.0	PF02800.15	6.6e-72	Glyceraldehyde 3-phosphate dehydrogenase, C-terminal domain	gb|DV765553.1|	PchrSEQ010687 Phanerochaete chrysosporium pBluescript (EcoRI-XhoI) Phanerochaete chrysosporium cDNA clone PchrSEQ010687, mRNA sequence	0.0	1.2.1.12
Psang01406	GAKI01001253	Hypothetical protein						NA
Psang01407	GAKI01001254	Metallopeptidase family M48 protein				PF01435.13	1.7e-17	Peptidase family M48	gb|HS502184.1|	CCUT5746.g1 CCUT Phanerochaete carnosa HHB-10118-sp mycelium grown in liquid YMPG medium Phanerochaete carnosa cDNA clone CCUT5746 3', mRNA sequence	2e-75
Psang01408	GAKI01001255	PLP-dependent transferase	gi|392561613|gb|EIW54794.1|	PLP-dependent transferase [Trametes versicolor FP-101664 SS1]	1e-174	PF01053.15	9.4e-15	Cys/Met metabolism PLP-dependent enzyme	gb|FL606856.1|	CAIG4515.fwd CAIG Postia placenta in rich medium Postia placenta cDNA clone CAIG4515 5', mRNA sequence	6e-126	2.5.1.48
Psang01409	GAKI01001256	Valine-tRNA ligase	tr|A8NWU5|A8NWU5_COPC7	Valine-tRNA ligase OS=Coprinopsis cinerea (strain Okayama-7 / 130 / ATCC MYA-4618 / FGSC 9003) GN=CC1G 00124 PE=3 SV=1	1e-155	PF00133.17	6.2e-69	tRNA synthetases class I (I, L, M and V)	gb|HO712884.1|	HMA020063D10.T3 GLEST02 Ganoderma lucidum cDNA 3', mRNA sequence	0.0	6.1.1.9					GH18
Psang01410	GAKI01001257	DUF1479 domain-containing protein	gi|392564554|gb|EIW57732.1|	DUF1479-domain-containing protein [Trametes versicolor FP-101664 SS1]	0.0	PF07350.7	3.7e-102	Protein of unknown function (DUF1479)	gb|HO710363.1|	693788.T7_C09_075 GLEST01 Ganoderma lucidum cDNA 5', mRNA sequence	5e-146
Psang01411	GAKI01001258	Pre-mRNA splicing factor	gi|392559701|gb|EIW52885.1|	pre-mRNA-splicing factor ATP-dependent RNA helicase PRP43 [Trametes versicolor FP-101664 SS1]	0.0	PF04408.18	5.7e-28	Helicase associated domain (HA2)	gb|EB074780.1|	TverSEQ4961 Trametes versicolor pBluescript (EcoRI-XhoI) Trametes versicolor cDNA clone TverSEQ4961, mRNA sequence	1e-166	3.6.4.13
Psang01412	GAKI01001259	Alcohol dehydrogenase family protein	gi|392568603|gb|EIW61777.1|	alcohol dehydrogenase [Trametes versicolor FP-101664 SS1]	0.0	TIGR03986	3.9e-61	CRISPR-associated protein	gb|DV759364.1|	PchrSEQ8848 Phanerochaete chrysosporium pBluescript (EcoRI-XhoI) Phanerochaete chrysosporium cDNA clone PchrSEQ8848, mRNA sequence	0.0	1.1.1.284					CE1
Psang01413	GAKI01001260	Hypothetical protein						NA	gb|HO732208.1|	HMA020453B03.T3 GLEST02 Ganoderma lucidum cDNA 3', mRNA sequence	2e-31		Mitochondrion	2
Psang01414	GAKI01001261	26S proteasome subunit	gi|392562449|gb|EIW55629.1|	26S proteasome regulatory complex non-ATPase subcomplex Rpn1 subunit [Trametes versicolor FP-101664 SS1]	0.0	PF01851.17	1.8e-10	Proteasome/cyclosome repeat	gb|HO744080.1|	HMA040143E09.T3 GLEST04 Ganoderma lucidum cDNA 3', mRNA sequence	0.0
Psang01415	GAKI01001262	Hypothetical protein						NA	gb|EB077256.1|	TverSEQ8656 Trametes versicolor pBluescript (EcoRI-XhoI) Trametes versicolor cDNA clone TverSEQ8656, mRNA sequence	5e-139
Psang01416	GAKI01001263	Svf1-like protein	gi|392564271|gb|EIW57449.1|	oxidative stress survival Svf1-like protein [Trametes versicolor FP-101664 SS1]	0.0	PF08622.5	2.9e-88	Svf1-like	gb|EB076831.1|	TverSEQ7931 Trametes versicolor pBluescript (EcoRI-XhoI) Trametes versicolor cDNA clone TverSEQ7931, mRNA sequence	0.0
Psang01417	GAKI01001264	Hypothetical protein						NA	gb|EB072710.1|	TverSEQ10519 Trametes versicolor pBluescript (EcoRI-XhoI) Trametes versicolor cDNA clone TverSEQ10519, mRNA sequence	4e-96		Secretory pathway	2
Psang01418	GAKI01001265	Glycoside hydrolase family 16, putative endo-1,3(4)-beta glucanase, protein 9	gi|409047053|gb|EKM56532.1|	glycoside hydrolase family 16 protein [Phanerochaete carnosa HHB-10118-sp]	1e-103			NA	gb|EB072775.1|	TverSEQ10720 Trametes versicolor pBluescript (EcoRI-XhoI) Trametes versicolor cDNA clone TverSEQ10720, mRNA sequence	1e-140						GH16
Psang01419	GAKI01001266	Glycoside hydrolase family 95 protein, putative alpha-L-fucosidase	gi|392562808|gb|EIW55988.1|	glycoside hydrolase family 95 protein [Trametes versicolor FP-101664 SS1]	0.0			NA	gb|HO719741.1|	HMA020291F07.T3 GLEST02 Ganoderma lucidum cDNA 3', mRNA sequence	7e-87	3.2.1.51	Mitochondrion	5			GH95
Psang01420	GAKI01001267	Ubiquitin conjugating enzyme family protein	tr|A8NAG8|A8NAG8_COPC7	Ubiquitin-conjugating enzyme E2 6 OS=Coprinopsis cinerea (strain Okayama-7 / 130 / ATCC MYA-4618 / FGSC 9003) GN=CC1G 05919 PE=4 SV=2	1e-105	PF00179.21	1.4e-20	Ubiquitin-conjugating enzyme	gb|HO755901.1|	HMA050274.T3_B05_045 GLEST05 Ganoderma lucidum cDNA 3', mRNA sequence	2e-144	6.3.2.19
Psang01421	GAKI01001268	Ras GTPase-activating protein	tr|F8NMG1|F8NMG1_SERL9	Ras GTPase-activating protein OS=Serpula lacrymans var. lacrymans (strain S7.9) GN=SERLADRAFT 491555 PE=4 SV=1	1e-118	PF00612.22	4.5e-08	IQ calmodulin-binding motif	gb|FL608221.1|	CAIG5211.fwd CAIG Postia placenta in rich medium Postia placenta cDNA clone CAIG5211 5', mRNA sequence	2e-111
Psang01422	GAKI01001269	DUF1212 domain-containing protein	gi|392559333|gb|EIW52517.1|	DUF1212-domain-containing protein [Trametes versicolor FP-101664 SS1]	0.0	PF06738.7	2.3e-31	Protein of unknown function (DUF1212)	gb|HO731039.1|	HMA020314G12.T3 GLEST02 Ganoderma lucidum cDNA 3', mRNA sequence	5e-152
Psang01423	GAKI01001270	Cysteine proteinase	gi|392564325|gb|EIW57503.1|	cysteine proteinase [Trametes versicolor FP-101664 SS1]	2e-50	PF00443.24	4.8e-17	Ubiquitin carboxyl-terminal hydrolase	gb|EB072842.1|	TverSEQ10847 Trametes versicolor pBluescript (EcoRI-XhoI) Trametes versicolor cDNA clone TverSEQ10847, mRNA sequence	0.0	3.4.19.12
Psang01424	GAKI01001271	Transcription factor	tr|A8NBS5|A8NBS5_COPC7	Transcription initiation factor TFIIE alpha subunit OS=Coprinopsis cinerea (strain Okayama-7 / 130 / ATCC MYA-4618 / FGSC 9003) GN=CC1G 02535 PE=4 SV=2	4e-74	PF11521.3	0.00037	C-terminal general transcription factor TFIIE alpha	gb|HO738953.1|	HMA030134B07.T3 GLEST03 Ganoderma lucidum cDNA 3', mRNA sequence	1e-127		Mitochondrion	5
Psang01425	GAKI01001272	DEAD/DEAH box helicase	gi|392562331|gb|EIW55511.1|	DEAD-domain-containing protein [Trametes versicolor FP-101664 SS1]	6e-54	PF00271.26	0.00026	Helicase conserved C-terminal domain	gb|GT929127.1|	CFBW1235.b1 CFBW Aspergillus terreus itaconate-production-phase (L) Aspergillus terreus ATCC 32359 cDNA clone CFBW1235 5', mRNA sequence	3e-22
Psang01426	GAKI01001273	Hypothetical protein	tr|D8PXM6|D8PXM6_SCHCM	Expressed protein OS=Schizophyllum commune (strain H4-8 / FGSC 9210) GN=SCHCODRAFT 81806 PE=4 SV=1	8e-66	PF00172.13	4.2e-08	Fungal Zn(2)-Cys(6) binuclear cluster domain	gb|HO735272.1|	HMA030094D09.T3 GLEST03 Ganoderma lucidum cDNA 3', mRNA sequence	3e-116
Psang01427	GAKI01001274	Ras family protein	gi|392562659|gb|EIW55839.1|	small monomeric GTPase [Trametes versicolor FP-101664 SS1]	1e-129	PF00071.17	2.3e-29	Ras family	gb|FL599702.1|	CAIG12026.rev CAIG Postia placenta in rich medium Postia placenta cDNA clone CAIG12026 3', mRNA sequence	6e-145		Mitochondrion	5
Psang01428	GAKI01001275	GEF1	tr|A8N1M4|A8N1M4_COPC7	GEF1 OS=Coprinopsis cinerea (strain Okayama-7 / 130 / ATCC MYA-4618 / FGSC 9003) GN=CC1G 06783 PE=4 SV=1	1e-61			NA	gb|EB074641.1|	TverSEQ4769 Trametes versicolor pBluescript (EcoRI-XhoI) Trametes versicolor cDNA clone TverSEQ4769, mRNA sequence	1e-108		Mitochondrion	5
Psang01429	GAKI01001276	26S proteasome subunit	gi|392565358|gb|EIW58535.1|	ATPase [Trametes versicolor FP-101664 SS1]	0.0	TIGR01242	8e-132	26S proteasome subunit P45 family	emb|FP579591.1|	FP579591 Microbotryum violaceum 100.02 Microbotryum violaceum cDNA, mRNA sequence	0.0
Psang01430	GAKI01001277	Gag-like protein	tr|Q9C4A9|Q9C4A9_TRIMT	Gag-like protein OS=Tricholoma matsutake PE=4 SV=1	2e-10			NA
Psang01431	GAKI01001278	Fungal specific transcription factor domain				PF04082.13	5.3e-12	Fungal specific transcription factor domain	gb|HO734625.1|	HMA030073E11.T3 GLEST03 Ganoderma lucidum cDNA 3', mRNA sequence	0.0
Psang01432	GAKI01001279	CAF1 domain-containing protein	gi|392565908|gb|EIW59084.1|	CAF1-domain-containing protein [Trametes versicolor FP-101664 SS1]	0.0	PF04857.15	1.4e-60	CAF1 family ribonuclease	gb|HO732397.1|	HMA020494D04.T3 GLEST02 Ganoderma lucidum cDNA 3', mRNA sequence	0.0
Psang01433	GAKI01001280	Acetate kinase	tr|B8P490|B8P490_POSPM	Probable acetate kinase OS=Postia placenta (strain ATCC 44394 / Madison 698-R) GN=POSPLDRAFT 87730 PE=3 SV=1	1e-177	PF00871.12	7.4e-76	Acetokinase family	gb|DV757316.1|	PchrSEQ6188 Phanerochaete chrysosporium pBluescript (EcoRI-XhoI) Phanerochaete chrysosporium cDNA clone PchrSEQ6188, mRNA sequence	2e-150	2.7.2.1
Psang01434	GAKI01001281	Clathrin heavy chain	gi|392565523|gb|EIW58700.1|	clathrin heavy chain [Trametes versicolor FP-101664 SS1]	0.0	PF00637.15	4.1e-84	Region in Clathrin and VPS	gb|HO730794.1|	HMA020273E01.T3 GLEST02 Ganoderma lucidum cDNA 3', mRNA sequence	0.0
Psang01435	GAKI01001282	Glycoside hydrolase family 16, putative endo-1,3(4)-beta glucanase, protein 10	gi|409045118|gb|EKM54599.1|	glycoside hydrolase family 16 protein [Phanerochaete carnosa HHB-10118-sp]	1e-128	PF00722.16	9.1e-09	Glycosyl hydrolases family 16	gb|HO721032.1|	HMA020332D10.T3a1 GLEST02 Ganoderma lucidum cDNA 3', mRNA sequence	1e-26		Secretory pathway	2	Cleavage site between pos. 1 and 20	0.764 / 0.450	GH16
Psang01436	GAKI01001283	Hypothetical protein						NA	gb|EB076065.1|	TverSEQ6800 Trametes versicolor pBluescript (EcoRI-XhoI) Trametes versicolor cDNA clone TverSEQ6800, mRNA sequence	4e-07
Psang01437	GAKI01001284	DUF218 domain-containing protein	tr|Q5KIX1|Q5KIX1_CRYNJ	Cytoplasm protein, putative OS=Cryptococcus neoformans var. neoformans serotype D (strain JEC21 / ATCC MYA-565) GN=CND01450 PE=4 SV=1	1e-73	PF02698.12	0.00017	DUF218 domain	gb|HO728279.1|	HMA020543H10.T3 GLEST02 Ganoderma lucidum cDNA 3', mRNA sequence	3e-116
Psang01438	GAKI01001285	Oxalate transporter	gi|392564604|gb|EIW57782.1|	oxalate transporter [Trametes versicolor FP-101664 SS1]	1e-173	PF09335.6	3.8e-12	SNARE associated Golgi protein	gb|EB072635.1|	TverSEQ10411 Trametes versicolor pBluescript (EcoRI-XhoI) Trametes versicolor cDNA clone TverSEQ10411, mRNA sequence	0.0		Secretory pathway	1
Psang01439	GAKI01001286	DNA-binding protein	gi|392564413|gb|EIW57591.1|	proliferation-associated protein 1 [Trametes versicolor FP-101664 SS1]	0.0	TIGR00495	4.5e-138	DNA-binding protein, 42 kDa	gb|HO736851.1|	HMA030152G08.T3 GLEST03 Ganoderma lucidum cDNA 3', mRNA sequence	0.0
Psang01440	GAKI01001287	Hypothetical protein						NA
Psang01441	GAKI01001288	Major Facilitator Superfamily (MFS) transporter	gi|392559012|gb|EIW52197.1|	general substrate transporter [Trametes versicolor FP-101664 SS1]	8e-82	PF00083.19	4e-40	Sugar (and other) transporter	gb|EB075177.1|	TverSEQ5500 Trametes versicolor pBluescript (EcoRI-XhoI) Trametes versicolor cDNA clone TverSEQ5500, mRNA sequence	0.0
Psang01442	GAKI01001289	Alcohol dehydrogenase family protein	gi|392562341|gb|EIW55521.1|	GroES-like protein [Trametes versicolor FP-101664 SS1]	0.0	PF08240.7	1.6e-31	Alcohol dehydrogenase GroES-like domain	gb|HO727401.1|	HMA020514F05.T3 GLEST02 Ganoderma lucidum cDNA 3', mRNA sequence	0.0	1.1.1.287					CE1
Psang01443	GAKI01001290	Phosphoesterase	gi|392564063|gb|EIW57241.1|	serine threonine protein phosphatase 2A [Trametes versicolor FP-101664 SS1]	0.0	PF00149.23	8.1e-43	Calcineurin-like phosphoesterase	gb|HO740866.1|	HMA040044G04.T3 GLEST04 Ganoderma lucidum cDNA 3', mRNA sequence	0.0	3.1.3.16
Psang01444	GAKI01001291	Glycosyltransferase family 2, putative chitin synthase, protein 5, (N-terminal fragment)	gi|392568283|gb|EIW61457.1|	glycosyltransferase family 2 protein [Trametes versicolor FP-101664 SS1]	0.0	PF01644.12	6.2e-64	Chitin synthase	gb|HO732383.1|	HMA020493C11.T3 GLEST02 Ganoderma lucidum cDNA 3', mRNA sequence	0.0	2.4.1.16					GT2
Psang01445	GAKI01001292	Bacteriorhodopsin-like protein	tr|Q9UQX3|Q9UQX3_TRAVE	Fdd123b protein OS=Trametes versicolor GN=cvhsp30/2 PE=2 SV=1	1e-163	PF01036.13	2.4e-37	Bacteriorhodopsin-like protein	gb|EB077245.1|	TverSEQ8642 Trametes versicolor pBluescript (EcoRI-XhoI) Trametes versicolor cDNA clone TverSEQ8642, mRNA sequence	0.0		Secretory pathway	5
Psang01446	GAKI01001293	Cysteine proteinase	gi|392565614|gb|EIW58791.1|	cysteine proteinase [Trametes versicolor FP-101664 SS1]	1e-147	PF00443.24	6.7e-27	Ubiquitin carboxyl-terminal hydrolase	gb|HO740875.1|	HMA040044H02.T3 GLEST04 Ganoderma lucidum cDNA 3', mRNA sequence	6e-56	3.4.19.12
Psang01447	GAKI01001294	Hypothetical protein						NA	gb|EB073112.1|	TverSEQ1380 Trametes versicolor pBluescript (EcoRI-XhoI) Trametes versicolor cDNA clone TverSEQ1380, mRNA sequence	2e-12		Secretory pathway	1
Psang01448	GAKI01001295	GTP-binding protein YchF	tr|A8NT34|A8NT34_COPC7	Cytoplasmic protein OS=Coprinopsis cinerea (strain Okayama-7 / 130 / ATCC MYA-4618 / FGSC 9003) GN=CC1G 10928 PE=4 SV=2	0.0	TIGR00092	5.6e-129	GTP-binding protein YchF	gb|EB073132.1|	TverSEQ1417 Trametes versicolor pBluescript (EcoRI-XhoI) Trametes versicolor cDNA clone TverSEQ1417, mRNA sequence	0.0
Psang01449	GAKI01001296	Hypothetical protein						NA	gb|EB074704.1|	TverSEQ4861 Trametes versicolor pBluescript (EcoRI-XhoI) Trametes versicolor cDNA clone TverSEQ4861, mRNA sequence	7e-17		Mitochondrion	5
Psang01450	GAKI01001297	Hypothetical protein						NA	gb|EB072431.1|	TverSEQ10147 Trametes versicolor pBluescript (EcoRI-XhoI) Trametes versicolor cDNA clone TverSEQ10147, mRNA sequence	3e-122
Psang01451	GAKI01001298	Myosin	tr|B0DZX4|B0DZX4_LACBS	Myosin II heavy chain OS=Laccaria bicolor (strain S238N-H82 / ATCC MYA-4686) GN=LACBIDRAFT 399427 PE=4 SV=1	1e-107			NA	gb|HO722355.1|	HMA020371G12.T3 GLEST02 Ganoderma lucidum cDNA 3', mRNA sequence	8e-67						GT2|GT4
Psang01452	GAKI01001299	Hypothetical protein	tr|D8QKQ1|D8QKQ1_SCHCM	Expressed protein OS=Schizophyllum commune (strain H4-8 / FGSC 9210) GN=SCHCODRAFT 86233 PE=4 SV=1	9e-19	PF00628.24	1.7e-11	PHD-finger	gb|GW368660.1|	CBXX6670.y3 CBXX Schizophyllum commune 4-day-old colony, grown at 25 C in the light (H) Schizophyllum commune cDNA clone CBXX6670 3', mRNA sequence	5e-19		Mitochondrion	5
Psang01453	GAKI01001300	Ion channel				PF00924.13	2.1e-15	Mechanosensitive ion channel	gb|GR752436.1|	CCPB4858.b1 CCPB Heterobasidion annosum Liquid high nitrogen MMN-medium (H) Heterobasidion annosum cDNA clone CCPB4858 5', mRNA sequence	6e-119
Psang01454	GAKI01001301	Hypothetical protein	tr|D8PY03|D8PY03_SCHCM	Regulator of carbon catabolite repression (Fragment) OS=Schizophyllum commune (strain H4-8 / FGSC 9210) GN=CreA PE=4 SV=1	4e-07			NA	gb|HO716551.1|	HMA020181F12.T3 GLEST02 Ganoderma lucidum cDNA 3', mRNA sequence	3e-104
Psang01455	GAKI01001302	Alcohol dehydrogenase family protein	gi|392558369|gb|EIW51558.1|	glycerol dehydrogenase [Trametes versicolor FP-101664 SS1]	4e-93	PF00465.14	7.4e-30	Iron-containing alcohol dehydrogenase	gb|EB076034.1|	TverSEQ6758 Trametes versicolor pBluescript (EcoRI-XhoI) Trametes versicolor cDNA clone TverSEQ6758, mRNA sequence	0.0	1.1.1.6
Psang01456	GAKI01001303	AIR carboxylase	gi|392569086|gb|EIW62260.1|	Phosphoribosylaminoimidazole carboxylase [Trametes versicolor FP-101664 SS1]	0.0	PF00731.15	2.1e-64	AIR carboxylase	gb|DV755695.1|	PchrSEQ3880 Phanerochaete chrysosporium pBluescript (EcoRI-XhoI) Phanerochaete chrysosporium cDNA clone PchrSEQ3880, mRNA sequence	5e-126	4.1.1.21
Psang01457	GAKI01001304	Hypothetical protein						NA	gb|EB077315.1|	TverSEQ8748 Trametes versicolor pBluescript (EcoRI-XhoI) Trametes versicolor cDNA clone TverSEQ8748, mRNA sequence	3e-110
Psang01458	GAKI01001305	TPR repeat-containing protein	gi|392568345|gb|EIW61519.1|	tetratricopeptide repeat domain 27 [Trametes versicolor FP-101664 SS1]	1e-176	PF13414.1	3.3e-16	TPR repeat	gb|FL633502.1|	CATT760.rev CATT Postia placenta in Avicel medium Postia placenta cDNA clone CATT760 3', mRNA sequence	3e-72
Psang01459	GAKI01001306	sulfite reductase (NADPH) flavoprotein alpha-component	gi|392568302|gb|EIW61476.1|	assimilatory sulfite reductase [Trametes versicolor FP-101664 SS1]	0.0	PF00667.15	2.2e-47	FAD binding domain	gb|GW377489.1|	CBXY4465.x3 CBXY Schizophyllum commune 4-day-old colony, grown at 25 C in the light (L) Schizophyllum commune cDNA clone CBXY4465 5', mRNA sequence	1e-140	1.8.1.2	Mitochondrion	4
Psang01460	GAKI01001307	Fasciclin domain-containing protein	gi|392572147|gb|EIW65319.1|	beta-Ig-H3/fasciclin, partial [Trametes versicolor FP-101664 SS1]	3e-58	PF02469.17	2.6e-29	Fasciclin domain	gb|HS498803.1|	CCUT3970.g1 CCUT Phanerochaete carnosa HHB-10118-sp mycelium grown in liquid YMPG medium Phanerochaete carnosa cDNA clone CCUT3970 3', mRNA sequence	1e-25		Mitochondrion	4
Psang01461	GAKI01001308	Epoxide hydrolase	gi|392568462|gb|EIW61636.1|	alpha/beta-hydrolase [Trametes versicolor FP-101664 SS1]	0.0	PF12697.2	2.6e-35	Alpha/beta hydrolase family	gb|HO743267.1|	HMA040121C08.T3 GLEST04 Ganoderma lucidum cDNA 3', mRNA sequence	5e-88	3.3.2.10
Psang01462	GAKI01001309	Hypothetical protein						NA	gb|HO753808.1|	HMA050222.T3_B04_030 GLEST05 Ganoderma lucidum cDNA 3', mRNA sequence	7e-87
Psang01463	GAKI01001310	Alcohol dehydrogenase family protein	gi|392562149|gb|EIW55330.1|	GroES-like protein [Trametes versicolor FP-101664 SS1]	0.0	PF00107.21	7.5e-29	Zinc-binding dehydrogenase	gb|EB077321.1|	TverSEQ8755 Trametes versicolor pBluescript (EcoRI-XhoI) Trametes versicolor cDNA clone TverSEQ8755, mRNA sequence	0.0	1.1.1.1					GH76
Psang01464	GAKI01001311	DUF1295 domain-containing protein	gi|392564586|gb|EIW57764.1|	DUF1295-domain-containing protein [Trametes versicolor FP-101664 SS1]	1e-145	PF06966.7	1.3e-19	Protein of unknown function (DUF1295)	gb|FL628431.1|	CATS2980.rev CATS Postia placenta in Avicel medium Postia placenta cDNA clone CATS2980 3', mRNA sequence	6e-113		Mitochondrion	4
Psang01465	GAKI01001312	Serine incorporator-like protein	tr|G4T5R3|G4T5R3_PIRID	Related to TMS1 protein OS=Piriformospora indica (strain DSM 11827) GN=PIIN 00326 PE=4 SV=1	1e-120	PF03348.10	6.4e-83	Serine incorporator (Serinc)	gb|EB075192.1|	TverSEQ5522 Trametes versicolor pBluescript (EcoRI-XhoI) Trametes versicolor cDNA clone TverSEQ5522, mRNA sequence	0.0		Mitochondrion	5
Psang01466	GAKI01001313	Cytochrome P450 family protein	gi|392559149|gb|EIW52334.1|	cytochrome P450 [Trametes versicolor FP-101664 SS1]	0.0	PF00067.17	8.6e-62	Cytochrome P450	gb|HO743798.1|	HMA040133H12.T3 GLEST04 Ganoderma lucidum cDNA 3', mRNA sequence	4e-147		Mitochondrion	4
Psang01467	GAKI01001314	Actin-related protein	gi|392567100|gb|EIW60275.1|	actin-like protein ARPC3 [Trametes versicolor FP-101664 SS1]	0.0	PF00400.27	3.9e-21	WD domain, G-beta repeat	gb|HO749089.1|	HMA050092.T3_D01_009 GLEST05 Ganoderma lucidum cDNA 3', mRNA sequence	0.0
Psang01468	GAKI01001315	Glycosyltransferase family 1, putative UDP-Glycosyltransferase/glycogen phosphorylase, protein 1 (fragment)	gi|409051339|gb|EKM60815.1|	glycosyltransferase family 1 protein [Phanerochaete carnosa HHB-10118-sp]	1e-67	PF02893.15	3.4e-12	GRAM domain	gb|GW366091.1|	CBXX5123.x3 CBXX Schizophyllum commune 4-day-old colony, grown at 25 C in the light (H) Schizophyllum commune cDNA clone CBXX5123 5', mRNA sequence	6e-24	2.4.1.173					GT1
Psang01469	GAKI01001316	DRT111	tr|A8NFL2|A8NFL2_COPC7	DRT111 OS=Coprinopsis cinerea (strain Okayama-7 / 130 / ATCC MYA-4618 / FGSC 9003) GN=CC1G 04293 PE=4 SV=2	9e-18	PF01585.18	5.1e-06	G-patch domain	gb|HO735209.1|	HMA030093F02.T3 GLEST03 Ganoderma lucidum cDNA 3', mRNA sequence	7e-42		Mitochondrion	2
Psang01470	GAKI01001317	Phosphatidylinositol 3- and 4-kinase	gi|392564986|gb|EIW58163.1|	FAT-domain-containing protein [Trametes versicolor FP-101664 SS1]	0.0	PF00454.22	9.5e-53	Phosphatidylinositol 3- and 4-kinase	gb|EB076813.1|	TverSEQ7900 Trametes versicolor pBluescript (EcoRI-XhoI) Trametes versicolor cDNA clone TverSEQ7900, mRNA sequence	0.0	2.7.1.137
Psang01471	GAKI01001318	Heat shock protein	gi|392561268|gb|EIW54450.1|	heat shock protein [Trametes versicolor FP-101664 SS1]	0.0	PF00012.15	2.6e-188	Hsp70 protein	gb|HO738455.1|	HMA030061A05.T3 GLEST03 Ganoderma lucidum cDNA 3', mRNA sequence	0.0						CBM13
Psang01472	GAKI01001319	Sec7 guanine nucleotide exchange factor	tr|B0D0F2|B0D0F2_LACBS	Sec7-like domain belongs to guanine nucleotide exchange factors OS=Laccaria bicolor (strain S238N-H82 / ATCC MYA-4686) GN=LACBIDRAFT 313621 PE=4 SV=1	1e-146			NA	gb|GR746465.1|	CCPB1358.b1 CCPB Heterobasidion annosum Liquid high nitrogen MMN-medium (H) Heterobasidion annosum cDNA clone CCPB1358 5', mRNA sequence	1e-158
Psang01473	GAKI01001320	Kinesin	gi|392567102|gb|EIW60277.1|	kinesin [Trametes versicolor FP-101664 SS1]	1e-180			NA	gb|GW368163.1|	CBXX6375.x3 CBXX Schizophyllum commune 4-day-old colony, grown at 25 C in the light (H) Schizophyllum commune cDNA clone CBXX6375 5', mRNA sequence	1e-19
Psang01474	GAKI01001321	SNARE domain-containing protein	gi|392566875|gb|EIW60050.1|	t-SNARE [Trametes versicolor FP-101664 SS1]	0.0	PF05739.14	8.1e-14	SNARE domain	gb|EB077681.1|	TverSEQ9295 Trametes versicolor pBluescript (EcoRI-XhoI) Trametes versicolor cDNA clone TverSEQ9295, mRNA sequence	0.0
Psang01475	GAKI01001322	ARM repeat-containing protein	gi|392560802|gb|EIW53984.1|	ARM repeat-containing protein [Trametes versicolor FP-101664 SS1]	1e-176	PF13646.1	4.8e-06	HEAT repeats	gb|DV755840.1|	PchrSEQ4103 Phanerochaete chrysosporium pBluescript (EcoRI-XhoI) Phanerochaete chrysosporium cDNA clone PchrSEQ4103, mRNA sequence	3e-85
Psang01476	GAKI01001323	Hypothetical protein						NA	gb|HO744964.1|	HMA040172H09.T3 GLEST04 Ganoderma lucidum cDNA 3', mRNA sequence	1e-153
Psang01477	GAKI01001324	Hypothetical protein						NA					Mitochondrion	3
Psang01478	GAKI01001325	Aldo/keto reductase family protein	gi|392566837|gb|EIW60012.1|	aldo/keto reductase [Trametes versicolor FP-101664 SS1]	1e-137	PF00248.16	1.4e-46	Aldo/keto reductase family	gb|DV756051.1|	PchrSEQ4443 Phanerochaete chrysosporium pBluescript (EcoRI-XhoI) Phanerochaete chrysosporium cDNA clone PchrSEQ4443, mRNA sequence	2e-67	1.1.1.65
Psang01479	GAKI01001326	Transcription factor	tr|C5NN43|C5NN43_LENED	Putative fungal specific transcription factor OS=Lentinula edodes GN=ftf3 PE=2 SV=1	6e-15			NA					Secretory pathway	5
Psang01480	GAKI01001327	Sec63 domain-containing protein	gi|392558404|gb|EIW51592.1|	Sec63-domain-containing protein [Trametes versicolor FP-101664 SS1]	0.0	PF02889.11	5.7e-13	Sec63 Brl domain	gb|FL623015.1|	CAIN732.fwd CAIN Postia placenta in rich medium Postia placenta cDNA clone CAIN732 5', mRNA sequence	0.0	3.6.4.13
Psang01481	GAKI01001328	Ribonuclease	tr|Q5DWQ7|Q5DWQ7_GRIFR	RNase Gf29 OS=Grifola frondosa GN=rngf29 PE=2 SV=1	0.0	PF00445.13	1.1e-42	Ribonuclease T2 family	gb|HO748495.1|	HMA050073.T3_B10_078 GLEST05 Ganoderma lucidum cDNA 3', mRNA sequence	3e-141	3.1.27.1
Psang01482	GAKI01001329	Hypothetical protein						NA	gb|HO720326.1|	HMA020311D09.T3 GLEST02 Ganoderma lucidum cDNA 3', mRNA sequence	5e-38
Psang01483	GAKI01001330	Laccase	tr|C1JCL7|C1JCL7_9APHY	Laccase OS=Trametes sanguinea PE=2 SV=1	1e-180	PF07731.9	5e-35	Multicopper oxidase	gb|HO755290.1|	HMA050262.T3_D06_042 GLEST05 Ganoderma lucidum cDNA 3', mRNA sequence	4e-83	1.10.3.2					CBM18
Psang01484	GAKI01001331	S1/P1 nuclease family	gi|392559814|gb|EIW52998.1|	nuclease Le1 [Trametes versicolor FP-101664 SS1]	1e-180	PF02265.11	5e-77	S1/P1 Nuclease	gb|JK316529.1|	1-G19 Ps mycelia induced 2, 4 & 6 days Phellinidium sulphurascens cDNA 5' similar to S1/P1 Nuclease, partial, mRNA sequence	3e-27	3.1.3.6
Psang01485	GAKI01001332	Hypothetical protein	tr|D8Q197|D8Q197_SCHCM	Expressed protein OS=Schizophyllum commune (strain H4-8 / FGSC 9210) GN=SCHCODRAFT 85021 PE=4 SV=1	2e-28	PF12937.2	3e-13	F-box-like
Psang01486	GAKI01001333	Hypothetical protein						NA	gb|HO734683.1|	HMA030074D01.T3 GLEST03 Ganoderma lucidum cDNA 3', mRNA sequence	3e-34
Psang01487	GAKI01001334	Survival protein SurE	tr|G3XKU5|G3XKU5_PHONA	Survival protein SurE-like phosphatase/nucleotidase OS=Pholiota nameko GN=pdie PE=2 SV=1	1e-78	PF01975.12	8e-26	Survival protein SurE	gb|HO720796.1|	HMA020323E06.T3 GLEST02 Ganoderma lucidum cDNA 3', mRNA sequence	4e-13	3.1.3.2	Secretory pathway	1	Cleavage site between pos. 1 and 22	0.885 / 0.450
Psang01488	GAKI01001335	FYVE domain-containing protein	gi|392572091|gb|EIW65263.1|	FYVE-domain-containing protein [Trametes versicolor FP-101664 SS1]	3e-64			NA	gb|HO731854.1|	HMA020403G09.T3 GLEST02 Ganoderma lucidum cDNA 3', mRNA sequence	1e-70
Psang01489	GAKI01001336	Nicotinamide-nucleotide adenylyltransferase	tr|A8N5P7|A8N5P7_COPC7	Nicotinamide mononucleotide adenylyl transferase OS=Coprinopsis cinerea (strain Okayama-7 / 130 / ATCC MYA-4618 / FGSC 9003) GN=CC1G 09352 PE=4 SV=2	1e-129	TIGR00482	1.5e-42	nicotinate (nicotinamide) nucleotide adenylyltransferase	gb|FL605159.1|	CAIG3636.fwd CAIG Postia placenta in rich medium Postia placenta cDNA clone CAIG3636 5', mRNA sequence	0.0	2.7.7.1
Psang01490	GAKI01001337	DUF2408 domain-containing protein				PF10303.4	3.1e-50	Protein of unknown function (DUF2408)	gb|HO737605.1|	HMA030184B03.T3 GLEST03 Ganoderma lucidum cDNA 3', mRNA sequence	9e-174
Psang01491	GAKI01001338	DSBA-like thioredoxin domain-containing protein	gi|392564265|gb|EIW57443.1|	thioredoxin-like protein [Trametes versicolor FP-101664 SS1]	1e-131	PF01323.15	2.7e-31	DSBA-like thioredoxin domain	gb|EB077074.1|	TverSEQ8361 Trametes versicolor pBluescript (EcoRI-XhoI) Trametes versicolor cDNA clone TverSEQ8361, mRNA sequence	4e-153		Secretory pathway	4
Psang01492	GAKI01001339	Alcohol dehydrogenase family protein	gi|392568839|gb|EIW62013.1|	xylitol dehydrogenase [Trametes versicolor FP-101664 SS1]	0.0	PF08240.7	1.9e-30	Alcohol dehydrogenase GroES-like domain	gb|EB072705.1|	TverSEQ10510 Trametes versicolor pBluescript (EcoRI-XhoI) Trametes versicolor cDNA clone TverSEQ10510, mRNA sequence	0.0	1.1.1.9					GH76
Psang01493	GAKI01001340	Hypothetical protein				PF11464.3	1.4e-05	Rabenosyn Rab binding domain	gb|HO740665.1|	HMA040042C03.T3 GLEST04 Ganoderma lucidum cDNA 3', mRNA sequence	5e-50
Psang01494	GAKI01001341	Cytochrome P450 family protein	tr|F1SY48|F1SY48_9APHY	Cytochrome P450 OS=Postia placenta GN=PpCYP035 PE=2 SV=1	1e-157	PF00067.17	1.9e-57	Cytochrome P450	gb|DR029249.1|	bda010072_G12_11.b1_042.ab1 Antrodia cinnamomea cDNA Library Taiwanofungus camphoratus cDNA, mRNA sequence	2e-36	1.14.14.1					GT34
Psang01495	GAKI01001342	Alpha/beta hydrolase family protein				PF12697.2	1.1e-10	Alpha/beta hydrolase family
Psang01496	GAKI01001343	Short chain alcohol dehydrogenase	gi|392559193|gb|EIW52378.1|	NAD-P-binding protein [Trametes versicolor FP-101664 SS1]	0.0	PF00106.20	8e-26	short chain dehydrogenase	gb|EB074100.1|	TverSEQ3910 Trametes versicolor pBluescript (EcoRI-XhoI) Trametes versicolor cDNA clone TverSEQ3910, mRNA sequence	0.0	1.1.1.100	Mitochondrion	2
Psang01497	GAKI01001344	Integral membrane protein	tr|A8N1N4|A8N1N4_COPC7	Integral membrane protein OS=Coprinopsis cinerea (strain Okayama-7 / 130 / ATCC MYA-4618 / FGSC 9003) GN=CC1G 06714 PE=4 SV=1	2e-92			NA	gb|HO735850.1|	HMA030114H11.T3 GLEST03 Ganoderma lucidum cDNA 3', mRNA sequence	8e-86
Psang01498	GAKI01001345	3-phosphoglycerate dehydrogenase	tr|G4TWS4|G4TWS4_PIRID	Probable 3-phosphoglycerate dehydrogenase OS=Piriformospora indica (strain DSM 11827) GN=PIIN 09757 PE=3 SV=1	1e-170	PF02826.14	9.8e-54	D-isomer specific 2-hydroxyacid dehydrogenase, NAD binding domain	gb|HO721936.1|	HMA020353E01.T3 GLEST02 Ganoderma lucidum cDNA 3', mRNA sequence	0.0	1.1.1.95
Psang01499	GAKI01001346	Squalene synthase	gi|392564982|gb|EIW58159.1|	squalene synthase [Trametes versicolor FP-101664 SS1]	0.0	TIGR01559	5.1e-124	farnesyl-diphosphate farnesyltransferase	gb|HO731459.1|	HMA020354A11.T3 GLEST02 Ganoderma lucidum cDNA 3', mRNA sequence	0.0	2.5.1.21
Psang01500	GAKI01001347	Pkinase domain-containing protein	tr|D8PSK5|D8PSK5_SCHCM	Expressed protein (Fragment) OS=Schizophyllum commune (strain H4-8 / FGSC 9210) GN=SCHCODRAFT 105784 PE=4 SV=1	4e-08			NA	gb|HO746002.1|	HMA040073H10.T3 GLEST04 Ganoderma lucidum cDNA 3', mRNA sequence	1e-14	2.7.11.1	Mitochondrion	2
Psang01501	GAKI01001348	Transcription factor	tr|B0CP23|B0CP23_LACBS	Helix-turn-helix transcription factor, AraC type OS=Laccaria bicolor (strain S238N-H82 / ATCC MYA-4686) GN=LACBIDRAFT 300552 PE=4 SV=1	3e-21	PF02046.10	3.2e-07	Cytochrome c oxidase subunit VIa	gb|HO717020.1|	HMA020194C07.T3 GLEST02 Ganoderma lucidum cDNA 3', mRNA sequence	1e-65		Secretory pathway	1	Cleavage site between pos. 1 and 22	0.826 / 0.450
Psang01502	GAKI01001349	Alcohol dehydrogenase family protein	gi|392564003|gb|EIW57181.1|	GroES-like protein [Trametes versicolor FP-101664 SS1]	1e-147	PF00107.21	3e-14	Zinc-binding dehydrogenase	gb|DV759619.1|	PchrSEQ9263 Phanerochaete chrysosporium pBluescript (EcoRI-XhoI) Phanerochaete chrysosporium cDNA clone PchrSEQ9263, mRNA sequence	2e-54
Psang01503	GAKI01001350	Glycoside hydrolase family 5, putative beta-1,3-glucanase, protein 3	gi|392567834|gb|EIW61009.1|	glycoside hydrolase [Trametes versicolor FP-101664 SS1]	1e-111			NA	gb|DV762935.1|	PchrSEQ004603 Phanerochaete chrysosporium pBluescript (EcoRI-XhoI) Phanerochaete chrysosporium cDNA clone PchrSEQ004603, mRNA sequence	1e-26						GH5
Psang01504	GAKI01001351	Glycoside hydrolase family 18, putative chitinase, protein 6	gi|392565604|gb|EIW58781.1|	glycoside hydrolase [Trametes versicolor FP-101664 SS1]	1e-137			NA	gb|FL629603.1|	CATS3690.fwd CATS Postia placenta in Avicel medium Postia placenta cDNA clone CATS3690 5', mRNA sequence	1e-83		Secretory pathway	1	Cleavage site between pos. 1 and 21	0.948 / 0.450	GH18
Psang01505	GAKI01001352	Alcohol dehydrogenase family protein	gi|392570967|gb|EIW64139.1|	GroES-like protein [Trametes versicolor FP-101664 SS1]	1e-163	PF08240.7	2e-25	Alcohol dehydrogenase GroES-like domain	gb|FL602427.1|	CAIG13993.rev CAIG Postia placenta in rich medium Postia placenta cDNA clone CAIG13993 3', mRNA sequence	8e-48	1.1.1.2					GH76
Psang01506	GAKI01001353	Sulfate permease	gi|392567430|gb|EIW60605.1|	sulfate permease [Trametes versicolor FP-101664 SS1]	0.0	PF00916.15	1.4e-19	Sulfate transporter family	gb|HO732843.1|	HMA030012C07.T3 GLEST03 Ganoderma lucidum cDNA 3', mRNA sequence	7e-118
Psang01507	GAKI01001354	NAD+ diphosphatase	tr|A8N707|A8N707_COPC7	NAD+ diphosphatase OS=Coprinopsis cinerea (strain Okayama-7 / 130 / ATCC MYA-4618 / FGSC 9003) GN=CC1G 06879 PE=3 SV=1	1e-101	PF00293.23	8.1e-19	NUDIX domain	gb|EB072404.1|	TverSEQ10113 Trametes versicolor pBluescript (EcoRI-XhoI) Trametes versicolor cDNA clone TverSEQ10113, mRNA sequence	3e-97	3.6.1.22
Psang01508	GAKI01001355	Phosphoglucomutase	gi|392558432|gb|EIW51620.1|	phosphoglucomutase [Trametes versicolor FP-101664 SS1]	0.0	PF02880.11	5.4e-24	Phosphoglucomutase/phosphomannomutase, alpha/beta/alpha domain III	gb|DR030474.1|	bda020210N13.ab1_026 Antrodia cinnamomea cDNA Library Taiwanofungus camphoratus cDNA, mRNA sequence	0.0	5.4.2.2
Psang01509	GAKI01001356	RTA1 domain-containing protein	gi|392562926|gb|EIW56106.1|	RTA1-domain-containing protein [Trametes versicolor FP-101664 SS1]	1e-112	PF04479.8	2.5e-44	RTA1 like protein	gb|HS530022.1|	CCFC1509.b2 CCFC Pleurotus ostreatus N001 and PC9 vegetative mycelia (L) Pleurotus ostreatus cDNA clone CCFC1509 5', mRNA sequence	1e-19		Secretory pathway	2
Psang01510	GAKI01001357	Hypothetical protein						NA	gb|HO745976.1|	HMA040071D09.T3 GLEST04 Ganoderma lucidum cDNA 3', mRNA sequence	1e-19		Mitochondrion	5
Psang01511	GAKI01001358	L-serine ammonia-lyase	gi|392565526|gb|EIW58703.1|	L-serine ammonia-lyase [Trametes versicolor FP-101664 SS1]	1e-165	PF03313.10	7.1e-79	Serine dehydratase alpha chain	gb|GR734534.1|	CCOZ4541.b1 CCOZ Heterobasidion annosum Liquid Hagem-medium (H) Heterobasidion annosum cDNA clone CCOZ4541 5', mRNA sequence	4e-159	4.3.1.17	Mitochondrion	2
Psang01512	GAKI01001359	Transcription factor	tr|A8NNS6|A8NNS6_COPC7	Nuclear protein OS=Coprinopsis cinerea (strain Okayama-7 / 130 / ATCC MYA-4618 / FGSC 9003) GN=CC1G 07334 PE=4 SV=2	1e-179	PF04082.13	1.4e-19	Fungal specific transcription factor domain	gb|EB076565.1|	TverSEQ7520 Trametes versicolor pBluescript (EcoRI-XhoI) Trametes versicolor cDNA clone TverSEQ7520, mRNA sequence	0.0		Secretory pathway	3
Psang01513	GAKI01001360	DUF2236 domain-containing protein				PF09995.4	2.6e-12	Uncharacterized protein conserved in bacteria (DUF2236)					Mitochondrion	4
Psang01514	GAKI01001361	ARM repeat-containing protein	gi|392563451|gb|EIW56630.1|	ARM repeat-containing protein [Trametes versicolor FP-101664 SS1]	1e-153			NA	gb|HO727701.1|	HMA020524D08.T3 GLEST02 Ganoderma lucidum cDNA 3', mRNA sequence	3e-180		Mitochondrion	5
Psang01515	GAKI01001362	Ubiquitin conjugating enzyme family protein	gi|392563489|gb|EIW56668.1|	ubiquitin-conjugating enzyme [Trametes versicolor FP-101664 SS1]	1e-99	PF00179.21	4.6e-45	Ubiquitin-conjugating enzyme	gb|DV758872.1|	PchrSEQ8643 Phanerochaete chrysosporium pBluescript (EcoRI-XhoI) Phanerochaete chrysosporium cDNA clone PchrSEQ8643, mRNA sequence	3e-123	6.3.2.19
Psang01516	GAKI01001363	Histone acetyltransferase	gi|392567680|gb|EIW60855.1|	histone acetyltransferase type B [Trametes versicolor FP-101664 SS1]	1e-177			NA	gb|EB076957.1|	TverSEQ8159 Trametes versicolor pBluescript (EcoRI-XhoI) Trametes versicolor cDNA clone TverSEQ8159, mRNA sequence	2e-169	2.3.1.48	Secretory pathway	4
Psang01517	GAKI01001364	Mitochondrial carrier protein	gi|392571414|gb|EIW64586.1|	mitochondrial carrier [Trametes versicolor FP-101664 SS1]	0.0	PF00153.22	2.9e-65	Mitochondrial carrier protein	gb|EB077388.1|	TverSEQ8849 Trametes versicolor pBluescript (EcoRI-XhoI) Trametes versicolor cDNA clone TverSEQ8849, mRNA sequence	0.0
Psang01518	GAKI01001365	Hypothetical protein						NA
Psang01519	GAKI01001366	Septin family protein	gi|392571157|gb|EIW64329.1|	cell division control/GTP binding protein [Trametes versicolor FP-101664 SS1]	0.0	PF00735.13	5e-78	Septin	gb|HO733316.1|	HMA030031E05.T3 GLEST03 Ganoderma lucidum cDNA 3', mRNA sequence	0.0
Psang01520	GAKI01001367	Glycosyltransferase family 48, putative 1,3-beta-glucan synthase, protein 1 (fragment 3)	gi|392559994|gb|EIW53177.1|	1,3-beta-glucan synthase [Trametes versicolor FP-101664 SS1]	0.0	PF02364.10	4.5e-197	1,3-beta-glucan synthase component	gb|HO750308.1|	HMA050131.T3_A08_064 GLEST05 Ganoderma lucidum cDNA 3', mRNA sequence	0.0	2.4.1.34					GT48
Psang01521	GAKI01001368	Hypothetical protein						NA	gb|EB076861.1|	TverSEQ7984 Trametes versicolor pBluescript (EcoRI-XhoI) Trametes versicolor cDNA clone TverSEQ7984, mRNA sequence	3e-53
Psang01522	GAKI01001369	Hypothetical protein	tr|D8PWX7|D8PWX7_SCHCM	Expressed protein OS=Schizophyllum commune (strain H4-8 / FGSC 9210) GN=SCHCODRAFT 81376 PE=4 SV=1	4e-10			NA	gb|EB077371.1|	TverSEQ8831 Trametes versicolor pBluescript (EcoRI-XhoI) Trametes versicolor cDNA clone TverSEQ8831, mRNA sequence	0.0
Psang01523	GAKI01001370	ATP dependent DNA helicase	gi|392571467|gb|EIW64639.1|	ATP-dependent DNA ligase [Trametes versicolor FP-101664 SS1]	3e-93	PF03650.8	1.1e-36	Uncharacterised protein family (UPF0041)	gb|HS554652.1|	CCFH3999.b1 CCFH Pleurotus ostreatus N001 fruit bodies (L) Pleurotus ostreatus cDNA clone CCFH3999 5', mRNA sequence	2e-100	6.5.1.1	Mitochondrion	5
Psang01524	GAKI01001371	Hypothetical protein	tr|J9VTU0|J9VTU0_CRYNV	C2 domain-containing protein OS=Cryptococcus neoformans var. grubii H99 PE=4 SV=1	1e-63			NA	gb|DV762025.1|	PchrSEQ004723 Phanerochaete chrysosporium pBluescript (EcoRI-XhoI) Phanerochaete chrysosporium cDNA clone PchrSEQ004723, mRNA sequence	7e-36		Mitochondrion	3
Psang01525	GAKI01001372	Phospholipase A-2-activating protein	gi|392567088|gb|EIW60263.1|	phospholipase A-2-activating protein [Trametes versicolor FP-101664 SS1]	1e-100	PF08324.6	1.4e-10	PUL domain	gb|HO710585.1|	EST501596_T3_D08_058 GLEST01 Ganoderma lucidum cDNA 3', mRNA sequence	5e-19		Mitochondrion	3
Psang01526	GAKI01001373	Hypothetical protein	gi|392561623|gb|EIW54804.1|	band 7 domain-containing protein [Trametes versicolor FP-101664 SS1]	1e-157			NA	gb|HO750122.1|	HMA050122.T3_F07_053 GLEST05 Ganoderma lucidum cDNA 3', mRNA sequence	0.0
Psang01527	GAKI01001374	AAA domain-containing protein	gi|392567540|gb|EIW60715.1|	AAA-domain-containing protein [Trametes versicolor FP-101664 SS1]	0.0	PF00004.24	3.1e-13	ATPase family associated with various cellular activities (AAA)	gb|HO752596.1|	HMA050191.T3_D05_041 GLEST05 Ganoderma lucidum cDNA 3', mRNA sequence	3e-66		Mitochondrion	2
Psang01528	GAKI01001375	Transcription elongation factor	gi|392560076|gb|EIW53259.1|	transcription elongation factor Spt5 [Trametes versicolor FP-101664 SS1]	1e-123	PF12815.2	4.1e-14	Spt5 C-terminal nonapeptide repeat binding Spt4	gb|HO743014.1|	HMA040112B02.T3 GLEST04 Ganoderma lucidum cDNA 3', mRNA sequence	1e-57
Psang01529	GAKI01001376	WD40 repeat-containing protein	gi|392563253|gb|EIW56432.1|	WD40 repeat-like protein [Trametes versicolor FP-101664 SS1]	1e-135	PF00400.27	0.00016	WD domain, G-beta repeat
Psang01530	GAKI01001377	Clavaminate synthase-like protein	gi|392568615|gb|EIW61789.1|	Clavaminate synthase-like protein [Trametes versicolor FP-101664 SS1]	0.0			NA	gb|HO755048.1|	HMA050253.T3_D05_041 GLEST05 Ganoderma lucidum cDNA 3', mRNA sequence	4e-134
Psang01531	GAKI01001378	KH domain-containing protein	tr|A8N660|A8N660_COPC7	SCP160 protein OS=Coprinopsis cinerea (strain Okayama-7 / 130 / ATCC MYA-4618 / FGSC 9003) GN=CC1G 01975 PE=4 SV=2	1e-111	PF13014.1	2.2e-11	KH domain	gb|GW372486.1|	CBXX9093.x2 CBXX Schizophyllum commune 4-day-old colony, grown at 25 C in the light (H) Schizophyllum commune cDNA clone CBXX9093 5', mRNA sequence	4e-140
Psang01532	GAKI01001379	40S ribosomal protein	sp|B8PAR0|RSSA_POSPM	40S ribosomal protein S0 OS=Postia placenta (strain ATCC 44394 / Madison 698-R) GN=RPS0 PE=3 SV=1	1e-170	TIGR01012	7.8e-80	ribosomal protein S2	gb|EB076876.1|	TverSEQ8011 Trametes versicolor pBluescript (EcoRI-XhoI) Trametes versicolor cDNA clone TverSEQ8011, mRNA sequence	0.0
[truncated: 5,952 more rows]
