# Supplementary material for: A First Insight into Pycnoporus sanguineus BAFC 2126 Transcriptome
Source: PLoS One. 2013 Dec 2;8(12):e81033. doi: 10.1371/journal.pone.0081033 (PMC3846667; doi:10.1371/journal.pone.0081033)
Supplement: Table S2 — Homologies of P. sanguineus assembly with Pycnoporus sequences annotated at NCBI database. (XLS) [file pone.0081033.s003.xls]

## Sheet: Sheet1
Query ID	Query Description	Hit ID	Hit Description	Percent identity	E-value
gi|222354622|gb|ACM48124.1|	beta-tubulin, partial [Trametes sanguinea]	Psang00943	Tubulin beta	100	6e-79
gi|222354624|gb|ACM48125.1|	beta-tubulin, partial [Trametes sanguinea]	Psang00943	Tubulin beta	100	3e-83
gi|222354626|gb|ACM48126.1|	beta-tubulin, partial [Trametes sanguinea]	Psang00943	Tubulin beta	100	5e-82
gi|222354628|gb|ACM48127.1|	beta-tubulin, partial [Trametes sanguinea]	Psang00943	Tubulin beta	100	3e-83
gi|222354630|gb|ACM48128.1|	beta-tubulin, partial [Trametes sanguinea]	Psang00943	Tubulin beta	100	3e-83
gi|222354632|gb|ACM48129.1|	beta-tubulin, partial [Trametes sanguinea]	Psang00943	Tubulin beta	100	3e-83
gi|222354634|gb|ACM48130.1|	beta-tubulin, partial [Trametes sanguinea]	Psang00943	Tubulin beta	100	5e-82
gi|222354636|gb|ACM48131.1|	beta-tubulin, partial [Trametes sanguinea]	Psang00943	Tubulin beta	100	3e-83
gi|222354640|gb|ACM48133.1|	beta-tubulin, partial [Trametes sanguinea]	Psang00943	Tubulin beta	100	3e-83
gi|222354642|gb|ACM48134.1|	beta-tubulin, partial [Trametes sanguinea]	Psang00943	Tubulin beta	100	5e-82
gi|222354644|gb|ACM48135.1|	beta-tubulin, partial [Trametes sanguinea]	Psang00943	Tubulin beta	100	3e-83
gi|222354646|gb|ACM48136.1|	beta-tubulin, partial [Trametes sanguinea]	Psang00943	Tubulin beta	100	5e-82
gi|222354648|gb|ACM48137.1|	beta-tubulin, partial [Trametes sanguinea]	Psang00943	Tubulin beta	100	3e-77
gi|222354652|gb|ACM48139.1|	beta-tubulin, partial [Trametes sanguinea]	Psang00943	Tubulin beta	100	3e-83
gi|222354654|gb|ACM48140.1|	beta-tubulin, partial [Trametes sanguinea]	Psang00943	Tubulin beta	100	5e-82
gi|222354656|gb|ACM48141.1|	beta-tubulin, partial [Trametes sanguinea]	Psang00943	Tubulin beta	100	9e-81
gi|222354658|gb|ACM48142.1|	beta-tubulin, partial [Trametes sanguinea]	Psang00943	Tubulin beta	100	7e-74
gi|222354660|gb|ACM48143.1|	beta-tubulin, partial [Trametes sanguinea]	Psang00943	Tubulin beta	100	5e-82
gi|222354662|gb|ACM48144.1|	beta-tubulin, partial [Trametes sanguinea]	Psang00943	Tubulin beta	100	1e-82
gi|222354670|gb|ACM48148.1|	beta-tubulin, partial [Trametes sanguinea]	Psang00943	Tubulin beta	100	4e-79
gi|222354672|gb|ACM48149.1|	beta-tubulin, partial [Trametes sanguinea]	Psang00943	Tubulin beta	100	5e-82
gi|222354674|gb|ACM48150.1|	beta-tubulin, partial [Trametes cinnabarina]	Psang00943	Tubulin beta	100	3e-82
gi|222354676|gb|ACM48151.1|	beta-tubulin, partial [Trametes cinnabarina]	Psang00943	Tubulin beta	100	5e-82
gi|222354678|gb|ACM48152.1|	beta-tubulin, partial [Trametes cinnabarina]	Psang00943	Tubulin beta	100	1e-80
gi|222354680|gb|ACM48153.1|	beta-tubulin, partial [Trametes cinnabarina]	Psang00943	Tubulin beta	100	9e-81
gi|222354682|gb|ACM48154.1|	beta-tubulin, partial [Trametes cinnabarina]	Psang00943	Tubulin beta	100	8e-68
gi|222354684|gb|ACM48155.1|	beta-tubulin, partial [Pycnoporus coccineus]	Psang00943	Tubulin beta	100	3e-83
gi|222354688|gb|ACM48157.1|	beta-tubulin, partial [Pycnoporus coccineus]	Psang00943	Tubulin beta	100	1e-79
gi|222354690|gb|ACM48158.1|	beta-tubulin, partial [Pycnoporus coccineus]	Psang00943	Tubulin beta	100	9e-81
gi|222354692|gb|ACM48159.1|	beta-tubulin, partial [Trametes punicea]	Psang00943	Tubulin beta	100	7e-77
gi|222354694|gb|ACM48160.1|	beta-tubulin, partial [Trametes punicea]	Psang00943	Tubulin beta	100	8e-80
gi|29150843|gb|AAO64675.1|	RNA polymerase II subunit RPB2,partial [Trametes cinnabarina]	Psang00713	DNA-dependent RNA polymerase	100	5e-17
gi|357216631|gb|AET71049.1|	RNA polymerase II second largest subunit, partial [Trametes sanguinea]	Psang06265	RNA polymerase	100	1e-106
gi|374858971|gb|AEZ80658.1|	RNA polymerase II second largest subunit, partial [Pycnoporus coccineus]	Psang06265	RNA polymerase	100	1e-110
gi|374858979|gb|AEZ80662.1|	RNA polymerase II second largest subunit, partial [Pycnoporus coccineus]	Psang06265	RNA polymerase	100	1e-110
gi|222354638|gb|ACM48132.1|	beta-tubulin, partial [Trametes sanguinea]	Psang00943	Tubulin beta	99.15	7e-82
gi|222354650|gb|ACM48138.1|	beta-tubulin, partial [Trametes sanguinea]	Psang00943	Tubulin beta	99.15	5e-83
gi|222354686|gb|ACM48156.1|	beta-tubulin, partial [Pycnoporus coccineus]	Psang00943	Tubulin beta	99.15	5e-83
gi|222354668|gb|ACM48147.1|	beta-tubulin, partial [Trametes sanguinea]	Psang00943	Tubulin beta	99.13	2e-80
gi|222354666|gb|ACM48146.1|	beta-tubulin, partial [Trametes sanguinea]	Psang00943	Tubulin beta	99.12	3e-79
gi|222354664|gb|ACM48145.1|	beta-tubulin, partial [Trametes sanguinea]	Psang00943	Tubulin beta	99.09	7e-76
gi|55700854|dbj|BAD69793.1|	glyceraldehyde-3-phosphate dehydrogenase [Pycnoporus coccineus]	Psang01405	Glyceraldehyde-3-phosphate dehydrogenase	98.88	0.0
gi|89274900|gb|ABD65891.1|	RNA polymerase II second largest subunit, partial [Pycnoporus sp. ZW02.30]	Psang06265	RNA polymerase	98.68	1e-103
gi|222354696|gb|ACM48161.1|	beta-tubulin, partial [Trametes suaveolens]	Psang00943	Tubulin beta	98.2	5e-77
gi|301087427|gb|ADK60905.1|	manganese peroxidase-like 1[Trametes cinnabarina]	Psang05490	Manganese peroxidase	96.8	2e-83
gi|301087429|gb|ADK60906.1|	manganese peroxidase-like 1[Trametes cinnabarina]	Psang05490	Manganese peroxidase	96.8	2e-83
gi|197310884|gb|ACH61791.1|	laccase, partial [Trametes sanguinea]	Psang02645	Laccase	94.83	0.0
gi|198411654|gb|ACH87826.1|	laccase, partial [Trametes sanguinea]	Psang02645	Laccase	94.83	0.0
gi|226440440|gb|ACO57128.1|	laccase, partial [Trametes sanguinea]	Psang02645	Laccase	94.83	0.0
gi|226440442|gb|ACO57129.1|	laccase, partial [Trametes sanguinea]	Psang02645	Laccase	94.83	0.0
gi|197310882|gb|ACH61790.1|	laccase, partial [Trametes sanguinea]	Psang02645	Laccase	94.46	0.0
gi|198411648|gb|ACH87823.1|	laccase [Trametes sanguinea]	Psang02645	Laccase	94.46	0.0
gi|66473249|gb|AAY46266.1|	translation elongation factor 1-alpha [Pycnoporus sp. ZW02.30]	Psang00917	Translation elongation factor	92.56	0.0
gi|16041065|dbj|BAB69775.1|	laccase [Pycnoporus coccineus]	Psang02645	Laccase	91.88	1e-180
gi|16041067|dbj|BAB69776.1|	laccase [Pycnoporus coccineus]	Psang02645	Laccase	91.88	1e-180
gi|195971827|gb|ACG61169.1|	laccase, partial [Trametes sanguinea]	Psang02645	Laccase	91.88	0.0
gi|195971831|gb|ACG61171.1|	laccase, partial [Trametes sanguinea]	Psang02645	Laccase	91.88	0.0
gi|196174889|gb|ACG75922.1|	laccase, partial [Pycnoporus coccineus]	Psang02645	Laccase	91.88	0.0
gi|196174895|gb|ACG75925.1|	laccase, partial [Trametes sanguinea]	Psang02645	Laccase	91.88	0.0
gi|196174893|gb|ACG75924.1|	laccase, partial [Trametes sanguinea]	Psang02645	Laccase	91.51	1e-180
gi|195971793|gb|ACG61152.1|	laccase, partial [Trametes sanguinea]	Psang02645	Laccase	91.14	1e-177
gi|195971795|gb|ACG61153.1|	laccase, partial [Trametes sanguinea]	Psang02645	Laccase	91.14	1e-177
gi|195971799|gb|ACG61155.1|	laccase, partial [Trametes sanguinea]	Psang02645	Laccase	91.14	1e-177
gi|195971801|gb|ACG61156.1|	laccase, partial [Trametes sanguinea]	Psang02645	Laccase	91.14	1e-177
gi|195971805|gb|ACG61158.1|	laccase, partial [Trametes sanguinea]	Psang02645	Laccase	91.14	1e-177
gi|195971811|gb|ACG61161.1|	laccase, partial [Trametes sanguinea]	Psang02645	Laccase	91.14	1e-177
gi|195971817|gb|ACG61164.1|	laccase, partial [Trametes sanguinea]	Psang02645	Laccase	91.14	1e-177
gi|269315914|gb|ACZ37083.1|	laccase [Trametes sanguinea]	Psang02645	Laccase	91.14	1e-177
gi|195971791|gb|ACG61151.1|	laccase, partial [Trametes sanguinea]	Psang02645	Laccase	90.77	1e-176
gi|195971797|gb|ACG61154.1|	laccase, partial [Trametes sanguinea]	Psang02645	Laccase	90.77	1e-177
gi|195971807|gb|ACG61159.1|	laccase, partial [Trametes sanguinea]	Psang02645	Laccase	90.77	1e-177
gi|195971819|gb|ACG61165.1|	laccase, partial [Trametes sanguinea]	Psang02645	Laccase	90.77	1e-177
gi|195971821|gb|ACG61166.1|	laccase, partial [Trametes sanguinea]	Psang02645	Laccase	90.77	1e-177
gi|195971823|gb|ACG61167.1|	laccase, partial [Trametes sanguinea]	Psang02645	Laccase	90.77	1e-177
gi|226354803|gb|ACO51010.1|	laccase [Trametes sanguinea]	Psang01483	Laccase	90.07	0.0
gi|5732664|gb|AAD49218.1|AF123571_1	laccase [Trametes cinnabarina]	Psang01483	Laccase	90.07	0.0
gi|38455528|gb|AAR20864.1|	laccase [Trametes sanguinea]	Psang01483	Laccase	89.73	0.0
gi|40846343|gb|AAR92463.1|	laccase [Trametes sanguinea]	Psang01483	Laccase	89.73	0.0
gi|195971829|gb|ACG61170.1|	laccase, partial [Pycnoporus coccineus]	Psang02645	Laccase	89.3	1e-173
gi|196174891|gb|ACG75923.1|	laccase, partial [Pycnoporus coccineus]	Psang02645	Laccase	89.3	1e-172
gi|198411652|gb|ACH87825.1|	laccase, partial [Trametes cinnabarina]	Psang02645	Laccase	89.3	1e-172
gi|269315912|gb|ACZ37082.1|	laccase [Pycnoporus coccineus]	Psang02645	Laccase	89.3	1e-171
gi|3128389|gb|AAC39469.1|	laccase [Trametes cinnabarina]	Psang02645	Laccase	89.3	1e-171
gi|34922426|sp|O59896.1|LAC1_PYCCI	RecName: Full=Laccase;AltName: Full=Benzenediol:oxygen oxidoreductase; AltName:Full=Diphenol oxidase; AltName: Full=Ligninolytic phenoloxidase;AltName: Full=Urishiol oxidase; Flags: Precursor	Psang02645	Laccase	89.3	1e-171
gi|357216609|gb|AET71038.1|	RNA polymerase II largest subunit,partial [Trametes cinnabarina]	Psang02729	DNA-dependent RNA polymerase	88.98	3e-72
gi|195971825|gb|ACG61168.1|	laccase, partial [Trametes sanguinea]	Psang02645	Laccase	88.93	1e-167
gi|196174897|gb|ACG75926.1|	laccase, partial [Trametes sanguinea]	Psang02645	Laccase	88.93	1e-167
gi|197310876|gb|ACH61787.1|	laccase, partial [Trametes sanguinea]	Psang02645	Laccase	88.93	1e-167
gi|197310880|gb|ACH61789.1|	laccase, partial [Pycnoporus coccineus]	Psang02645	Laccase	88.93	1e-171
gi|224924161|gb|ACN69056.1|	multicopper redoxase [Trametes sanguinea]	Psang02645	Laccase	88.93	1e-166
gi|25140399|gb|AAN71597.1|	laccase [Trametes cinnabarina]	Psang02645	Laccase	88.93	1e-171
gi|269315910|gb|ACZ37081.1|	laccase [Trametes sanguinea]	Psang02645	Laccase	88.93	1e-166
gi|38490399|emb|CAD12769.1|	laccase [Trametes cinnabarina]	Psang02645	Laccase	87.73	1e-133
gi|301087439|gb|ADK60911.1|	lignin peroxidase-like 2 [Trametes cinnabarina]	Psang05937	Lignin peroxidase	87.42	2e-96
gi|301087441|gb|ADK60912.1|	lignin peroxidase-like 2 [Trametes cinnabarina]	Psang05937	Lignin peroxidase	86.79	1e-95
gi|195971803|gb|ACG61157.1|	laccase, partial [Trametes sanguinea]	Psang02645	Laccase	86.72	1e-171
gi|195971809|gb|ACG61160.1|	laccase, partial [Trametes sanguinea]	Psang02645	Laccase	86.72	1e-171
gi|198411642|gb|ACH87820.1|	laccase, partial [Trametes sanguinea]	Psang02645	Laccase	86.72	1e-171
gi|10179427|gb|AAG13724.1|AF152170_1	laccase [Trametes cinnabarina]	Psang02645	Laccase	85.93	1e-160
gi|197310878|gb|ACH61788.1|	laccase, partial [Trametes cinnabarina]	Psang02645	Laccase	85.93	1e-161
gi|198411646|gb|ACH87822.1|	laccase, partial [Trametes cinnabarina]	Psang02645	Laccase	85.93	1e-161
gi|358439660|pdb|2XYB|A	Chain A, Crystal Structure Of A Fully Functional Laccase From The Ligninolytic Fungus Pycnoporus Cinnabarinus	Psang02645	Laccase	85.93	1e-160
gi|6466835|gb|AAF13052.1|AF170093_1	laccase [Trametes cinnabarina]	Psang02645	Laccase	85.93	1e-160
gi|196174899|gb|ACG75927.1|	laccase, partial [Trametes cinnabarina]	Psang02645	Laccase	85.56	1e-161
gi|198411640|gb|ACH87819.1|	laccase, partial [Trametes cinnabarina]	Psang02645	Laccase	85.56	1e-161
gi|198411644|gb|ACH87821.1|	laccase, partial [Trametes cinnabarina]	Psang02645	Laccase	85.56	1e-161
gi|198411650|gb|ACH87824.1|	laccase, partial [Trametes cinnabarina]	Psang02645	Laccase	85.56	1e-161
gi|32483452|gb|AAP84983.1|	lacasse [Trametes sanguinea]	Psang01483	Laccase	85.2	1e-112
gi|357216709|gb|AET71088.1|	translation elongation factor 1-alpha, partial [Trametes sanguinea]	Psang00917	Translation elongation factor	84.28	1e-174
gi|237862626|gb|ACR24938.1|	laccase, partial [Trametes punicea]	Psang02645	Laccase	84.13	1e-159
gi|237862628|gb|ACR24939.1|	laccase, partial [Trametes punicea]	Psang02645	Laccase	84.13	1e-159
gi|301087431|gb|ADK60907.1|	manganese peroxidase-like 2[Trametes cinnabarina]	Psang05490	Manganese peroxidase	83.2	2e-69
gi|301087433|gb|ADK60908.1|	manganese peroxidase-like 2[Trametes cinnabarina]	Psang05490	Manganese peroxidase	83.2	2e-69
gi|301087443|gb|ADK60913.1|	lignin peroxidase-like 3 [Trametes cinnabarina]	Psang05937	Lignin peroxidase	79.87	8e-89
gi|301087435|gb|ADK60909.1|	lignin peroxidase-like 1 [Trametes cinnabarina]	Psang05937	Lignin peroxidase	78.62	3e-86
gi|301087437|gb|ADK60910.1|	lignin peroxidase-like 1 [Trametes cinnabarina]	Psang05937	Lignin peroxidase	77.99	2e-85
