# Supplementary material for: A First Insight into Pycnoporus sanguineus BAFC 2126 Transcriptome
Source: PLoS One. 2013 Dec 2;8(12):e81033. doi: 10.1371/journal.pone.0081033 (PMC3846667; doi:10.1371/journal.pone.0081033)
Supplement: Table S3 — Gene Ontology annotation. List of GO terms assigned to 3,240 P. sanguineus transcripts using Blast2GO. (XLS) [file pone.0081033.s004.xls]

## Sheet: Sheet1
Transcript ID	GO ID	GO Name	GO Type
Psang00015	GO:0016772	transferase activity, transferring phosphorus-containing groups	molecular function
Psang00017	GO:0000028	ribosomal small subunit assembly	biological process
Psang00017	GO:0001411	hyphal tip	cellular component
Psang00017	GO:0005083	small GTPase regulator activity	molecular function
Psang00017	GO:0005933	cellular bud	cellular component
Psang00017	GO:0006461	protein complex assembly	biological process
Psang00017	GO:0006897	endocytosis	biological process
Psang00017	GO:0007033	vacuole organization	biological process
Psang00017	GO:0008154	actin polymerization or depolymerization	biological process
Psang00017	GO:0009405	pathogenesis	biological process
Psang00017	GO:0030010	establishment of cell polarity	biological process
Psang00017	GO:0030448	hyphal growth	biological process
Psang00017	GO:0030479	actin cortical patch	cellular component
Psang00018	GO:0005085	guanyl-nucleotide exchange factor activity	molecular function
Psang00018	GO:0005622	intracellular	cellular component
Psang00018	GO:0051056	regulation of small GTPase mediated signal transduction	biological process
Psang00019	GO:0005085	guanyl-nucleotide exchange factor activity	molecular function
Psang00019	GO:0005622	intracellular	cellular component
Psang00019	GO:0051056	regulation of small GTPase mediated signal transduction	biological process
Psang00026	GO:0000166	nucleotide binding	molecular function
Psang00026	GO:0004672	protein kinase activity	molecular function
Psang00026	GO:0016310	phosphorylation	biological process
Psang00028	GO:0005488	binding	molecular function
Psang00030	GO:0005488	binding	molecular function
Psang00031	GO:0004828	serine-tRNA ligase activity	molecular function
Psang00031	GO:0005524	ATP binding	molecular function
Psang00031	GO:0005737	cytoplasm	cellular component
Psang00031	GO:0006434	seryl-tRNA aminoacylation	biological process
Psang00037	GO:0006071	glycerol metabolic process	biological process
Psang00037	GO:0006629	lipid metabolic process	biological process
Psang00037	GO:0008889	glycerophosphodiester phosphodiesterase activity	molecular function
Psang00038	GO:0006071	glycerol metabolic process	biological process
Psang00038	GO:0006629	lipid metabolic process	biological process
Psang00038	GO:0008889	glycerophosphodiester phosphodiesterase activity	molecular function
Psang00048	GO:0000166	nucleotide binding	molecular function
Psang00048	GO:0003676	nucleic acid binding	molecular function
Psang00048	GO:0005730	nucleolus	cellular component
Psang00048	GO:0006366	transcription from RNA polymerase II promoter	biological process
Psang00048	GO:0048025	negative regulation of nuclear mRNA splicing, via spliceosome	biological process
Psang00050	GO:0000166	nucleotide binding	molecular function
Psang00050	GO:0003676	nucleic acid binding	molecular function
Psang00050	GO:0005730	nucleolus	cellular component
Psang00050	GO:0006366	transcription from RNA polymerase II promoter	biological process
Psang00050	GO:0048025	negative regulation of nuclear mRNA splicing, via spliceosome	biological process
Psang00052	GO:0008152	metabolic process	biological process
Psang00052	GO:0016779	nucleotidyltransferase activity	molecular function
Psang00055	GO:0008152	metabolic process	biological process
Psang00055	GO:0016779	nucleotidyltransferase activity	molecular function
Psang00058	GO:0003824	catalytic activity	molecular function
Psang00059	GO:0003824	catalytic activity	molecular function
Psang00059	GO:0008152	metabolic process	biological process
Psang00063	GO:0016810	hydrolase activity, acting on carbon-nitrogen (but not peptide) bonds	molecular function
Psang00064	GO:0003924	GTPase activity	molecular function
Psang00064	GO:0005525	GTP binding	molecular function
Psang00064	GO:0006184	GTP catabolic process	biological process
Psang00064	GO:0007264	small GTPase mediated signal transduction	biological process
Psang00064	GO:0016020	membrane	cellular component
Psang00067	GO:0000166	nucleotide binding	molecular function
Psang00067	GO:0007165	signal transduction	biological process
Psang00068	GO:0004871	signal transducer activity	molecular function
Psang00068	GO:0005525	GTP binding	molecular function
Psang00068	GO:0007186	G-protein coupled receptor signaling pathway	biological process
Psang00068	GO:0046872	metal ion binding	molecular function
Psang00070	GO:0004871	signal transducer activity	molecular function
Psang00070	GO:0005525	GTP binding	molecular function
Psang00070	GO:0007186	G-protein coupled receptor signaling pathway	biological process
Psang00070	GO:0046872	metal ion binding	molecular function
Psang00071	GO:0004821	histidine-tRNA ligase activity	molecular function
Psang00071	GO:0005524	ATP binding	molecular function
Psang00071	GO:0005737	cytoplasm	cellular component
Psang00071	GO:0006427	histidyl-tRNA aminoacylation	biological process
Psang00072	GO:0004821	histidine-tRNA ligase activity	molecular function
Psang00072	GO:0005524	ATP binding	molecular function
Psang00072	GO:0005737	cytoplasm	cellular component
Psang00072	GO:0006427	histidyl-tRNA aminoacylation	biological process
Psang00076	GO:0008152	metabolic process	biological process
Psang00076	GO:0016787	hydrolase activity	molecular function
Psang00077	GO:0003723	RNA binding	molecular function
Psang00078	GO:0003723	RNA binding	molecular function
Psang00083	GO:0003735	structural constituent of ribosome	molecular function
Psang00083	GO:0005840	ribosome	cellular component
Psang00083	GO:0006412	translation	biological process
Psang00086	GO:0006412	translation	biological process
Psang00088	GO:0016740	transferase activity	molecular function
Psang00089	GO:0008152	metabolic process	biological process
Psang00094	GO:0016787	hydrolase activity	molecular function
Psang00096	GO:0003824	catalytic activity	molecular function
Psang00098	GO:0005524	ATP binding	molecular function
Psang00098	GO:0006200	ATP catabolic process	biological process
Psang00098	GO:0006754	ATP biosynthetic process	biological process
Psang00098	GO:0006812	cation transport	biological process
Psang00098	GO:0015662	ATPase activity, coupled to transmembrane movement of ions, phosphorylative mechanism	molecular function
Psang00098	GO:0016021	integral to membrane	cellular component
Psang00098	GO:0046872	metal ion binding	molecular function
Psang00100	GO:0004721	phosphoprotein phosphatase activity	molecular function
Psang00102	GO:0003958	NADPH-hemoprotein reductase activity	molecular function
Psang00102	GO:0005506	iron ion binding	molecular function
Psang00102	GO:0005789	endoplasmic reticulum membrane	cellular component
Psang00102	GO:0010181	FMN binding	molecular function
Psang00102	GO:0016021	integral to membrane	cellular component
Psang00102	GO:0055114	oxidation-reduction process	biological process
Psang00103	GO:0003958	NADPH-hemoprotein reductase activity	molecular function
Psang00103	GO:0005506	iron ion binding	molecular function
Psang00103	GO:0005789	endoplasmic reticulum membrane	cellular component
Psang00103	GO:0010181	FMN binding	molecular function
Psang00103	GO:0016021	integral to membrane	cellular component
Psang00103	GO:0055114	oxidation-reduction process	biological process
Psang00104	GO:0005488	binding	molecular function
Psang00106	GO:0000166	nucleotide binding	molecular function
Psang00106	GO:0003676	nucleic acid binding	molecular function
Psang00107	GO:0000166	nucleotide binding	molecular function
Psang00107	GO:0003676	nucleic acid binding	molecular function
Psang00108	GO:0006099	tricarboxylic acid cycle	biological process
Psang00108	GO:0009055	electron carrier activity	molecular function
Psang00108	GO:0016627	oxidoreductase activity, acting on the CH-CH group of donors	molecular function
Psang00108	GO:0022900	electron transport chain	biological process
Psang00108	GO:0050660	flavin adenine dinucleotide binding	molecular function
Psang00110	GO:0008236	serine-type peptidase activity	molecular function
Psang00112	GO:0006629	lipid metabolic process	biological process
Psang00119	GO:0016491	oxidoreductase activity	molecular function
Psang00119	GO:0046872	metal ion binding	molecular function
Psang00120	GO:0006351	transcription, DNA-dependent	biological process
Psang00120	GO:0046872	metal ion binding	molecular function
Psang00121	GO:0005488	binding	molecular function
Psang00122	GO:0008233	peptidase activity	molecular function
Psang00124	GO:0003700	sequence-specific DNA binding transcription factor activity	molecular function
Psang00124	GO:0005634	nucleus	cellular component
Psang00124	GO:0006355	regulation of transcription, DNA-dependent	biological process
Psang00124	GO:0043565	sequence-specific DNA binding	molecular function
Psang00124	GO:0046983	protein dimerization activity	molecular function
Psang00130	GO:0004018	N6-(1,2-dicarboxyethyl)AMP AMP-lyase (fumarate-forming) activity	molecular function
Psang00130	GO:0005625	soluble fraction	cellular component
Psang00130	GO:0009152	purine ribonucleotide biosynthetic process	biological process
Psang00130	GO:0070626	(S)-2-(5-amino-1-(5-phospho-D-ribosyl)imidazole-4-carboxamido)succinate AMP-lyase (fumarate-forming) activity	molecular function
Psang00132	GO:0006508	proteolysis	biological process
Psang00132	GO:0008237	metallopeptidase activity	molecular function
Psang00132	GO:0016805	dipeptidase activity	molecular function
Psang00132	GO:0034701	tripeptidase activity	molecular function
Psang00136	GO:0004674	protein serine/threonine kinase activity	molecular function
Psang00136	GO:0005524	ATP binding	molecular function
Psang00136	GO:0006468	protein phosphorylation	biological process
Psang00138	GO:0008233	peptidase activity	molecular function
Psang00140	GO:0000015	phosphopyruvate hydratase complex	cellular component
Psang00140	GO:0000287	magnesium ion binding	molecular function
Psang00140	GO:0004634	phosphopyruvate hydratase activity	molecular function
Psang00140	GO:0006096	glycolysis	biological process
Psang00142	GO:0008152	metabolic process	biological process
Psang00142	GO:0016747	transferase activity, transferring acyl groups other than amino-acyl groups	molecular function
Psang00145	GO:0005737	cytoplasm	cellular component
Psang00146	GO:0000502	proteasome complex	cellular component
Psang00146	GO:0005524	ATP binding	molecular function
Psang00146	GO:0005737	cytoplasm	cellular component
Psang00146	GO:0017111	nucleoside-triphosphatase activity	molecular function
Psang00146	GO:0030163	protein catabolic process	biological process
Psang00148	GO:0005515	protein binding	molecular function
Psang00148	GO:0005694	chromosome	cellular component
Psang00148	GO:0044238	primary metabolic process	biological process
Psang00148	GO:0044260	cellular macromolecule metabolic process	biological process
Psang00152	GO:0006694	steroid biosynthetic process	biological process
Psang00152	GO:0008168	methyltransferase activity	molecular function
Psang00152	GO:0032259	methylation	biological process
Psang00156	GO:0000166	nucleotide binding	molecular function
Psang00168	GO:0016787	hydrolase activity	molecular function
Psang00169	GO:0016787	hydrolase activity	molecular function
Psang00173	GO:0005643	nuclear pore	cellular component
Psang00173	GO:0006810	transport	biological process
Psang00180	GO:0018858	benzoate-CoA ligase activity	molecular function
Psang00180	GO:0019761	glucosinolate biosynthetic process	biological process
Psang00181	GO:0003824	catalytic activity	molecular function
Psang00182	GO:0019904	protein domain specific binding	molecular function
Psang00184	GO:0007165	signal transduction	biological process
Psang00186	GO:0005488	binding	molecular function
Psang00187	GO:0005488	binding	molecular function
Psang00194	GO:0005634	nucleus	cellular component
Psang00194	GO:0006334	nucleosome assembly	biological process
Psang00198	GO:0016491	oxidoreductase activity	molecular function
Psang00210	GO:0004342	glucosamine-6-phosphate deaminase activity	molecular function
Psang00210	GO:0006044	N-acetylglucosamine metabolic process	biological process
Psang00210	GO:0016787	hydrolase activity	molecular function
Psang00219	GO:0016491	oxidoreductase activity	molecular function
Psang00224	GO:0003735	structural constituent of ribosome	molecular function
Psang00224	GO:0005840	ribosome	cellular component
Psang00224	GO:0006412	translation	biological process
Psang00230	GO:0000786	nucleosome	cellular component
Psang00230	GO:0003677	DNA binding	molecular function
Psang00230	GO:0005634	nucleus	cellular component
Psang00230	GO:0006334	nucleosome assembly	biological process
Psang00232	GO:0009056	catabolic process	biological process
Psang00232	GO:0016853	isomerase activity	molecular function
Psang00232	GO:0019222	regulation of metabolic process	biological process
Psang00232	GO:0044238	primary metabolic process	biological process
Psang00239	GO:0008152	metabolic process	biological process
Psang00239	GO:0016874	ligase activity	molecular function
Psang00240	GO:0000786	nucleosome	cellular component
Psang00240	GO:0003677	DNA binding	molecular function
Psang00240	GO:0005634	nucleus	cellular component
Psang00240	GO:0006334	nucleosome assembly	biological process
Psang00244	GO:0003735	structural constituent of ribosome	molecular function
Psang00244	GO:0005840	ribosome	cellular component
Psang00244	GO:0006412	translation	biological process
Psang00246	GO:0008940	nitrate reductase activity	molecular function
Psang00246	GO:0009055	electron carrier activity	molecular function
Psang00246	GO:0020037	heme binding	molecular function
Psang00246	GO:0030151	molybdenum ion binding	molecular function
Psang00246	GO:0046857	oxidoreductase activity, acting on other nitrogenous compounds as donors, with NAD or NADP as acceptor	molecular function
Psang00246	GO:0055114	oxidation-reduction process	biological process
Psang00247	GO:0016491	oxidoreductase activity	molecular function
Psang00247	GO:0046872	metal ion binding	molecular function
Psang00248	GO:0016787	hydrolase activity	molecular function
Psang00249	GO:0016787	hydrolase activity	molecular function
Psang00250	GO:0043086	negative regulation of catalytic activity	biological process
Psang00251	GO:0043086	negative regulation of catalytic activity	biological process
Psang00252	GO:0005488	binding	molecular function
Psang00253	GO:0005488	binding	molecular function
Psang00254	GO:0000166	nucleotide binding	molecular function
Psang00254	GO:0003824	catalytic activity	molecular function
Psang00254	GO:0044237	cellular metabolic process	biological process
Psang00254	GO:0050662	coenzyme binding	molecular function
Psang00255	GO:0000166	nucleotide binding	molecular function
Psang00255	GO:0003824	catalytic activity	molecular function
Psang00255	GO:0044237	cellular metabolic process	biological process
Psang00255	GO:0050662	coenzyme binding	molecular function
Psang00256	GO:0005488	binding	molecular function
Psang00257	GO:0005488	binding	molecular function
Psang00262	GO:0016020	membrane	cellular component
Psang00262	GO:0030001	metal ion transport	biological process
Psang00262	GO:0046873	metal ion transmembrane transporter activity	molecular function
Psang00262	GO:0055085	transmembrane transport	biological process
Psang00263	GO:0016020	membrane	cellular component
Psang00263	GO:0030001	metal ion transport	biological process
Psang00263	GO:0046873	metal ion transmembrane transporter activity	molecular function
Psang00263	GO:0055085	transmembrane transport	biological process
Psang00274	GO:0005524	ATP binding	molecular function
Psang00274	GO:0005737	cytoplasm	cellular component
Psang00274	GO:0006412	translation	biological process
Psang00274	GO:0006950	response to stress	biological process
Psang00275	GO:0003700	sequence-specific DNA binding transcription factor activity	molecular function
Psang00275	GO:0005634	nucleus	cellular component
Psang00275	GO:0006355	regulation of transcription, DNA-dependent	biological process
Psang00275	GO:0043565	sequence-specific DNA binding	molecular function
Psang00275	GO:0046983	protein dimerization activity	molecular function
Psang00276	GO:0003746	translation elongation factor activity	molecular function
Psang00276	GO:0003924	GTPase activity	molecular function
Psang00276	GO:0005525	GTP binding	molecular function
Psang00276	GO:0006184	GTP catabolic process	biological process
Psang00276	GO:0006414	translational elongation	biological process
Psang00277	GO:0003746	translation elongation factor activity	molecular function
Psang00277	GO:0003924	GTPase activity	molecular function
Psang00277	GO:0005525	GTP binding	molecular function
Psang00277	GO:0005737	cytoplasm	cellular component
Psang00277	GO:0006184	GTP catabolic process	biological process
Psang00277	GO:0006414	translational elongation	biological process
Psang00280	GO:0016491	oxidoreductase activity	molecular function
Psang00281	GO:0016491	oxidoreductase activity	molecular function
Psang00282	GO:0004807	triose-phosphate isomerase activity	molecular function
Psang00282	GO:0006094	gluconeogenesis	biological process
Psang00282	GO:0006096	glycolysis	biological process
Psang00282	GO:0006098	pentose-phosphate shunt	biological process
Psang00283	GO:0000502	proteasome complex	cellular component
Psang00284	GO:0005524	ATP binding	molecular function
Psang00284	GO:0006986	response to unfolded protein	biological process
Psang00287	GO:0000272	polysaccharide catabolic process	biological process
Psang00287	GO:0004339	glucan 1,4-alpha-glucosidase activity	molecular function
Psang00287	GO:0030246	carbohydrate binding	molecular function
Psang00290	GO:0016831	carboxy-lyase activity	molecular function
Psang00290	GO:0019752	carboxylic acid metabolic process	biological process
Psang00290	GO:0030170	pyridoxal phosphate binding	molecular function
Psang00291	GO:0016831	carboxy-lyase activity	molecular function
Psang00291	GO:0019752	carboxylic acid metabolic process	biological process
Psang00291	GO:0030170	pyridoxal phosphate binding	molecular function
Psang00293	GO:0003333	amino acid transmembrane transport	biological process
Psang00293	GO:0015171	amino acid transmembrane transporter activity	molecular function
Psang00293	GO:0016021	integral to membrane	cellular component
Psang00298	GO:0000287	magnesium ion binding	molecular function
Psang00298	GO:0008152	metabolic process	biological process
Psang00298	GO:0016831	carboxy-lyase activity	molecular function
Psang00298	GO:0030976	thiamine pyrophosphate binding	molecular function
Psang00300	GO:0004553	hydrolase activity, hydrolyzing O-glycosyl compounds	molecular function
Psang00300	GO:0005576	extracellular region	cellular component
Psang00300	GO:0005975	carbohydrate metabolic process	biological process
Psang00300	GO:0030246	carbohydrate binding	molecular function
Psang00300	GO:0043169	cation binding	molecular function
Psang00302	GO:0016757	transferase activity, transferring glycosyl groups	molecular function
Psang00304	GO:0004096	catalase activity	molecular function
Psang00304	GO:0020037	heme binding	molecular function
Psang00304	GO:0042744	hydrogen peroxide catabolic process	biological process
Psang00304	GO:0055114	oxidation-reduction process	biological process
Psang00310	GO:0004674	protein serine/threonine kinase activity	molecular function
Psang00310	GO:0005524	ATP binding	molecular function
Psang00310	GO:0006468	protein phosphorylation	biological process
Psang00311	GO:0004674	protein serine/threonine kinase activity	molecular function
Psang00311	GO:0005524	ATP binding	molecular function
Psang00311	GO:0006468	protein phosphorylation	biological process
Psang00315	GO:0000162	tryptophan biosynthetic process	biological process
Psang00315	GO:0004834	tryptophan synthase activity	molecular function
Psang00315	GO:0030170	pyridoxal phosphate binding	molecular function
Psang00316	GO:0008152	metabolic process	biological process
Psang00316	GO:0016798	hydrolase activity, acting on glycosyl bonds	molecular function
Psang00318	GO:0005488	binding	molecular function
Psang00318	GO:0016491	oxidoreductase activity	molecular function
Psang00319	GO:0000166	nucleotide binding	molecular function
Psang00319	GO:0004497	monooxygenase activity	molecular function
Psang00319	GO:0050662	coenzyme binding	molecular function
Psang00320	GO:0003824	catalytic activity	molecular function
Psang00324	GO:0003852	2-isopropylmalate synthase activity	molecular function
Psang00324	GO:0005975	carbohydrate metabolic process	biological process
Psang00324	GO:0009098	leucine biosynthetic process	biological process
Psang00325	GO:0003852	2-isopropylmalate synthase activity	molecular function
Psang00325	GO:0009098	leucine biosynthetic process	biological process
Psang00326	GO:0004553	hydrolase activity, hydrolyzing O-glycosyl compounds	molecular function
Psang00326	GO:0005975	carbohydrate metabolic process	biological process
Psang00328	GO:0003924	GTPase activity	molecular function
Psang00328	GO:0005198	structural molecule activity	molecular function
Psang00328	GO:0005525	GTP binding	molecular function
Psang00328	GO:0005737	cytoplasm	cellular component
Psang00328	GO:0005874	microtubule	cellular component
Psang00328	GO:0006184	GTP catabolic process	biological process
Psang00328	GO:0007018	microtubule-based movement	biological process
Psang00328	GO:0051258	protein polymerization	biological process
Psang00330	GO:0003677	DNA binding	molecular function
Psang00330	GO:0004386	helicase activity	molecular function
Psang00330	GO:0005524	ATP binding	molecular function
Psang00330	GO:0005634	nucleus	cellular component
Psang00330	GO:0006355	regulation of transcription, DNA-dependent	biological process
Psang00330	GO:0015031	protein transport	biological process
Psang00330	GO:0016021	integral to membrane	cellular component
Psang00330	GO:0051028	mRNA transport	biological process
Psang00331	GO:0003677	DNA binding	molecular function
Psang00331	GO:0004386	helicase activity	molecular function
Psang00331	GO:0005524	ATP binding	molecular function
Psang00331	GO:0005634	nucleus	cellular component
Psang00331	GO:0006355	regulation of transcription, DNA-dependent	biological process
Psang00331	GO:0015031	protein transport	biological process
Psang00331	GO:0016021	integral to membrane	cellular component
Psang00331	GO:0051028	mRNA transport	biological process
Psang00332	GO:0004100	chitin synthase activity	molecular function
Psang00332	GO:0006031	chitin biosynthetic process	biological process
Psang00332	GO:0016020	membrane	cellular component
Psang00332	GO:0031410	cytoplasmic vesicle	cellular component
Psang00334	GO:0008410	CoA-transferase activity	molecular function
Psang00334	GO:0046952	ketone body catabolic process	biological process
Psang00335	GO:0008410	CoA-transferase activity	molecular function
Psang00335	GO:0046952	ketone body catabolic process	biological process
Psang00342	GO:0008152	metabolic process	biological process
Psang00342	GO:0016747	transferase activity, transferring acyl groups other than amino-acyl groups	molecular function
Psang00345	GO:0016787	hydrolase activity	molecular function
Psang00346	GO:0004553	hydrolase activity, hydrolyzing O-glycosyl compounds	molecular function
Psang00346	GO:0005975	carbohydrate metabolic process	biological process
Psang00346	GO:0016020	membrane	cellular component
Psang00348	GO:0004618	phosphoglycerate kinase activity	molecular function
Psang00348	GO:0005524	ATP binding	molecular function
Psang00348	GO:0005737	cytoplasm	cellular component
Psang00348	GO:0006096	glycolysis	biological process
Psang00348	GO:0016310	phosphorylation	biological process
Psang00349	GO:0004618	phosphoglycerate kinase activity	molecular function
Psang00349	GO:0005524	ATP binding	molecular function
Psang00349	GO:0005737	cytoplasm	cellular component
Psang00349	GO:0006096	glycolysis	biological process
Psang00349	GO:0016310	phosphorylation	biological process
Psang00354	GO:0000287	magnesium ion binding	molecular function
Psang00354	GO:0004012	phospholipid-translocating ATPase activity	molecular function
Psang00354	GO:0005524	ATP binding	molecular function
Psang00354	GO:0006812	cation transport	biological process
Psang00354	GO:0015662	ATPase activity, coupled to transmembrane movement of ions, phosphorylative mechanism	molecular function
Psang00354	GO:0015914	phospholipid transport	biological process
Psang00354	GO:0016021	integral to membrane	cellular component
Psang00355	GO:0000287	magnesium ion binding	molecular function
Psang00355	GO:0004012	phospholipid-translocating ATPase activity	molecular function
Psang00355	GO:0005388	calcium-transporting ATPase activity	molecular function
Psang00355	GO:0005524	ATP binding	molecular function
Psang00355	GO:0006812	cation transport	biological process
Psang00355	GO:0015914	phospholipid transport	biological process
Psang00355	GO:0016021	integral to membrane	cellular component
Psang00356	GO:0003824	catalytic activity	molecular function
Psang00362	GO:0005525	GTP binding	molecular function
Psang00362	GO:0005622	intracellular	cellular component
Psang00362	GO:0007264	small GTPase mediated signal transduction	biological process
Psang00362	GO:0016020	membrane	cellular component
Psang00362	GO:0051301	cell division	biological process
Psang00366	GO:0004674	protein serine/threonine kinase activity	molecular function
Psang00366	GO:0005524	ATP binding	molecular function
Psang00366	GO:0006468	protein phosphorylation	biological process
Psang00367	GO:0004674	protein serine/threonine kinase activity	molecular function
Psang00367	GO:0005524	ATP binding	molecular function
Psang00367	GO:0006200	ATP catabolic process	biological process
Psang00367	GO:0006468	protein phosphorylation	biological process
Psang00367	GO:0016020	membrane	cellular component
Psang00367	GO:0016887	ATPase activity	molecular function
Psang00370	GO:0005576	extracellular region	cellular component
Psang00370	GO:0006508	proteolysis	biological process
Psang00370	GO:0008237	metallopeptidase activity	molecular function
Psang00370	GO:0046872	metal ion binding	molecular function
Psang00372	GO:0000162	tryptophan biosynthetic process	biological process
Psang00372	GO:0004048	anthranilate phosphoribosyltransferase activity	molecular function
Psang00380	GO:0015986	ATP synthesis coupled proton transport	biological process
Psang00380	GO:0045261	proton-transporting ATP synthase complex, catalytic core F(1)	cellular component
Psang00380	GO:0046933	hydrogen ion transporting ATP synthase activity, rotational mechanism	molecular function
Psang00380	GO:0046961	proton-transporting ATPase activity, rotational mechanism	molecular function
Psang00381	GO:0015986	ATP synthesis coupled proton transport	biological process
Psang00381	GO:0045261	proton-transporting ATP synthase complex, catalytic core F(1)	cellular component
Psang00381	GO:0046933	hydrogen ion transporting ATP synthase activity, rotational mechanism	molecular function
Psang00381	GO:0046961	proton-transporting ATPase activity, rotational mechanism	molecular function
Psang00382	GO:0015992	proton transport	biological process
Psang00382	GO:0016471	vacuolar proton-transporting V-type ATPase complex	cellular component
Psang00382	GO:0016820	hydrolase activity, acting on acid anhydrides, catalyzing transmembrane movement of substances	molecular function
Psang00383	GO:0015992	proton transport	biological process
Psang00383	GO:0016471	vacuolar proton-transporting V-type ATPase complex	cellular component
Psang00383	GO:0016820	hydrolase activity, acting on acid anhydrides, catalyzing transmembrane movement of substances	molecular function
Psang00386	GO:0003676	nucleic acid binding	molecular function
Psang00386	GO:0005634	nucleus	cellular component
Psang00386	GO:0008270	zinc ion binding	molecular function
Psang00388	GO:0000413	protein peptidyl-prolyl isomerization	biological process
Psang00388	GO:0003755	peptidyl-prolyl cis-trans isomerase activity	molecular function
Psang00388	GO:0005788	endoplasmic reticulum lumen	cellular component
Psang00388	GO:0006457	protein folding	biological process
Psang00388	GO:0042277	peptide binding	molecular function
Psang00389	GO:0000413	protein peptidyl-prolyl isomerization	biological process
Psang00389	GO:0003755	peptidyl-prolyl cis-trans isomerase activity	molecular function
Psang00389	GO:0005788	endoplasmic reticulum lumen	cellular component
Psang00389	GO:0006457	protein folding	biological process
Psang00389	GO:0042277	peptide binding	molecular function
Psang00394	GO:0003677	DNA binding	molecular function
Psang00394	GO:0003700	sequence-specific DNA binding transcription factor activity	molecular function
Psang00394	GO:0005634	nucleus	cellular component
Psang00394	GO:0006355	regulation of transcription, DNA-dependent	biological process
Psang00398	GO:0000156	two-component response regulator activity	molecular function
Psang00398	GO:0000160	two-component signal transduction system (phosphorelay)	biological process
Psang00398	GO:0006355	regulation of transcription, DNA-dependent	biological process
Psang00400	GO:0016620	oxidoreductase activity, acting on the aldehyde or oxo group of donors, NAD or NADP as acceptor	molecular function
Psang00400	GO:0055114	oxidation-reduction process	biological process
Psang00401	GO:0016620	oxidoreductase activity, acting on the aldehyde or oxo group of donors, NAD or NADP as acceptor	molecular function
Psang00401	GO:0055114	oxidation-reduction process	biological process
Psang00408	GO:0005524	ATP binding	molecular function
Psang00408	GO:0006200	ATP catabolic process	biological process
Psang00408	GO:0016021	integral to membrane	cellular component
Psang00408	GO:0042626	ATPase activity, coupled to transmembrane movement of substances	molecular function
Psang00408	GO:0055085	transmembrane transport	biological process
Psang00409	GO:0005524	ATP binding	molecular function
Psang00409	GO:0006200	ATP catabolic process	biological process
Psang00409	GO:0016021	integral to membrane	cellular component
Psang00409	GO:0042626	ATPase activity, coupled to transmembrane movement of substances	molecular function
Psang00409	GO:0055085	transmembrane transport	biological process
Psang00411	GO:0016491	oxidoreductase activity	molecular function
Psang00412	GO:0003700	sequence-specific DNA binding transcription factor activity	molecular function
Psang00412	GO:0005634	nucleus	cellular component
Psang00412	GO:0032502	developmental process	biological process
Psang00412	GO:0043565	sequence-specific DNA binding	molecular function
Psang00412	GO:0045892	negative regulation of transcription, DNA-dependent	biological process
Psang00412	GO:0051260	protein homooligomerization	biological process
Psang00413	GO:0003700	sequence-specific DNA binding transcription factor activity	molecular function
Psang00413	GO:0005634	nucleus	cellular component
Psang00413	GO:0032502	developmental process	biological process
Psang00413	GO:0043565	sequence-specific DNA binding	molecular function
Psang00413	GO:0045892	negative regulation of transcription, DNA-dependent	biological process
Psang00413	GO:0051260	protein homooligomerization	biological process
Psang00419	GO:0003824	catalytic activity	molecular function
Psang00419	GO:0008152	metabolic process	biological process
Psang00426	GO:0042546	cell wall biogenesis	biological process
Psang00427	GO:0042546	cell wall biogenesis	biological process
Psang00428	GO:0003676	nucleic acid binding	molecular function
Psang00428	GO:0005524	ATP binding	molecular function
Psang00428	GO:0005737	cytoplasm	cellular component
Psang00428	GO:0006810	transport	biological process
Psang00428	GO:0008026	ATP-dependent helicase activity	molecular function
Psang00428	GO:0010467	gene expression	biological process
Psang00428	GO:0044238	primary metabolic process	biological process
Psang00428	GO:0044260	cellular macromolecule metabolic process	biological process
Psang00429	GO:0000932	cytoplasmic mRNA processing body	cellular component
Psang00429	GO:0003723	RNA binding	molecular function
Psang00429	GO:0005524	ATP binding	molecular function
Psang00429	GO:0006397	mRNA processing	biological process
Psang00429	GO:0006417	regulation of translation	biological process
Psang00429	GO:0008026	ATP-dependent helicase activity	molecular function
Psang00429	GO:0051028	mRNA transport	biological process
Psang00432	GO:0003735	structural constituent of ribosome	molecular function
Psang00432	GO:0005840	ribosome	cellular component
Psang00432	GO:0006412	translation	biological process
Psang00432	GO:0019843	rRNA binding	molecular function
Psang00437	GO:0003746	translation elongation factor activity	molecular function
Psang00437	GO:0005524	ATP binding	molecular function
Psang00437	GO:0005634	nucleus	cellular component
Psang00437	GO:0006200	ATP catabolic process	biological process
Psang00437	GO:0006414	translational elongation	biological process
Psang00437	GO:0016887	ATPase activity	molecular function
Psang00442	GO:0003735	structural constituent of ribosome	molecular function
Psang00442	GO:0005840	ribosome	cellular component
Psang00442	GO:0006412	translation	biological process
Psang00443	GO:0003735	structural constituent of ribosome	molecular function
Psang00443	GO:0005840	ribosome	cellular component
Psang00443	GO:0006412	translation	biological process
Psang00446	GO:0006725	cellular aromatic compound metabolic process	biological process
Psang00446	GO:0008198	ferrous iron binding	molecular function
Psang00446	GO:0008270	zinc ion binding	molecular function
Psang00446	GO:0016701	oxidoreductase activity, acting on single donors with incorporation of molecular oxygen	molecular function
Psang00446	GO:0055114	oxidation-reduction process	biological process
Psang00447	GO:0006725	cellular aromatic compound metabolic process	biological process
Psang00447	GO:0008198	ferrous iron binding	molecular function
Psang00447	GO:0008270	zinc ion binding	molecular function
Psang00447	GO:0016701	oxidoreductase activity, acting on single donors with incorporation of molecular oxygen	molecular function
Psang00447	GO:0055114	oxidation-reduction process	biological process
Psang00448	GO:0004076	biotin synthase activity	molecular function
Psang00448	GO:0009102	biotin biosynthetic process	biological process
Psang00448	GO:0051536	iron-sulfur cluster binding	molecular function
Psang00449	GO:0004076	biotin synthase activity	molecular function
Psang00449	GO:0009102	biotin biosynthetic process	biological process
Psang00449	GO:0051536	iron-sulfur cluster binding	molecular function
Psang00450	GO:0005739	mitochondrion	cellular component
Psang00450	GO:0009107	lipoate biosynthetic process	biological process
Psang00450	GO:0016992	lipoate synthase activity	molecular function
Psang00450	GO:0046872	metal ion binding	molecular function
Psang00450	GO:0051539	4 iron, 4 sulfur cluster binding	molecular function
Psang00451	GO:0005739	mitochondrion	cellular component
Psang00451	GO:0009107	lipoate biosynthetic process	biological process
Psang00451	GO:0016992	lipoate synthase activity	molecular function
Psang00451	GO:0046872	metal ion binding	molecular function
Psang00451	GO:0051539	4 iron, 4 sulfur cluster binding	molecular function
Psang00454	GO:0005768	endosome	cellular component
Psang00454	GO:0015031	protein transport	biological process
Psang00454	GO:0016020	membrane	cellular component
Psang00455	GO:0005768	endosome	cellular component
Psang00455	GO:0015031	protein transport	biological process
Psang00455	GO:0016020	membrane	cellular component
Psang00460	GO:0005739	mitochondrion	cellular component
Psang00460	GO:0005783	endoplasmic reticulum	cellular component
Psang00462	GO:0004601	peroxidase activity	molecular function
Psang00462	GO:0051920	peroxiredoxin activity	molecular function
Psang00462	GO:0055114	oxidation-reduction process	biological process
Psang00463	GO:0004601	peroxidase activity	molecular function
Psang00463	GO:0051920	peroxiredoxin activity	molecular function
Psang00463	GO:0055114	oxidation-reduction process	biological process
Psang00468	GO:0016021	integral to membrane	cellular component
Psang00468	GO:0055085	transmembrane transport	biological process
Psang00472	GO:0005524	ATP binding	molecular function
Psang00472	GO:0005737	cytoplasm	cellular component
Psang00472	GO:0006457	protein folding	biological process
Psang00472	GO:0051082	unfolded protein binding	molecular function
Psang00473	GO:0005524	ATP binding	molecular function
Psang00473	GO:0005737	cytoplasm	cellular component
Psang00473	GO:0006457	protein folding	biological process
Psang00473	GO:0051082	unfolded protein binding	molecular function
Psang00474	GO:0000413	protein peptidyl-prolyl isomerization	biological process
Psang00474	GO:0003755	peptidyl-prolyl cis-trans isomerase activity	molecular function
Psang00474	GO:0006457	protein folding	biological process
Psang00475	GO:0002021	response to dietary excess	biological process
Psang00475	GO:0003676	nucleic acid binding	molecular function
Psang00475	GO:0004672	protein kinase activity	molecular function
Psang00475	GO:0004867	serine-type endopeptidase inhibitor activity	molecular function
Psang00475	GO:0005524	ATP binding	molecular function
Psang00475	GO:0005615	extracellular space	cellular component
Psang00475	GO:0005802	trans-Golgi network	cellular component
Psang00475	GO:0005813	centrosome	cellular component
Psang00475	GO:0006397	mRNA processing	biological process
Psang00475	GO:0006468	protein phosphorylation	biological process
Psang00475	GO:0008270	zinc ion binding	molecular function
Psang00475	GO:0009409	response to cold	biological process
Psang00475	GO:0010951	negative regulation of endopeptidase activity	biological process
Psang00475	GO:0016486	peptide hormone processing	biological process
Psang00475	GO:0030141	secretory granule	cellular component
Psang00476	GO:0016702	oxidoreductase activity, acting on single donors with incorporation of molecular oxygen, incorporation of two atoms of oxygen	molecular function
Psang00476	GO:0018580	nitronate monooxygenase activity	molecular function
Psang00476	GO:0055114	oxidation-reduction process	biological process
Psang00484	GO:0003824	catalytic activity	molecular function
Psang00485	GO:0008152	metabolic process	biological process
Psang00485	GO:0008483	transaminase activity	molecular function
Psang00485	GO:0030170	pyridoxal phosphate binding	molecular function
Psang00490	GO:0000398	nuclear mRNA splicing, via spliceosome	biological process
Psang00490	GO:0005515	protein binding	molecular function
Psang00490	GO:0005654	nucleoplasm	cellular component
Psang00490	GO:0005682	U5 snRNP	cellular component
Psang00490	GO:0071013	catalytic step 2 spliceosome	cellular component
Psang00491	GO:0000398	nuclear mRNA splicing, via spliceosome	biological process
Psang00491	GO:0003723	RNA binding	molecular function
Psang00491	GO:0005515	protein binding	molecular function
Psang00491	GO:0005682	U5 snRNP	cellular component
Psang00491	GO:0016607	nuclear speck	cellular component
Psang00491	GO:0071013	catalytic step 2 spliceosome	cellular component
Psang00492	GO:0008152	metabolic process	biological process
Psang00492	GO:0016614	oxidoreductase activity, acting on CH-OH group of donors	molecular function
Psang00494	GO:0016787	hydrolase activity	molecular function
Psang00495	GO:0008233	peptidase activity	molecular function
Psang00496	GO:0006810	transport	biological process
Psang00496	GO:0016021	integral to membrane	cellular component
Psang00500	GO:0003961	O-acetylhomoserine aminocarboxypropyltransferase activity	molecular function
Psang00500	GO:0006520	cellular amino acid metabolic process	biological process
Psang00500	GO:0016829	lyase activity	molecular function
Psang00500	GO:0030170	pyridoxal phosphate binding	molecular function
Psang00501	GO:0016765	transferase activity, transferring alkyl or aryl (other than methyl) groups	molecular function
Psang00514	GO:0003968	RNA-directed RNA polymerase activity	molecular function
Psang00514	GO:0006812	cation transport	biological process
Psang00514	GO:0008324	cation transmembrane transporter activity	molecular function
Psang00514	GO:0016021	integral to membrane	cellular component
Psang00514	GO:0055085	transmembrane transport	biological process
Psang00515	GO:0003968	RNA-directed RNA polymerase activity	molecular function
Psang00515	GO:0006812	cation transport	biological process
Psang00515	GO:0008324	cation transmembrane transporter activity	molecular function
Psang00515	GO:0016021	integral to membrane	cellular component
Psang00515	GO:0055085	transmembrane transport	biological process
Psang00526	GO:0005509	calcium ion binding	molecular function
Psang00527	GO:0005509	calcium ion binding	molecular function
Psang00528	GO:0005515	protein binding	molecular function
Psang00528	GO:0007049	cell cycle	biological process
Psang00528	GO:0009653	anatomical structure morphogenesis	biological process
Psang00528	GO:0010468	regulation of gene expression	biological process
Psang00528	GO:0010604	positive regulation of macromolecule metabolic process	biological process
Psang00528	GO:0016567	protein ubiquitination	biological process
Psang00528	GO:0031325	positive regulation of cellular metabolic process	biological process
Psang00528	GO:0032268	regulation of cellular protein metabolic process	biological process
Psang00528	GO:0040007	growth	biological process
Psang00528	GO:0044424	intracellular part	cellular component
Psang00528	GO:0048513	organ development	biological process
Psang00528	GO:0048519	negative regulation of biological process	biological process
Psang00528	GO:0051603	proteolysis involved in cellular protein catabolic process	biological process
Psang00528	GO:0051716	cellular response to stimulus	biological process
Psang00530	GO:0000139	Golgi membrane	cellular component
Psang00530	GO:0005789	endoplasmic reticulum membrane	cellular component
Psang00530	GO:0015031	protein transport	biological process
Psang00530	GO:0016021	integral to membrane	cellular component
Psang00530	GO:0016192	vesicle-mediated transport	biological process
Psang00538	GO:0003676	nucleic acid binding	molecular function
Psang00538	GO:0003700	sequence-specific DNA binding transcription factor activity	molecular function
Psang00538	GO:0005634	nucleus	cellular component
Psang00538	GO:0006355	regulation of transcription, DNA-dependent	biological process
Psang00538	GO:0008270	zinc ion binding	molecular function
Psang00551	GO:0000166	nucleotide binding	molecular function
Psang00558	GO:0000166	nucleotide binding	molecular function
Psang00558	GO:0004812	aminoacyl-tRNA ligase activity	molecular function
Psang00558	GO:0006418	tRNA aminoacylation for protein translation	biological process
Psang00562	GO:0003746	translation elongation factor activity	molecular function
Psang00562	GO:0003924	GTPase activity	molecular function
Psang00562	GO:0005525	GTP binding	molecular function
Psang00562	GO:0005739	mitochondrion	cellular component
Psang00562	GO:0006184	GTP catabolic process	biological process
Psang00562	GO:0006414	translational elongation	biological process
Psang00568	GO:0015078	hydrogen ion transmembrane transporter activity	molecular function
Psang00568	GO:0015991	ATP hydrolysis coupled proton transport	biological process
Psang00568	GO:0016021	integral to membrane	cellular component
Psang00568	GO:0033179	proton-transporting V-type ATPase, V0 domain	cellular component
Psang00569	GO:0015078	hydrogen ion transmembrane transporter activity	molecular function
Psang00569	GO:0015991	ATP hydrolysis coupled proton transport	biological process
Psang00569	GO:0016021	integral to membrane	cellular component
Psang00569	GO:0033179	proton-transporting V-type ATPase, V0 domain	cellular component
Psang00572	GO:0000276	mitochondrial proton-transporting ATP synthase complex, coupling factor F(o)	cellular component
Psang00572	GO:0015078	hydrogen ion transmembrane transporter activity	molecular function
Psang00572	GO:0015986	ATP synthesis coupled proton transport	biological process
Psang00573	GO:0000276	mitochondrial proton-transporting ATP synthase complex, coupling factor F(o)	cellular component
Psang00573	GO:0015078	hydrogen ion transmembrane transporter activity	molecular function
Psang00573	GO:0015986	ATP synthesis coupled proton transport	biological process
Psang00576	GO:0016020	membrane	cellular component
Psang00578	GO:0003723	RNA binding	molecular function
Psang00578	GO:0005524	ATP binding	molecular function
Psang00578	GO:0005730	nucleolus	cellular component
Psang00578	GO:0006364	rRNA processing	biological process
Psang00578	GO:0008026	ATP-dependent helicase activity	molecular function
Psang00579	GO:0003676	nucleic acid binding	molecular function
Psang00579	GO:0005524	ATP binding	molecular function
Psang00579	GO:0008026	ATP-dependent helicase activity	molecular function
Psang00580	GO:0004222	metalloendopeptidase activity	molecular function
Psang00580	GO:0005615	extracellular space	cellular component
Psang00580	GO:0006508	proteolysis	biological process
Psang00580	GO:0008270	zinc ion binding	molecular function
Psang00581	GO:0004222	metalloendopeptidase activity	molecular function
Psang00581	GO:0005615	extracellular space	cellular component
Psang00581	GO:0006508	proteolysis	biological process
Psang00581	GO:0008270	zinc ion binding	molecular function
Psang00588	GO:0000166	nucleotide binding	molecular function
Psang00588	GO:0003735	structural constituent of ribosome	molecular function
Psang00588	GO:0005840	ribosome	cellular component
Psang00588	GO:0006412	translation	biological process
Psang00594	GO:0016787	hydrolase activity	molecular function
Psang00596	GO:0008081	phosphoric diester hydrolase activity	molecular function
Psang00596	GO:0008152	metabolic process	biological process
Psang00596	GO:0046872	metal ion binding	molecular function
Psang00597	GO:0008081	phosphoric diester hydrolase activity	molecular function
Psang00597	GO:0008152	metabolic process	biological process
Psang00597	GO:0046872	metal ion binding	molecular function
Psang00606	GO:0005488	binding	molecular function
Psang00607	GO:0005488	binding	molecular function
Psang00608	GO:0043565	sequence-specific DNA binding	molecular function
Psang00609	GO:0006355	regulation of transcription, DNA-dependent	biological process
Psang00609	GO:0043565	sequence-specific DNA binding	molecular function
Psang00616	GO:0000786	nucleosome	cellular component
Psang00616	GO:0003677	DNA binding	molecular function
Psang00616	GO:0005634	nucleus	cellular component
Psang00616	GO:0006334	nucleosome assembly	biological process
Psang00617	GO:0000786	nucleosome	cellular component
Psang00617	GO:0003677	DNA binding	molecular function
Psang00617	GO:0005634	nucleus	cellular component
Psang00617	GO:0006334	nucleosome assembly	biological process
Psang00618	GO:0015078	hydrogen ion transmembrane transporter activity	molecular function
Psang00618	GO:0015991	ATP hydrolysis coupled proton transport	biological process
Psang00618	GO:0016021	integral to membrane	cellular component
Psang00618	GO:0033179	proton-transporting V-type ATPase, V0 domain	cellular component
Psang00622	GO:0004356	glutamate-ammonia ligase activity	molecular function
Psang00622	GO:0006807	nitrogen compound metabolic process	biological process
Psang00623	GO:0004356	glutamate-ammonia ligase activity	molecular function
Psang00623	GO:0006807	nitrogen compound metabolic process	biological process
Psang00628	GO:0005975	carbohydrate metabolic process	biological process
Psang00628	GO:0016853	isomerase activity	molecular function
Psang00631	GO:0046872	metal ion binding	molecular function
Psang00644	GO:0016311	dephosphorylation	biological process
Psang00644	GO:0016791	phosphatase activity	molecular function
Psang00648	GO:0031323	regulation of cellular metabolic process	biological process
Psang00648	GO:0044260	cellular macromolecule metabolic process	biological process
Psang00648	GO:0060255	regulation of macromolecule metabolic process	biological process
Psang00648	GO:0080090	regulation of primary metabolic process	biological process
Psang00649	GO:0031323	regulation of cellular metabolic process	biological process
Psang00649	GO:0044260	cellular macromolecule metabolic process	biological process
Psang00649	GO:0060255	regulation of macromolecule metabolic process	biological process
Psang00649	GO:0080090	regulation of primary metabolic process	biological process
Psang00669	GO:0005622	intracellular	cellular component
Psang00669	GO:0008270	zinc ion binding	molecular function
Psang00670	GO:0008531	riboflavin kinase activity	molecular function
Psang00670	GO:0009231	riboflavin biosynthetic process	biological process
Psang00670	GO:0016310	phosphorylation	biological process
Psang00682	GO:0004100	chitin synthase activity	molecular function
Psang00682	GO:0005886	plasma membrane	cellular component
Psang00682	GO:0006031	chitin biosynthetic process	biological process
Psang00682	GO:0007047	cellular cell wall organization	biological process
Psang00682	GO:0016021	integral to membrane	cellular component
Psang00683	GO:0004100	chitin synthase activity	molecular function
Psang00683	GO:0005886	plasma membrane	cellular component
Psang00683	GO:0006031	chitin biosynthetic process	biological process
Psang00683	GO:0007047	cellular cell wall organization	biological process
Psang00683	GO:0016021	integral to membrane	cellular component
Psang00683	GO:0030659	cytoplasmic vesicle membrane	cellular component
Psang00684	GO:0005524	ATP binding	molecular function
Psang00684	GO:0008641	small protein activating enzyme activity	molecular function
Psang00684	GO:0016881	acid-amino acid ligase activity	molecular function
Psang00684	GO:0045116	protein neddylation	biological process
Psang00686	GO:0030529	ribonucleoprotein complex	cellular component
Psang00688	GO:0015991	ATP hydrolysis coupled proton transport	biological process
Psang00688	GO:0033178	proton-transporting two-sector ATPase complex, catalytic domain	cellular component
Psang00688	GO:0046961	proton-transporting ATPase activity, rotational mechanism	molecular function
Psang00689	GO:0006508	proteolysis	biological process
Psang00689	GO:0008236	serine-type peptidase activity	molecular function
Psang00689	GO:0016020	membrane	cellular component
Psang00691	GO:0020037	heme binding	molecular function
Psang00693	GO:0016772	transferase activity, transferring phosphorus-containing groups	molecular function
Psang00694	GO:0004355	glutamate synthase (NADPH) activity	molecular function
Psang00694	GO:0005506	iron ion binding	molecular function
Psang00694	GO:0006537	glutamate biosynthetic process	biological process
Psang00694	GO:0010181	FMN binding	molecular function
Psang00694	GO:0016040	glutamate synthase (NADH) activity	molecular function
Psang00694	GO:0050660	flavin adenine dinucleotide binding	molecular function
Psang00694	GO:0051536	iron-sulfur cluster binding	molecular function
Psang00694	GO:0055114	oxidation-reduction process	biological process
Psang00695	GO:0004075	biotin carboxylase activity	molecular function
Psang00695	GO:0004736	pyruvate carboxylase activity	molecular function
Psang00695	GO:0005524	ATP binding	molecular function
Psang00695	GO:0006094	gluconeogenesis	biological process
Psang00695	GO:0046872	metal ion binding	molecular function
Psang00696	GO:0005524	ATP binding	molecular function
Psang00696	GO:0006200	ATP catabolic process	biological process
Psang00696	GO:0016021	integral to membrane	cellular component
Psang00696	GO:0042626	ATPase activity, coupled to transmembrane movement of substances	molecular function
Psang00696	GO:0055085	transmembrane transport	biological process
Psang00697	GO:0003723	RNA binding	molecular function
Psang00697	GO:0004540	ribonuclease activity	molecular function
Psang00698	GO:0005524	ATP binding	molecular function
Psang00698	GO:0006200	ATP catabolic process	biological process
Psang00698	GO:0006810	transport	biological process
Psang00698	GO:0016021	integral to membrane	cellular component
Psang00698	GO:0042626	ATPase activity, coupled to transmembrane movement of substances	molecular function
Psang00700	GO:0005524	ATP binding	molecular function
Psang00700	GO:0006950	response to stress	biological process
Psang00700	GO:0017111	nucleoside-triphosphatase activity	molecular function
Psang00700	GO:0019538	protein metabolic process	biological process
Psang00700	GO:0044424	intracellular part	cellular component
Psang00701	GO:0004602	glutathione peroxidase activity	molecular function
Psang00701	GO:0006979	response to oxidative stress	biological process
Psang00701	GO:0008233	peptidase activity	molecular function
Psang00701	GO:0055114	oxidation-reduction process	biological process
Psang00702	GO:0003871	5-methyltetrahydropteroyltriglutamate-homocysteine S-methyltransferase activity	molecular function
Psang00702	GO:0008270	zinc ion binding	molecular function
Psang00702	GO:0009086	methionine biosynthetic process	biological process
Psang00702	GO:0032259	methylation	biological process
Psang00703	GO:0008762	UDP-N-acetylmuramate dehydrogenase activity	molecular function
Psang00703	GO:0050660	flavin adenine dinucleotide binding	molecular function
Psang00703	GO:0055114	oxidation-reduction process	biological process
Psang00705	GO:0004645	phosphorylase activity	molecular function
Psang00705	GO:0005975	carbohydrate metabolic process	biological process
Psang00705	GO:0030170	pyridoxal phosphate binding	molecular function
Psang00706	GO:0004674	protein serine/threonine kinase activity	molecular function
Psang00706	GO:0005524	ATP binding	molecular function
Psang00706	GO:0006468	protein phosphorylation	biological process
Psang00707	GO:0005622	intracellular	cellular component
Psang00707	GO:0006464	cellular protein modification process	biological process
Psang00707	GO:0016881	acid-amino acid ligase activity	molecular function
Psang00708	GO:0005991	trehalose metabolic process	biological process
Psang00708	GO:0009058	biosynthetic process	biological process
Psang00708	GO:0033832	alpha,alpha-trehalose phosphorylase (configuration-retaining) activity	molecular function
Psang00708	GO:0051156	glucose 6-phosphate metabolic process	biological process
Psang00709	GO:0005576	extracellular region	cellular component
Psang00709	GO:0008237	metallopeptidase activity	molecular function
Psang00709	GO:0046872	metal ion binding	molecular function
Psang00711	GO:0003774	motor activity	molecular function
Psang00711	GO:0005524	ATP binding	molecular function
Psang00711	GO:0016459	myosin complex	cellular component
Psang00711	GO:0016758	transferase activity, transferring hexosyl groups	molecular function
Psang00711	GO:0020037	heme binding	molecular function
Psang00712	GO:0003676	nucleic acid binding	molecular function
Psang00712	GO:0005622	intracellular	cellular component
Psang00712	GO:0008270	zinc ion binding	molecular function
Psang00713	GO:0003677	DNA binding	molecular function
Psang00713	GO:0003899	DNA-directed RNA polymerase activity	molecular function
Psang00713	GO:0006351	transcription, DNA-dependent	biological process
Psang00713	GO:0032549	ribonucleoside binding	molecular function
Psang00714	GO:0000155	two-component sensor activity	molecular function
Psang00714	GO:0000156	two-component response regulator activity	molecular function
Psang00714	GO:0000160	two-component signal transduction system (phosphorelay)	biological process
Psang00714	GO:0005524	ATP binding	molecular function
Psang00714	GO:0006355	regulation of transcription, DNA-dependent	biological process
Psang00714	GO:0016021	integral to membrane	cellular component
Psang00714	GO:0018106	peptidyl-histidine phosphorylation	biological process
Psang00715	GO:0003872	6-phosphofructokinase activity	molecular function
Psang00715	GO:0005524	ATP binding	molecular function
Psang00715	GO:0005945	6-phosphofructokinase complex	cellular component
Psang00715	GO:0006096	glycolysis	biological process
Psang00715	GO:0016310	phosphorylation	biological process
Psang00717	GO:0008152	metabolic process	biological process
Psang00717	GO:0016829	lyase activity	molecular function
Psang00718	GO:0005524	ATP binding	molecular function
Psang00718	GO:0017111	nucleoside-triphosphatase activity	molecular function
Psang00718	GO:0051301	cell division	biological process
Psang00719	GO:0008152	metabolic process	biological process
Psang00719	GO:0016874	ligase activity	molecular function
Psang00720	GO:0004420	hydroxymethylglutaryl-CoA reductase (NADPH) activity	molecular function
Psang00720	GO:0005789	endoplasmic reticulum membrane	cellular component
Psang00720	GO:0006695	cholesterol biosynthetic process	biological process
Psang00720	GO:0008299	isoprenoid biosynthetic process	biological process
Psang00720	GO:0015936	coenzyme A metabolic process	biological process
Psang00720	GO:0016021	integral to membrane	cellular component
Psang00720	GO:0050661	NADP binding	molecular function
Psang00720	GO:0055114	oxidation-reduction process	biological process
Psang00722	GO:0016787	hydrolase activity	molecular function
Psang00723	GO:0004674	protein serine/threonine kinase activity	molecular function
Psang00723	GO:0005524	ATP binding	molecular function
Psang00723	GO:0006468	protein phosphorylation	biological process
Psang00725	GO:0003824	catalytic activity	molecular function
Psang00726	GO:0006810	transport	biological process
Psang00726	GO:0016021	integral to membrane	cellular component
Psang00728	GO:0016020	membrane	cellular component
Psang00731	GO:0003924	GTPase activity	molecular function
Psang00731	GO:0005198	structural molecule activity	molecular function
Psang00731	GO:0005525	GTP binding	molecular function
Psang00731	GO:0005737	cytoplasm	cellular component
Psang00731	GO:0005874	microtubule	cellular component
Psang00731	GO:0006184	GTP catabolic process	biological process
Psang00731	GO:0007018	microtubule-based movement	biological process
Psang00731	GO:0051258	protein polymerization	biological process
Psang00734	GO:0005215	transporter activity	molecular function
Psang00734	GO:0006857	oligopeptide transport	biological process
Psang00734	GO:0016020	membrane	cellular component
Psang00735	GO:0003878	ATP citrate synthase activity	molecular function
Psang00735	GO:0004775	succinate-CoA ligase (ADP-forming) activity	molecular function
Psang00735	GO:0005524	ATP binding	molecular function
Psang00735	GO:0005737	cytoplasm	cellular component
Psang00735	GO:0016829	lyase activity	molecular function
Psang00735	GO:0044262	cellular carbohydrate metabolic process	biological process
Psang00736	GO:0004871	signal transducer activity	molecular function
Psang00736	GO:0005622	intracellular	cellular component
Psang00736	GO:0035556	intracellular signal transduction	biological process
Psang00737	GO:0055085	transmembrane transport	biological process
Psang00739	GO:0004222	metalloendopeptidase activity	molecular function
Psang00739	GO:0005524	ATP binding	molecular function
Psang00739	GO:0006508	proteolysis	biological process
Psang00739	GO:0008270	zinc ion binding	molecular function
Psang00739	GO:0016021	integral to membrane	cellular component
Psang00739	GO:0017111	nucleoside-triphosphatase activity	molecular function
Psang00739	GO:0030163	protein catabolic process	biological process
Psang00739	GO:0051301	cell division	biological process
Psang00740	GO:0005524	ATP binding	molecular function
Psang00740	GO:0006457	protein folding	biological process
Psang00740	GO:0006950	response to stress	biological process
Psang00740	GO:0051082	unfolded protein binding	molecular function
Psang00741	GO:0000166	nucleotide binding	molecular function
Psang00741	GO:0016491	oxidoreductase activity	molecular function
Psang00741	GO:0055114	oxidation-reduction process	biological process
Psang00742	GO:0000079	regulation of cyclin-dependent protein kinase activity	biological process
Psang00742	GO:0019901	protein kinase binding	molecular function
Psang00744	GO:0004360	glutamine-fructose-6-phosphate transaminase (isomerizing) activity	molecular function
Psang00744	GO:0005737	cytoplasm	cellular component
Psang00744	GO:0016051	carbohydrate biosynthetic process	biological process
Psang00746	GO:0004222	metalloendopeptidase activity	molecular function
Psang00746	GO:0006508	proteolysis	biological process
Psang00746	GO:0046872	metal ion binding	molecular function
Psang00749	GO:0000166	nucleotide binding	molecular function
Psang00749	GO:0003676	nucleic acid binding	molecular function
Psang00750	GO:0004100	chitin synthase activity	molecular function
Psang00750	GO:0006031	chitin biosynthetic process	biological process
Psang00750	GO:0016020	membrane	cellular component
Psang00751	GO:0006810	transport	biological process
Psang00753	GO:0003987	acetate-CoA ligase activity	molecular function
Psang00753	GO:0005524	ATP binding	molecular function
Psang00753	GO:0008152	metabolic process	biological process
Psang00753	GO:0016208	AMP binding	molecular function
Psang00754	GO:0000030	mannosyltransferase activity	molecular function
Psang00754	GO:0006493	protein O-linked glycosylation	biological process
Psang00754	GO:0016020	membrane	cellular component
Psang00755	GO:0005524	ATP binding	molecular function
Psang00755	GO:0005737	cytoplasm	cellular component
Psang00755	GO:0006950	response to stress	biological process
Psang00756	GO:0005089	Rho guanyl-nucleotide exchange factor activity	molecular function
Psang00756	GO:0005622	intracellular	cellular component
Psang00756	GO:0035023	regulation of Rho protein signal transduction	biological process
Psang00757	GO:0004872	receptor activity	molecular function
Psang00757	GO:0005741	mitochondrial outer membrane	cellular component
Psang00757	GO:0005840	ribosome	cellular component
Psang00757	GO:0008308	voltage-gated anion channel activity	molecular function
Psang00757	GO:0042254	ribosome biogenesis	biological process
Psang00757	GO:0044070	regulation of anion transport	biological process
Psang00757	GO:0055085	transmembrane transport	biological process
Psang00758	GO:0016787	hydrolase activity	molecular function
Psang00760	GO:0003333	amino acid transmembrane transport	biological process
Psang00760	GO:0015171	amino acid transmembrane transporter activity	molecular function
Psang00760	GO:0016021	integral to membrane	cellular component
Psang00761	GO:0004180	carboxypeptidase activity	molecular function
Psang00762	GO:0005524	ATP binding	molecular function
Psang00763	GO:0008152	metabolic process	biological process
Psang00763	GO:0016020	membrane	cellular component
Psang00765	GO:0016021	integral to membrane	cellular component
Psang00765	GO:0022891	substrate-specific transmembrane transporter activity	molecular function
Psang00765	GO:0055085	transmembrane transport	biological process
Psang00769	GO:0050794	regulation of cellular process	biological process
Psang00770	GO:0004748	ribonucleoside-diphosphate reductase activity, thioredoxin disulfide as acceptor	molecular function
Psang00770	GO:0005524	ATP binding	molecular function
Psang00770	GO:0005971	ribonucleoside-diphosphate reductase complex	cellular component
Psang00770	GO:0006260	DNA replication	biological process
Psang00770	GO:0055114	oxidation-reduction process	biological process
Psang00772	GO:0008236	serine-type peptidase activity	molecular function
Psang00773	GO:0005524	ATP binding	molecular function
Psang00773	GO:0005737	cytoplasm	cellular component
Psang00773	GO:0006950	response to stress	biological process
Psang00773	GO:0042026	protein refolding	biological process
Psang00774	GO:0000166	nucleotide binding	molecular function
Psang00774	GO:0003743	translation initiation factor activity	molecular function
Psang00774	GO:0005737	cytoplasm	cellular component
Psang00774	GO:0006413	translational initiation	biological process
Psang00776	GO:0004674	protein serine/threonine kinase activity	molecular function
Psang00776	GO:0005524	ATP binding	molecular function
Psang00776	GO:0006468	protein phosphorylation	biological process
Psang00777	GO:0016787	hydrolase activity	molecular function
Psang00779	GO:0000166	nucleotide binding	molecular function
Psang00779	GO:0003723	RNA binding	molecular function
Psang00780	GO:0008233	peptidase activity	molecular function
Psang00783	GO:0000166	nucleotide binding	molecular function
Psang00783	GO:0003723	RNA binding	molecular function
Psang00783	GO:0005634	nucleus	cellular component
Psang00783	GO:0005737	cytoplasm	cellular component
Psang00783	GO:0006397	mRNA processing	biological process
Psang00783	GO:0006417	regulation of translation	biological process
Psang00783	GO:0051028	mRNA transport	biological process
Psang00784	GO:0004605	phosphatidate cytidylyltransferase activity	molecular function
Psang00784	GO:0016021	integral to membrane	cellular component
Psang00785	GO:0015078	hydrogen ion transmembrane transporter activity	molecular function
Psang00785	GO:0015991	ATP hydrolysis coupled proton transport	biological process
Psang00785	GO:0033177	proton-transporting two-sector ATPase complex, proton-transporting domain	cellular component
Psang00786	GO:0004721	phosphoprotein phosphatase activity	molecular function
Psang00786	GO:0005488	binding	molecular function
Psang00789	GO:0005524	ATP binding	molecular function
Psang00789	GO:0008553	hydrogen-exporting ATPase activity, phosphorylative mechanism	molecular function
Psang00789	GO:0015986	ATP synthesis coupled proton transport	biological process
Psang00789	GO:0015991	ATP hydrolysis coupled proton transport	biological process
Psang00789	GO:0045261	proton-transporting ATP synthase complex, catalytic core F(1)	cellular component
Psang00789	GO:0046933	hydrogen ion transporting ATP synthase activity, rotational mechanism	molecular function
Psang00789	GO:0046961	proton-transporting ATPase activity, rotational mechanism	molecular function
Psang00791	GO:0004322	ferroxidase activity	molecular function
Psang00791	GO:0005507	copper ion binding	molecular function
Psang00791	GO:0055114	oxidation-reduction process	biological process
Psang00792	GO:0008152	metabolic process	biological process
Psang00792	GO:0016798	hydrolase activity, acting on glycosyl bonds	molecular function
Psang00793	GO:0005524	ATP binding	molecular function
Psang00793	GO:0006200	ATP catabolic process	biological process
Psang00793	GO:0006810	transport	biological process
Psang00793	GO:0016021	integral to membrane	cellular component
Psang00793	GO:0042626	ATPase activity, coupled to transmembrane movement of substances	molecular function
Psang00794	GO:0046872	metal ion binding	molecular function
Psang00798	GO:0000139	Golgi membrane	cellular component
Psang00798	GO:0005789	endoplasmic reticulum membrane	cellular component
Psang00798	GO:0006886	intracellular protein transport	biological process
Psang00798	GO:0006888	ER to Golgi vesicle-mediated transport	biological process
Psang00798	GO:0008270	zinc ion binding	molecular function
Psang00798	GO:0030127	COPII vesicle coat	cellular component
Psang00799	GO:0003824	catalytic activity	molecular function
Psang00799	GO:0008152	metabolic process	biological process
Psang00800	GO:0005488	binding	molecular function
Psang00800	GO:0006810	transport	biological process
Psang00800	GO:0009987	cellular process	biological process
Psang00800	GO:0016021	integral to membrane	cellular component
Psang00802	GO:0003723	RNA binding	molecular function
Psang00803	GO:0008233	peptidase activity	molecular function
Psang00804	GO:0007154	cell communication	biological process
Psang00804	GO:0050794	regulation of cellular process	biological process
Psang00805	GO:0004674	protein serine/threonine kinase activity	molecular function
Psang00805	GO:0005524	ATP binding	molecular function
Psang00805	GO:0006468	protein phosphorylation	biological process
Psang00807	GO:0003743	translation initiation factor activity	molecular function
Psang00807	GO:0005852	eukaryotic translation initiation factor 3 complex	cellular component
Psang00807	GO:0006413	translational initiation	biological process
Psang00808	GO:0000104	succinate dehydrogenase activity	molecular function
Psang00808	GO:0009055	electron carrier activity	molecular function
Psang00808	GO:0020037	heme binding	molecular function
Psang00808	GO:0055114	oxidation-reduction process	biological process
Psang00811	GO:0016787	hydrolase activity	molecular function
Psang00812	GO:0005315	inorganic phosphate transmembrane transporter activity	molecular function
Psang00812	GO:0006817	phosphate ion transport	biological process
Psang00812	GO:0016021	integral to membrane	cellular component
Psang00812	GO:0055085	transmembrane transport	biological process
Psang00813	GO:0005488	binding	molecular function
Psang00813	GO:0006629	lipid metabolic process	biological process
Psang00813	GO:0016491	oxidoreductase activity	molecular function
Psang00813	GO:0043581	mycelium development	biological process
Psang00813	GO:0044271	cellular nitrogen compound biosynthetic process	biological process
Psang00814	GO:0016021	integral to membrane	cellular component
Psang00814	GO:0022891	substrate-specific transmembrane transporter activity	molecular function
Psang00814	GO:0055085	transmembrane transport	biological process
Psang00815	GO:0005488	binding	molecular function
Psang00816	GO:0004674	protein serine/threonine kinase activity	molecular function
Psang00816	GO:0005524	ATP binding	molecular function
Psang00816	GO:0005622	intracellular	cellular component
Psang00816	GO:0006468	protein phosphorylation	biological process
Psang00816	GO:0035556	intracellular signal transduction	biological process
Psang00816	GO:0046872	metal ion binding	molecular function
Psang00817	GO:0005524	ATP binding	molecular function
Psang00817	GO:0015991	ATP hydrolysis coupled proton transport	biological process
Psang00817	GO:0033180	proton-transporting V-type ATPase, V1 domain	cellular component
Psang00817	GO:0046034	ATP metabolic process	biological process
Psang00817	GO:0046933	hydrogen ion transporting ATP synthase activity, rotational mechanism	molecular function
Psang00817	GO:0046961	proton-transporting ATPase activity, rotational mechanism	molecular function
Psang00818	GO:0004008	copper-exporting ATPase activity	molecular function
Psang00818	GO:0005507	copper ion binding	molecular function
Psang00818	GO:0005524	ATP binding	molecular function
Psang00818	GO:0006754	ATP biosynthetic process	biological process
Psang00818	GO:0016021	integral to membrane	cellular component
Psang00818	GO:0060003	copper ion export	biological process
Psang00819	GO:0005506	iron ion binding	molecular function
Psang00819	GO:0009055	electron carrier activity	molecular function
Psang00819	GO:0016021	integral to membrane	cellular component
Psang00819	GO:0016491	oxidoreductase activity	molecular function
Psang00819	GO:0050660	flavin adenine dinucleotide binding	molecular function
Psang00819	GO:0055114	oxidation-reduction process	biological process
Psang00821	GO:0004347	glucose-6-phosphate isomerase activity	molecular function
Psang00821	GO:0005737	cytoplasm	cellular component
Psang00821	GO:0006094	gluconeogenesis	biological process
Psang00821	GO:0006096	glycolysis	biological process
Psang00822	GO:0001889	liver development	biological process
Psang00822	GO:0004839	ubiquitin activating enzyme activity	molecular function
Psang00822	GO:0005737	cytoplasm	cellular component
Psang00822	GO:0006497	protein lipidation	biological process
Psang00822	GO:0006520	cellular amino acid metabolic process	biological process
Psang00822	GO:0006810	transport	biological process
Psang00822	GO:0006914	autophagy	biological process
Psang00822	GO:0006944	cellular membrane fusion	biological process
Psang00822	GO:0006996	organelle organization	biological process
Psang00822	GO:0007628	adult walking behavior	biological process
Psang00822	GO:0009791	post-embryonic development	biological process
Psang00822	GO:0019778	APG12 activating enzyme activity	molecular function
Psang00822	GO:0021680	cerebellar Purkinje cell layer development	biological process
Psang00822	GO:0021860	pyramidal neuron development	biological process
Psang00822	GO:0021955	central nervous system neuron axonogenesis	biological process
Psang00822	GO:0021987	cerebral cortex development	biological process
Psang00822	GO:0030163	protein catabolic process	biological process
Psang00822	GO:0031396	regulation of protein ubiquitination	biological process
Psang00822	GO:0031401	positive regulation of protein modification process	biological process
Psang00822	GO:0042594	response to starvation	biological process
Psang00822	GO:0042803	protein homodimerization activity	molecular function
Psang00822	GO:0043066	negative regulation of apoptotic process	biological process
Psang00822	GO:0050877	neurological system process	biological process
Psang00822	GO:0055013	cardiac muscle cell development	biological process
Psang00824	GO:0004739	pyruvate dehydrogenase (acetyl-transferring) activity	molecular function
Psang00824	GO:0006096	glycolysis	biological process
Psang00824	GO:0043231	intracellular membrane-bounded organelle	cellular component
Psang00824	GO:0055114	oxidation-reduction process	biological process
Psang00825	GO:0005622	intracellular	cellular component
Psang00825	GO:0008270	zinc ion binding	molecular function
Psang00826	GO:0005524	ATP binding	molecular function
Psang00826	GO:0006200	ATP catabolic process	biological process
Psang00826	GO:0016020	membrane	cellular component
Psang00826	GO:0016887	ATPase activity	molecular function
Psang00830	GO:0016491	oxidoreductase activity	molecular function
Psang00830	GO:0046872	metal ion binding	molecular function
Psang00831	GO:0008236	serine-type peptidase activity	molecular function
Psang00833	GO:0008762	UDP-N-acetylmuramate dehydrogenase activity	molecular function
Psang00833	GO:0050660	flavin adenine dinucleotide binding	molecular function
Psang00833	GO:0055114	oxidation-reduction process	biological process
Psang00837	GO:0000079	regulation of cyclin-dependent protein kinase activity	biological process
Psang00837	GO:0019901	protein kinase binding	molecular function
Psang00838	GO:0005488	binding	molecular function
Psang00839	GO:0004556	alpha-amylase activity	molecular function
Psang00839	GO:0005509	calcium ion binding	molecular function
Psang00839	GO:0016052	carbohydrate catabolic process	biological process
Psang00840	GO:0000502	proteasome complex	cellular component
Psang00840	GO:0006508	proteolysis	biological process
Psang00840	GO:0008233	peptidase activity	molecular function
Psang00842	GO:0005524	ATP binding	molecular function
Psang00842	GO:0015986	ATP synthesis coupled proton transport	biological process
Psang00842	GO:0015991	ATP hydrolysis coupled proton transport	biological process
Psang00842	GO:0045261	proton-transporting ATP synthase complex, catalytic core F(1)	cellular component
Psang00842	GO:0046933	hydrogen ion transporting ATP synthase activity, rotational mechanism	molecular function
Psang00842	GO:0046961	proton-transporting ATPase activity, rotational mechanism	molecular function
Psang00843	GO:0005488	binding	molecular function
Psang00845	GO:0016620	oxidoreductase activity, acting on the aldehyde or oxo group of donors, NAD or NADP as acceptor	molecular function
Psang00845	GO:0055114	oxidation-reduction process	biological process
Psang00846	GO:0000166	nucleotide binding	molecular function
Psang00848	GO:0000139	Golgi membrane	cellular component
Psang00848	GO:0005338	nucleotide-sugar transmembrane transporter activity	molecular function
Psang00848	GO:0005351	sugar:hydrogen symporter activity	molecular function
Psang00848	GO:0015780	nucleotide-sugar transport	biological process
Psang00848	GO:0016021	integral to membrane	cellular component
Psang00849	GO:0004820	glycine-tRNA ligase activity	molecular function
Psang00849	GO:0005524	ATP binding	molecular function
Psang00849	GO:0005737	cytoplasm	cellular component
Psang00849	GO:0006426	glycyl-tRNA aminoacylation	biological process
Psang00850	GO:0006511	ubiquitin-dependent protein catabolic process	biological process
Psang00850	GO:0016874	ligase activity	molecular function
Psang00850	GO:0031461	cullin-RING ubiquitin ligase complex	cellular component
Psang00850	GO:0031625	ubiquitin protein ligase binding	molecular function
Psang00851	GO:0008233	peptidase activity	molecular function
Psang00852	GO:0005488	binding	molecular function
Psang00852	GO:0044238	primary metabolic process	biological process
Psang00852	GO:0044260	cellular macromolecule metabolic process	biological process
Psang00853	GO:0016740	transferase activity	molecular function
Psang00854	GO:0005509	calcium ion binding	molecular function
Psang00854	GO:0005783	endoplasmic reticulum	cellular component
Psang00854	GO:0006457	protein folding	biological process
Psang00854	GO:0051082	unfolded protein binding	molecular function
Psang00855	GO:0003723	RNA binding	molecular function
Psang00856	GO:0004674	protein serine/threonine kinase activity	molecular function
Psang00856	GO:0005524	ATP binding	molecular function
Psang00856	GO:0006468	protein phosphorylation	biological process
Psang00858	GO:0016491	oxidoreductase activity	molecular function
Psang00858	GO:0055114	oxidation-reduction process	biological process
Psang00860	GO:0019752	carboxylic acid metabolic process	biological process
Psang00860	GO:0046912	transferase activity, transferring acyl groups, acyl groups converted into alkyl on transfer	molecular function
Psang00861	GO:0003743	translation initiation factor activity	molecular function
Psang00861	GO:0005524	ATP binding	molecular function
Psang00861	GO:0005737	cytoplasm	cellular component
Psang00861	GO:0006413	translational initiation	biological process
Psang00861	GO:0008026	ATP-dependent helicase activity	molecular function
Psang00864	GO:0003723	RNA binding	molecular function
Psang00864	GO:0005524	ATP binding	molecular function
Psang00864	GO:0008026	ATP-dependent helicase activity	molecular function
Psang00865	GO:0004348	glucosylceramidase activity	molecular function
Psang00865	GO:0005764	lysosome	cellular component
Psang00865	GO:0005975	carbohydrate metabolic process	biological process
Psang00865	GO:0006665	sphingolipid metabolic process	biological process
Psang00865	GO:0007040	lysosome organization	biological process
Psang00865	GO:0043169	cation binding	molecular function
Psang00868	GO:0000166	nucleotide binding	molecular function
Psang00868	GO:0006810	transport	biological process
Psang00868	GO:0016020	membrane	cellular component
Psang00868	GO:0016820	hydrolase activity, acting on acid anhydrides, catalyzing transmembrane movement of substances	molecular function
Psang00868	GO:0022892	substrate-specific transporter activity	molecular function
Psang00868	GO:0043492	ATPase activity, coupled to movement of substances	molecular function
Psang00868	GO:0046872	metal ion binding	molecular function
Psang00870	GO:0004674	protein serine/threonine kinase activity	molecular function
Psang00870	GO:0005524	ATP binding	molecular function
Psang00870	GO:0006468	protein phosphorylation	biological process
Psang00872	GO:0005488	binding	molecular function
Psang00874	GO:0008236	serine-type peptidase activity	molecular function
Psang00875	GO:0003746	translation elongation factor activity	molecular function
Psang00875	GO:0003924	GTPase activity	molecular function
Psang00875	GO:0005515	protein binding	molecular function
Psang00875	GO:0005525	GTP binding	molecular function
Psang00875	GO:0005737	cytoplasm	cellular component
Psang00875	GO:0006184	GTP catabolic process	biological process
Psang00875	GO:0006396	RNA processing	biological process
Psang00875	GO:0006414	translational elongation	biological process
Psang00875	GO:0015030	Cajal body	cellular component
Psang00875	GO:0016607	nuclear speck	cellular component
Psang00875	GO:0071013	catalytic step 2 spliceosome	cellular component
Psang00876	GO:0016021	integral to membrane	cellular component
Psang00876	GO:0022891	substrate-specific transmembrane transporter activity	molecular function
Psang00876	GO:0055085	transmembrane transport	biological process
Psang00877	GO:0004674	protein serine/threonine kinase activity	molecular function
Psang00877	GO:0005524	ATP binding	molecular function
Psang00877	GO:0006468	protein phosphorylation	biological process
Psang00879	GO:0005524	ATP binding	molecular function
Psang00879	GO:0005737	cytoplasm	cellular component
Psang00879	GO:0006457	protein folding	biological process
Psang00879	GO:0051082	unfolded protein binding	molecular function
Psang00880	GO:0006351	transcription, DNA-dependent	biological process
Psang00880	GO:0046872	metal ion binding	molecular function
Psang00881	GO:0016740	transferase activity	molecular function
Psang00882	GO:0003938	IMP dehydrogenase activity	molecular function
Psang00882	GO:0006177	GMP biosynthetic process	biological process
Psang00882	GO:0046872	metal ion binding	molecular function
Psang00882	GO:0055114	oxidation-reduction process	biological process
Psang00883	GO:0016020	membrane	cellular component
Psang00883	GO:0030001	metal ion transport	biological process
Psang00883	GO:0046873	metal ion transmembrane transporter activity	molecular function
Psang00883	GO:0055085	transmembrane transport	biological process
Psang00884	GO:0000287	magnesium ion binding	molecular function
Psang00884	GO:0004743	pyruvate kinase activity	molecular function
Psang00884	GO:0005524	ATP binding	molecular function
Psang00884	GO:0006096	glycolysis	biological process
Psang00884	GO:0016310	phosphorylation	biological process
Psang00884	GO:0030955	potassium ion binding	molecular function
Psang00885	GO:0005488	binding	molecular function
Psang00886	GO:0005737	cytoplasm	cellular component
Psang00886	GO:0006508	proteolysis	biological process
Psang00886	GO:0008239	dipeptidyl-peptidase activity	molecular function
Psang00889	GO:0004107	chorismate synthase activity	molecular function
Psang00889	GO:0009073	aromatic amino acid family biosynthetic process	biological process
Psang00892	GO:0004616	phosphogluconate dehydrogenase (decarboxylating) activity	molecular function
Psang00892	GO:0006098	pentose-phosphate shunt	biological process
Psang00892	GO:0050661	NADP binding	molecular function
Psang00893	GO:0004518	nuclease activity	molecular function
Psang00894	GO:0016740	transferase activity	molecular function
Psang00896	GO:0006810	transport	biological process
Psang00899	GO:0006534	cysteine metabolic process	biological process
Psang00899	GO:0030170	pyridoxal phosphate binding	molecular function
Psang00899	GO:0031071	cysteine desulfurase activity	molecular function
Psang00901	GO:0000166	nucleotide binding	molecular function
Psang00901	GO:0003676	nucleic acid binding	molecular function
Psang00902	GO:0000166	nucleotide binding	molecular function
Psang00902	GO:0006810	transport	biological process
Psang00902	GO:0016020	membrane	cellular component
Psang00902	GO:0016820	hydrolase activity, acting on acid anhydrides, catalyzing transmembrane movement of substances	molecular function
Psang00902	GO:0022892	substrate-specific transporter activity	molecular function
Psang00902	GO:0043492	ATPase activity, coupled to movement of substances	molecular function
Psang00902	GO:0046872	metal ion binding	molecular function
Psang00904	GO:0004827	proline-tRNA ligase activity	molecular function
Psang00904	GO:0005524	ATP binding	molecular function
Psang00904	GO:0005737	cytoplasm	cellular component
Psang00904	GO:0006433	prolyl-tRNA aminoacylation	biological process
Psang00905	GO:0005525	GTP binding	molecular function
Psang00905	GO:0007264	small GTPase mediated signal transduction	biological process
Psang00905	GO:0015031	protein transport	biological process
Psang00906	GO:0008270	zinc ion binding	molecular function
Psang00907	GO:0005488	binding	molecular function
Psang00907	GO:0005975	carbohydrate metabolic process	biological process
Psang00907	GO:0015923	mannosidase activity	molecular function
Psang00908	GO:0009987	cellular process	biological process
Psang00908	GO:0016787	hydrolase activity	molecular function
Psang00909	GO:0010181	FMN binding	molecular function
Psang00909	GO:0016491	oxidoreductase activity	molecular function
Psang00909	GO:0020037	heme binding	molecular function
Psang00909	GO:0055114	oxidation-reduction process	biological process
Psang00915	GO:0004332	fructose-bisphosphate aldolase activity	molecular function
Psang00915	GO:0006096	glycolysis	biological process
Psang00915	GO:0008270	zinc ion binding	molecular function
Psang00916	GO:0005524	ATP binding	molecular function
Psang00916	GO:0006200	ATP catabolic process	biological process
Psang00916	GO:0016021	integral to membrane	cellular component
Psang00916	GO:0042626	ATPase activity, coupled to transmembrane movement of substances	molecular function
Psang00916	GO:0055085	transmembrane transport	biological process
Psang00917	GO:0003746	translation elongation factor activity	molecular function
Psang00917	GO:0003924	GTPase activity	molecular function
Psang00917	GO:0005525	GTP binding	molecular function
Psang00917	GO:0005737	cytoplasm	cellular component
Psang00917	GO:0006184	GTP catabolic process	biological process
Psang00917	GO:0006414	translational elongation	biological process
Psang00918	GO:0003676	nucleic acid binding	molecular function
Psang00918	GO:0004815	aspartate-tRNA ligase activity	molecular function
Psang00918	GO:0005524	ATP binding	molecular function
Psang00918	GO:0005737	cytoplasm	cellular component
Psang00918	GO:0006422	aspartyl-tRNA aminoacylation	biological process
Psang00919	GO:0004252	serine-type endopeptidase activity	molecular function
Psang00919	GO:0006508	proteolysis	biological process
Psang00919	GO:0042802	identical protein binding	molecular function
Psang00919	GO:0043086	negative regulation of catalytic activity	biological process
Psang00921	GO:0004180	carboxypeptidase activity	molecular function
Psang00921	GO:0008152	metabolic process	biological process
Psang00921	GO:0008237	metallopeptidase activity	molecular function
Psang00922	GO:0006725	cellular aromatic compound metabolic process	biological process
Psang00922	GO:0016829	lyase activity	molecular function
Psang00923	GO:0004742	dihydrolipoyllysine-residue acetyltransferase activity	molecular function
Psang00923	GO:0006090	pyruvate metabolic process	biological process
Psang00923	GO:0045254	pyruvate dehydrogenase complex	cellular component
Psang00924	GO:0000166	nucleotide binding	molecular function
Psang00926	GO:0000166	nucleotide binding	molecular function
Psang00926	GO:0004672	protein kinase activity	molecular function
Psang00926	GO:0006810	transport	biological process
Psang00926	GO:0016310	phosphorylation	biological process
Psang00927	GO:0004185	serine-type carboxypeptidase activity	molecular function
Psang00927	GO:0006508	proteolysis	biological process
Psang00929	GO:0003844	1,4-alpha-glucan branching enzyme activity	molecular function
Psang00929	GO:0004553	hydrolase activity, hydrolyzing O-glycosyl compounds	molecular function
Psang00929	GO:0005978	glycogen biosynthetic process	biological process
Psang00929	GO:0043169	cation binding	molecular function
Psang00930	GO:0004185	serine-type carboxypeptidase activity	molecular function
Psang00930	GO:0006508	proteolysis	biological process
Psang00932	GO:0004421	hydroxymethylglutaryl-CoA synthase activity	molecular function
Psang00932	GO:0008299	isoprenoid biosynthetic process	biological process
Psang00933	GO:0000159	protein phosphatase type 2A complex	cellular component
Psang00933	GO:0007165	signal transduction	biological process
Psang00933	GO:0008601	protein phosphatase type 2A regulator activity	molecular function
Psang00934	GO:0004721	phosphoprotein phosphatase activity	molecular function
Psang00934	GO:0006470	protein dephosphorylation	biological process
Psang00935	GO:0005515	protein binding	molecular function
Psang00935	GO:0005737	cytoplasm	cellular component
Psang00935	GO:0006364	rRNA processing	biological process
Psang00935	GO:0008219	cell death	biological process
Psang00935	GO:0030515	snoRNA binding	molecular function
Psang00935	GO:0031428	box C/D snoRNP complex	cellular component
Psang00935	GO:0070761	pre-snoRNP complex	cellular component
Psang00936	GO:0016787	hydrolase activity	molecular function
Psang00937	GO:0004497	monooxygenase activity	molecular function
Psang00937	GO:0009055	electron carrier activity	molecular function
Psang00937	GO:0016705	oxidoreductase activity, acting on paired donors, with incorporation or reduction of molecular oxygen	molecular function
Psang00937	GO:0020037	heme binding	molecular function
Psang00937	GO:0055114	oxidation-reduction process	biological process
Psang00939	GO:0008233	peptidase activity	molecular function
Psang00939	GO:0046872	metal ion binding	molecular function
Psang00941	GO:0004451	isocitrate lyase activity	molecular function
Psang00941	GO:0005777	peroxisome	cellular component
Psang00941	GO:0006097	glyoxylate cycle	biological process
Psang00941	GO:0006099	tricarboxylic acid cycle	biological process
Psang00942	GO:0003677	DNA binding	molecular function
Psang00943	GO:0003924	GTPase activity	molecular function
Psang00943	GO:0005198	structural molecule activity	molecular function
Psang00943	GO:0005525	GTP binding	molecular function
Psang00943	GO:0005737	cytoplasm	cellular component
Psang00943	GO:0005874	microtubule	cellular component
Psang00943	GO:0006184	GTP catabolic process	biological process
Psang00943	GO:0007018	microtubule-based movement	biological process
Psang00943	GO:0051258	protein polymerization	biological process
Psang00945	GO:0004348	glucosylceramidase activity	molecular function
Psang00945	GO:0005764	lysosome	cellular component
Psang00945	GO:0005975	carbohydrate metabolic process	biological process
Psang00945	GO:0006665	sphingolipid metabolic process	biological process
Psang00945	GO:0007040	lysosome organization	biological process
Psang00945	GO:0043169	cation binding	molecular function
Psang00946	GO:0003676	nucleic acid binding	molecular function
Psang00946	GO:0004813	alanine-tRNA ligase activity	molecular function
Psang00946	GO:0005524	ATP binding	molecular function
Psang00946	GO:0005737	cytoplasm	cellular component
Psang00946	GO:0006419	alanyl-tRNA aminoacylation	biological process
Psang00948	GO:0005992	trehalose biosynthetic process	biological process
Psang00948	GO:0016740	transferase activity	molecular function
Psang00951	GO:0009013	succinate-semialdehyde dehydrogenase [NAD(P)+] activity	molecular function
Psang00951	GO:0009450	gamma-aminobutyric acid catabolic process	biological process
Psang00952	GO:0005783	endoplasmic reticulum	cellular component
Psang00952	GO:0006662	glycerol ether metabolic process	biological process
Psang00952	GO:0009055	electron carrier activity	molecular function
Psang00952	GO:0015035	protein disulfide oxidoreductase activity	molecular function
Psang00952	GO:0016853	isomerase activity	molecular function
Psang00952	GO:0045454	cell redox homeostasis	biological process
Psang00953	GO:0008152	metabolic process	biological process
Psang00953	GO:0016020	membrane	cellular component
Psang00953	GO:0016899	oxidoreductase activity, acting on the CH-OH group of donors, oxygen as acceptor	molecular function
Psang00954	GO:0000287	magnesium ion binding	molecular function
Psang00954	GO:0004427	inorganic diphosphatase activity	molecular function
Psang00954	GO:0005737	cytoplasm	cellular component
Psang00954	GO:0006796	phosphate-containing compound metabolic process	biological process
Psang00957	GO:0004013	adenosylhomocysteinase activity	molecular function
Psang00957	GO:0006730	one-carbon metabolic process	biological process
Psang00958	GO:0000287	magnesium ion binding	molecular function
Psang00958	GO:0003984	acetolactate synthase activity	molecular function
Psang00958	GO:0009082	branched chain family amino acid biosynthetic process	biological process
Psang00958	GO:0030976	thiamine pyrophosphate binding	molecular function
Psang00958	GO:0050660	flavin adenine dinucleotide binding	molecular function
Psang00960	GO:0003700	sequence-specific DNA binding transcription factor activity	molecular function
Psang00960	GO:0006355	regulation of transcription, DNA-dependent	biological process
Psang00960	GO:0008270	zinc ion binding	molecular function
Psang00960	GO:0043565	sequence-specific DNA binding	molecular function
Psang00961	GO:0008081	phosphoric diester hydrolase activity	molecular function
Psang00962	GO:0003849	3-deoxy-7-phosphoheptulonate synthase activity	molecular function
Psang00962	GO:0009073	aromatic amino acid family biosynthetic process	biological process
Psang00963	GO:0004612	phosphoenolpyruvate carboxykinase (ATP) activity	molecular function
Psang00963	GO:0005524	ATP binding	molecular function
Psang00963	GO:0006094	gluconeogenesis	biological process
Psang00963	GO:0016301	kinase activity	molecular function
Psang00963	GO:0016310	phosphorylation	biological process
Psang00964	GO:0004092	carnitine O-acetyltransferase activity	molecular function
Psang00964	GO:0009405	pathogenesis	biological process
Psang00964	GO:0044409	entry into host	biological process
Psang00965	GO:0030529	ribonucleoprotein complex	cellular component
Psang00966	GO:0004674	protein serine/threonine kinase activity	molecular function
Psang00966	GO:0005524	ATP binding	molecular function
Psang00966	GO:0006468	protein phosphorylation	biological process
Psang00968	GO:0008750	NAD(P)+ transhydrogenase (AB-specific) activity	molecular function
Psang00968	GO:0015992	proton transport	biological process
Psang00968	GO:0016021	integral to membrane	cellular component
Psang00968	GO:0050661	NADP binding	molecular function
Psang00968	GO:0055114	oxidation-reduction process	biological process
Psang00969	GO:0005099	Ras GTPase activator activity	molecular function
Psang00969	GO:0005622	intracellular	cellular component
Psang00969	GO:0032320	positive regulation of Ras GTPase activity	biological process
Psang00971	GO:0044237	cellular metabolic process	biological process
Psang00972	GO:0004872	receptor activity	molecular function
Psang00972	GO:0005488	binding	molecular function
Psang00976	GO:0006810	transport	biological process
Psang00977	GO:0005622	intracellular	cellular component
Psang00977	GO:0046872	metal ion binding	molecular function
Psang00979	GO:0016772	transferase activity, transferring phosphorus-containing groups	molecular function
Psang00980	GO:0016020	membrane	cellular component
Psang00981	GO:0003994	aconitate hydratase activity	molecular function
Psang00981	GO:0006099	tricarboxylic acid cycle	biological process
Psang00981	GO:0051539	4 iron, 4 sulfur cluster binding	molecular function
Psang00982	GO:0008152	metabolic process	biological process
Psang00982	GO:0016779	nucleotidyltransferase activity	molecular function
Psang00983	GO:0019629	propionate catabolic process, 2-methylcitrate cycle	biological process
Psang00983	GO:0047547	2-methylcitrate dehydratase activity	molecular function
Psang00983	GO:0051537	2 iron, 2 sulfur cluster binding	molecular function
Psang00984	GO:0005488	binding	molecular function
Psang00984	GO:0006812	cation transport	biological process
Psang00984	GO:0008152	metabolic process	biological process
Psang00984	GO:0009987	cellular process	biological process
Psang00984	GO:0016787	hydrolase activity	molecular function
Psang00986	GO:0003995	acyl-CoA dehydrogenase activity	molecular function
Psang00986	GO:0050660	flavin adenine dinucleotide binding	molecular function
Psang00986	GO:0055114	oxidation-reduction process	biological process
Psang00987	GO:0008168	methyltransferase activity	molecular function
Psang00987	GO:0032259	methylation	biological process
Psang00988	GO:0016021	integral to membrane	cellular component
Psang00988	GO:0055085	transmembrane transport	biological process
Psang00990	GO:0003995	acyl-CoA dehydrogenase activity	molecular function
Psang00990	GO:0020037	heme binding	molecular function
Psang00990	GO:0050660	flavin adenine dinucleotide binding	molecular function
Psang00990	GO:0055114	oxidation-reduction process	biological process
Psang00992	GO:0005506	iron ion binding	molecular function
Psang00992	GO:0009055	electron carrier activity	molecular function
Psang00992	GO:0016021	integral to membrane	cellular component
Psang00992	GO:0016491	oxidoreductase activity	molecular function
Psang00992	GO:0043581	mycelium development	biological process
Psang00992	GO:0050660	flavin adenine dinucleotide binding	molecular function
Psang00992	GO:0055114	oxidation-reduction process	biological process
Psang00993	GO:0004190	aspartic-type endopeptidase activity	molecular function
Psang00993	GO:0005576	extracellular region	cellular component
Psang00993	GO:0006508	proteolysis	biological process
Psang00994	GO:0004497	monooxygenase activity	molecular function
Psang00994	GO:0008152	metabolic process	biological process
Psang00995	GO:0016020	membrane	cellular component
Psang00995	GO:0016628	oxidoreductase activity, acting on the CH-CH group of donors, NAD or NADP as acceptor	molecular function
Psang00995	GO:0055114	oxidation-reduction process	biological process
Psang00998	GO:0005524	ATP binding	molecular function
Psang00998	GO:0005737	cytoplasm	cellular component
Psang00998	GO:0006457	protein folding	biological process
Psang00998	GO:0051082	unfolded protein binding	molecular function
Psang00999	GO:0005737	cytoplasm	cellular component
Psang01000	GO:0015031	protein transport	biological process
Psang01000	GO:0015450	P-P-bond-hydrolysis-driven protein transmembrane transporter activity	molecular function
Psang01000	GO:0016021	integral to membrane	cellular component
Psang01001	GO:0003824	catalytic activity	molecular function
Psang01003	GO:0004768	stearoyl-CoA 9-desaturase activity	molecular function
Psang01003	GO:0005783	endoplasmic reticulum	cellular component
Psang01003	GO:0006633	fatty acid biosynthetic process	biological process
Psang01003	GO:0016021	integral to membrane	cellular component
Psang01003	GO:0020037	heme binding	molecular function
Psang01003	GO:0055114	oxidation-reduction process	biological process
Psang01004	GO:0000166	nucleotide binding	molecular function
Psang01004	GO:0004222	metalloendopeptidase activity	molecular function
Psang01004	GO:0005759	mitochondrial matrix	cellular component
Psang01004	GO:0006508	proteolysis	biological process
Psang01004	GO:0008270	zinc ion binding	molecular function
Psang01004	GO:0016491	oxidoreductase activity	molecular function
Psang01004	GO:0055114	oxidation-reduction process	biological process
Psang01005	GO:0003824	catalytic activity	molecular function
Psang01006	GO:0004674	protein serine/threonine kinase activity	molecular function
Psang01006	GO:0005524	ATP binding	molecular function
Psang01006	GO:0006468	protein phosphorylation	biological process
Psang01007	GO:0004722	protein serine/threonine phosphatase activity	molecular function
Psang01007	GO:0006470	protein dephosphorylation	biological process
Psang01007	GO:0008287	protein serine/threonine phosphatase complex	cellular component
Psang01007	GO:0046872	metal ion binding	molecular function
Psang01008	GO:0016491	oxidoreductase activity	molecular function
Psang01008	GO:0046872	metal ion binding	molecular function
Psang01009	GO:0009082	branched chain family amino acid biosynthetic process	biological process
Psang01009	GO:0016836	hydro-lyase activity	molecular function
Psang01012	GO:0004497	monooxygenase activity	molecular function
Psang01012	GO:0008168	methyltransferase activity	molecular function
Psang01012	GO:0009055	electron carrier activity	molecular function
Psang01012	GO:0016705	oxidoreductase activity, acting on paired donors, with incorporation or reduction of molecular oxygen	molecular function
Psang01012	GO:0020037	heme binding	molecular function
Psang01012	GO:0032259	methylation	biological process
Psang01012	GO:0055114	oxidation-reduction process	biological process
Psang01013	GO:0004872	receptor activity	molecular function
Psang01013	GO:0008643	carbohydrate transport	biological process
Psang01013	GO:0016021	integral to membrane	cellular component
Psang01013	GO:0022891	substrate-specific transmembrane transporter activity	molecular function
Psang01013	GO:0055085	transmembrane transport	biological process
Psang01014	GO:0004568	chitinase activity	molecular function
Psang01014	GO:0005576	extracellular region	cellular component
Psang01014	GO:0006032	chitin catabolic process	biological process
Psang01014	GO:0030246	carbohydrate binding	molecular function
Psang01014	GO:0043169	cation binding	molecular function
Psang01015	GO:0004557	alpha-galactosidase activity	molecular function
Psang01015	GO:0008152	metabolic process	biological process
Psang01016	GO:0004674	protein serine/threonine kinase activity	molecular function
Psang01016	GO:0005524	ATP binding	molecular function
Psang01016	GO:0006468	protein phosphorylation	biological process
Psang01018	GO:0051536	iron-sulfur cluster binding	molecular function
Psang01020	GO:0005515	protein binding	molecular function
Psang01021	GO:0004148	dihydrolipoyl dehydrogenase activity	molecular function
Psang01021	GO:0005737	cytoplasm	cellular component
Psang01021	GO:0045454	cell redox homeostasis	biological process
Psang01021	GO:0050660	flavin adenine dinucleotide binding	molecular function
Psang01021	GO:0055114	oxidation-reduction process	biological process
Psang01023	GO:0004222	metalloendopeptidase activity	molecular function
Psang01023	GO:0006508	proteolysis	biological process
Psang01025	GO:0000166	nucleotide binding	molecular function
Psang01025	GO:0003676	nucleic acid binding	molecular function
Psang01027	GO:0019867	outer membrane	cellular component
Psang01028	GO:0004190	aspartic-type endopeptidase activity	molecular function
Psang01028	GO:0005576	extracellular region	cellular component
Psang01028	GO:0006508	proteolysis	biological process
Psang01033	GO:0005488	binding	molecular function
Psang01033	GO:0005774	vacuolar membrane	cellular component
Psang01036	GO:0000398	nuclear mRNA splicing, via spliceosome	biological process
Psang01036	GO:0005681	spliceosomal complex	cellular component
Psang01037	GO:0016757	transferase activity, transferring glycosyl groups	molecular function
Psang01038	GO:0005089	Rho guanyl-nucleotide exchange factor activity	molecular function
Psang01038	GO:0005622	intracellular	cellular component
Psang01038	GO:0035023	regulation of Rho protein signal transduction	biological process
Psang01039	GO:0008137	NADH dehydrogenase (ubiquinone) activity	molecular function
Psang01039	GO:0010181	FMN binding	molecular function
Psang01039	GO:0051287	NAD binding	molecular function
Psang01039	GO:0051539	4 iron, 4 sulfur cluster binding	molecular function
Psang01039	GO:0055114	oxidation-reduction process	biological process
Psang01042	GO:0004619	phosphoglycerate mutase activity	molecular function
Psang01042	GO:0005737	cytoplasm	cellular component
Psang01042	GO:0006007	glucose catabolic process	biological process
Psang01042	GO:0030145	manganese ion binding	molecular function
Psang01043	GO:0000166	nucleotide binding	molecular function
Psang01043	GO:0003676	nucleic acid binding	molecular function
Psang01044	GO:0008152	metabolic process	biological process
Psang01044	GO:0016787	hydrolase activity	molecular function
Psang01050	GO:0003954	NADH dehydrogenase activity	molecular function
Psang01050	GO:0048038	quinone binding	molecular function
Psang01050	GO:0051287	NAD binding	molecular function
Psang01050	GO:0055114	oxidation-reduction process	biological process
Psang01052	GO:0004069	L-aspartate:2-oxoglutarate aminotransferase activity	molecular function
Psang01052	GO:0006520	cellular amino acid metabolic process	biological process
Psang01052	GO:0009058	biosynthetic process	biological process
Psang01052	GO:0030170	pyridoxal phosphate binding	molecular function
Psang01052	GO:0080130	L-phenylalanine:2-oxoglutarate aminotransferase activity	molecular function
Psang01054	GO:0016787	hydrolase activity	molecular function
Psang01055	GO:0005886	plasma membrane	cellular component
Psang01055	GO:0006950	response to stress	biological process
Psang01055	GO:0016021	integral to membrane	cellular component
Psang01056	GO:0003677	DNA binding	molecular function
Psang01056	GO:0003899	DNA-directed RNA polymerase activity	molecular function
Psang01056	GO:0005665	DNA-directed RNA polymerase II, core complex	cellular component
Psang01056	GO:0006366	transcription from RNA polymerase II promoter	biological process
Psang01057	GO:0005488	binding	molecular function
Psang01057	GO:0016020	membrane	cellular component
Psang01057	GO:0016758	transferase activity, transferring hexosyl groups	molecular function
Psang01058	GO:0008236	serine-type peptidase activity	molecular function
Psang01059	GO:0004333	fumarate hydratase activity	molecular function
Psang01059	GO:0005739	mitochondrion	cellular component
Psang01059	GO:0006099	tricarboxylic acid cycle	biological process
Psang01059	GO:0006106	fumarate metabolic process	biological process
Psang01059	GO:0045239	tricarboxylic acid cycle enzyme complex	cellular component
Psang01060	GO:0005681	spliceosomal complex	cellular component
Psang01060	GO:0006397	mRNA processing	biological process
Psang01060	GO:0008380	RNA splicing	biological process
Psang01061	GO:0003333	amino acid transmembrane transport	biological process
Psang01061	GO:0015171	amino acid transmembrane transporter activity	molecular function
Psang01061	GO:0016021	integral to membrane	cellular component
Psang01066	GO:0004474	malate synthase activity	molecular function
Psang01066	GO:0006097	glyoxylate cycle	biological process
Psang01066	GO:0006099	tricarboxylic acid cycle	biological process
Psang01067	GO:0003723	RNA binding	molecular function
Psang01067	GO:0005524	ATP binding	molecular function
Psang01067	GO:0005681	spliceosomal complex	cellular component
Psang01067	GO:0006397	mRNA processing	biological process
Psang01067	GO:0008026	ATP-dependent helicase activity	molecular function
Psang01067	GO:0008380	RNA splicing	biological process
Psang01067	GO:0051028	mRNA transport	biological process
Psang01069	GO:0005524	ATP binding	molecular function
Psang01069	GO:0005737	cytoplasm	cellular component
Psang01069	GO:0005856	cytoskeleton	cellular component
Psang01070	GO:0005634	nucleus	cellular component
Psang01072	GO:0008152	metabolic process	biological process
Psang01072	GO:0008483	transaminase activity	molecular function
Psang01072	GO:0030170	pyridoxal phosphate binding	molecular function
Psang01073	GO:0005488	binding	molecular function
Psang01073	GO:0005634	nucleus	cellular component
Psang01073	GO:0006396	RNA processing	biological process
Psang01074	GO:0003922	GMP synthase (glutamine-hydrolyzing) activity	molecular function
Psang01074	GO:0005524	ATP binding	molecular function
Psang01074	GO:0006177	GMP biosynthetic process	biological process
Psang01074	GO:0006541	glutamine metabolic process	biological process
Psang01074	GO:0016740	transferase activity	molecular function
Psang01076	GO:0004190	aspartic-type endopeptidase activity	molecular function
Psang01076	GO:0006508	proteolysis	biological process
Psang01078	GO:0003677	DNA binding	molecular function
Psang01078	GO:0005634	nucleus	cellular component
Psang01078	GO:0006355	regulation of transcription, DNA-dependent	biological process
Psang01078	GO:0046983	protein dimerization activity	molecular function
Psang01080	GO:0004108	citrate (Si)-synthase activity	molecular function
Psang01080	GO:0005759	mitochondrial matrix	cellular component
Psang01080	GO:0006099	tricarboxylic acid cycle	biological process
Psang01080	GO:0044262	cellular carbohydrate metabolic process	biological process
Psang01081	GO:0004674	protein serine/threonine kinase activity	molecular function
Psang01081	GO:0005524	ATP binding	molecular function
Psang01081	GO:0006468	protein phosphorylation	biological process
Psang01083	GO:0003735	structural constituent of ribosome	molecular function
Psang01083	GO:0005770	late endosome	cellular component
Psang01083	GO:0005840	ribosome	cellular component
Psang01083	GO:0006412	translation	biological process
Psang01083	GO:0006914	autophagy	biological process
Psang01083	GO:0015031	protein transport	biological process
Psang01083	GO:0042254	ribosome biogenesis	biological process
Psang01084	GO:0000502	proteasome complex	cellular component
Psang01084	GO:0005524	ATP binding	molecular function
Psang01084	GO:0005737	cytoplasm	cellular component
Psang01084	GO:0006508	proteolysis	biological process
Psang01084	GO:0008233	peptidase activity	molecular function
Psang01084	GO:0008568	microtubule-severing ATPase activity	molecular function
Psang01084	GO:0030163	protein catabolic process	biological process
Psang01088	GO:0000166	nucleotide binding	molecular function
Psang01088	GO:0016491	oxidoreductase activity	molecular function
Psang01088	GO:0055114	oxidation-reduction process	biological process
Psang01091	GO:0004372	glycine hydroxymethyltransferase activity	molecular function
Psang01091	GO:0006544	glycine metabolic process	biological process
Psang01091	GO:0006563	L-serine metabolic process	biological process
Psang01091	GO:0008168	methyltransferase activity	molecular function
Psang01091	GO:0030170	pyridoxal phosphate binding	molecular function
Psang01091	GO:0032259	methylation	biological process
Psang01092	GO:0005524	ATP binding	molecular function
Psang01092	GO:0006457	protein folding	biological process
Psang01092	GO:0009408	response to heat	biological process
Psang01092	GO:0031072	heat shock protein binding	molecular function
Psang01092	GO:0046872	metal ion binding	molecular function
Psang01092	GO:0051082	unfolded protein binding	molecular function
Psang01093	GO:0003824	catalytic activity	molecular function
Psang01093	GO:0008152	metabolic process	biological process
Psang01094	GO:0005622	intracellular	cellular component
Psang01094	GO:0008270	zinc ion binding	molecular function
Psang01095	GO:0005515	protein binding	molecular function
Psang01095	GO:0009987	cellular process	biological process
Psang01095	GO:0016020	membrane	cellular component
Psang01097	GO:0003824	catalytic activity	molecular function
Psang01098	GO:0003824	catalytic activity	molecular function
Psang01098	GO:0006541	glutamine metabolic process	biological process
Psang01098	GO:0009058	biosynthetic process	biological process
Psang01099	GO:0002009	morphogenesis of an epithelium	biological process
Psang01099	GO:0002119	nematode larval development	biological process
Psang01099	GO:0003924	GTPase activity	molecular function
Psang01099	GO:0005198	structural molecule activity	molecular function
Psang01099	GO:0005525	GTP binding	molecular function
Psang01099	GO:0005737	cytoplasm	cellular component
Psang01099	GO:0005874	microtubule	cellular component
Psang01099	GO:0006184	GTP catabolic process	biological process
Psang01099	GO:0007018	microtubule-based movement	biological process
Psang01099	GO:0007638	mechanosensory behavior	biological process
Psang01099	GO:0009792	embryo development ending in birth or egg hatching	biological process
Psang01099	GO:0031122	cytoplasmic microtubule organization	biological process
Psang01099	GO:0040011	locomotion	biological process
Psang01099	GO:0040018	positive regulation of multicellular organism growth	biological process
Psang01099	GO:0040035	hermaphrodite genitalia development	biological process
Psang01099	GO:0043005	neuron projection	cellular component
Psang01099	GO:0043025	neuronal cell body	cellular component
Psang01099	GO:0050974	detection of mechanical stimulus involved in sensory perception	biological process
Psang01099	GO:0051258	protein polymerization	biological process
Psang01101	GO:0005524	ATP binding	molecular function
Psang01101	GO:0006200	ATP catabolic process	biological process
Psang01101	GO:0016021	integral to membrane	cellular component
Psang01101	GO:0042626	ATPase activity, coupled to transmembrane movement of substances	molecular function
Psang01101	GO:0055085	transmembrane transport	biological process
Psang01102	GO:0008152	metabolic process	biological process
Psang01102	GO:0016746	transferase activity, transferring acyl groups	molecular function
Psang01103	GO:0008060	ARF GTPase activator activity	molecular function
Psang01103	GO:0008270	zinc ion binding	molecular function
Psang01103	GO:0032312	regulation of ARF GTPase activity	biological process
Psang01104	GO:0016301	kinase activity	molecular function
Psang01105	GO:0005992	trehalose biosynthetic process	biological process
Psang01105	GO:0016740	transferase activity	molecular function
Psang01106	GO:0000166	nucleotide binding	molecular function
Psang01106	GO:0006520	cellular amino acid metabolic process	biological process
Psang01106	GO:0016301	kinase activity	molecular function
Psang01106	GO:0016773	phosphotransferase activity, alcohol group as acceptor	molecular function
Psang01106	GO:0016829	lyase activity	molecular function
Psang01106	GO:0044249	cellular biosynthetic process	biological process
Psang01108	GO:0044464	cell part	cellular component
Psang01109	GO:0008233	peptidase activity	molecular function
Psang01111	GO:0005488	binding	molecular function
Psang01113	GO:0006568	tryptophan metabolic process	biological process
Psang01113	GO:0009073	aromatic amino acid family biosynthetic process	biological process
Psang01113	GO:0016831	carboxy-lyase activity	molecular function
Psang01113	GO:0016853	isomerase activity	molecular function
Psang01115	GO:0003779	actin binding	molecular function
Psang01115	GO:0005509	calcium ion binding	molecular function
Psang01117	GO:0003824	catalytic activity	molecular function
Psang01118	GO:0000166	nucleotide binding	molecular function
Psang01118	GO:0004812	aminoacyl-tRNA ligase activity	molecular function
Psang01118	GO:0006418	tRNA aminoacylation for protein translation	biological process
Psang01119	GO:0004362	glutathione-disulfide reductase activity	molecular function
Psang01119	GO:0005737	cytoplasm	cellular component
Psang01119	GO:0006749	glutathione metabolic process	biological process
Psang01119	GO:0045454	cell redox homeostasis	biological process
Psang01119	GO:0050660	flavin adenine dinucleotide binding	molecular function
Psang01119	GO:0050661	NADP binding	molecular function
Psang01119	GO:0055114	oxidation-reduction process	biological process
Psang01121	GO:0003995	acyl-CoA dehydrogenase activity	molecular function
Psang01121	GO:0020037	heme binding	molecular function
Psang01121	GO:0050660	flavin adenine dinucleotide binding	molecular function
Psang01121	GO:0055114	oxidation-reduction process	biological process
Psang01122	GO:0005634	nucleus	cellular component
Psang01122	GO:0016568	chromatin modification	biological process
Psang01122	GO:0044238	primary metabolic process	biological process
Psang01122	GO:0044260	cellular macromolecule metabolic process	biological process
Psang01122	GO:0050794	regulation of cellular process	biological process
Psang01126	GO:0000166	nucleotide binding	molecular function
Psang01126	GO:0003676	nucleic acid binding	molecular function
Psang01127	GO:0016020	membrane	cellular component
Psang01128	GO:0004497	monooxygenase activity	molecular function
Psang01128	GO:0008152	metabolic process	biological process
Psang01129	GO:0005525	GTP binding	molecular function
Psang01129	GO:0007049	cell cycle	biological process
Psang01129	GO:0031105	septin complex	cellular component
Psang01130	GO:0006351	transcription, DNA-dependent	biological process
Psang01130	GO:0046872	metal ion binding	molecular function
Psang01131	GO:0004842	ubiquitin-protein ligase activity	molecular function
Psang01131	GO:0005524	ATP binding	molecular function
Psang01131	GO:0016567	protein ubiquitination	biological process
Psang01132	GO:0008236	serine-type peptidase activity	molecular function
Psang01133	GO:0006629	lipid metabolic process	biological process
Psang01138	GO:0003994	aconitate hydratase activity	molecular function
Psang01138	GO:0006099	tricarboxylic acid cycle	biological process
Psang01138	GO:0051539	4 iron, 4 sulfur cluster binding	molecular function
Psang01139	GO:0005975	carbohydrate metabolic process	biological process
Psang01139	GO:0009058	biosynthetic process	biological process
Psang01139	GO:0016740	transferase activity	molecular function
Psang01139	GO:0016787	hydrolase activity	molecular function
Psang01139	GO:0043169	cation binding	molecular function
Psang01141	GO:0016740	transferase activity	molecular function
Psang01145	GO:0016021	integral to membrane	cellular component
Psang01147	GO:0004055	argininosuccinate synthase activity	molecular function
Psang01147	GO:0005524	ATP binding	molecular function
Psang01147	GO:0006526	arginine biosynthetic process	biological process
Psang01148	GO:0005576	extracellular region	cellular component
Psang01148	GO:0042493	response to drug	biological process
Psang01149	GO:0000166	nucleotide binding	molecular function
Psang01149	GO:0016491	oxidoreductase activity	molecular function
Psang01149	GO:0055114	oxidation-reduction process	biological process
Psang01150	GO:0004379	glycylpeptide N-tetradecanoyltransferase activity	molecular function
Psang01150	GO:0006499	N-terminal protein myristoylation	biological process
Psang01151	GO:0016787	hydrolase activity	molecular function
Psang01153	GO:0008610	lipid biosynthetic process	biological process
Psang01154	GO:0003824	catalytic activity	molecular function
Psang01154	GO:0006520	cellular amino acid metabolic process	biological process
Psang01154	GO:0030170	pyridoxal phosphate binding	molecular function
Psang01155	GO:0016020	membrane	cellular component
Psang01155	GO:0055085	transmembrane transport	biological process
Psang01156	GO:0005525	GTP binding	molecular function
Psang01157	GO:0016702	oxidoreductase activity, acting on single donors with incorporation of molecular oxygen, incorporation of two atoms of oxygen	molecular function
Psang01157	GO:0055114	oxidation-reduction process	biological process
Psang01158	GO:0003995	acyl-CoA dehydrogenase activity	molecular function
Psang01158	GO:0050660	flavin adenine dinucleotide binding	molecular function
Psang01158	GO:0055114	oxidation-reduction process	biological process
Psang01159	GO:0000166	nucleotide binding	molecular function
Psang01159	GO:0003676	nucleic acid binding	molecular function
Psang01160	GO:0003824	catalytic activity	molecular function
Psang01161	GO:0016020	membrane	cellular component
Psang01162	GO:0016020	membrane	cellular component
Psang01167	GO:0004345	glucose-6-phosphate dehydrogenase activity	molecular function
Psang01167	GO:0006006	glucose metabolic process	biological process
Psang01167	GO:0050661	NADP binding	molecular function
Psang01167	GO:0055114	oxidation-reduction process	biological process
Psang01168	GO:0004056	argininosuccinate lyase activity	molecular function
Psang01168	GO:0042450	arginine biosynthetic process via ornithine	biological process
Psang01170	GO:0003824	catalytic activity	molecular function
Psang01170	GO:0008152	metabolic process	biological process
Psang01171	GO:0004478	methionine adenosyltransferase activity	molecular function
Psang01171	GO:0005524	ATP binding	molecular function
Psang01171	GO:0005886	plasma membrane	cellular component
Psang01171	GO:0006556	S-adenosylmethionine biosynthetic process	biological process
Psang01171	GO:0006730	one-carbon metabolic process	biological process
Psang01171	GO:0009986	cell surface	cellular component
Psang01171	GO:0030446	hyphal cell wall	cellular component
Psang01171	GO:0046872	metal ion binding	molecular function
Psang01172	GO:0016020	membrane	cellular component
Psang01172	GO:0055085	transmembrane transport	biological process
Psang01174	GO:0003677	DNA binding	molecular function
Psang01174	GO:0005634	nucleus	cellular component
Psang01174	GO:0006275	regulation of DNA replication	biological process
Psang01174	GO:0030337	DNA polymerase processivity factor activity	molecular function
Psang01174	GO:0043626	PCNA complex	cellular component
Psang01176	GO:0008470	isovaleryl-CoA dehydrogenase activity	molecular function
Psang01176	GO:0050660	flavin adenine dinucleotide binding	molecular function
Psang01176	GO:0055114	oxidation-reduction process	biological process
Psang01177	GO:0005524	ATP binding	molecular function
Psang01177	GO:0005737	cytoplasm	cellular component
Psang01177	GO:0006457	protein folding	biological process
Psang01177	GO:0051082	unfolded protein binding	molecular function
Psang01178	GO:0000166	nucleotide binding	molecular function
Psang01178	GO:0003676	nucleic acid binding	molecular function
Psang01179	GO:0046872	metal ion binding	molecular function
Psang01180	GO:0000166	nucleotide binding	molecular function
Psang01180	GO:0003676	nucleic acid binding	molecular function
Psang01181	GO:0004370	glycerol kinase activity	molecular function
Psang01181	GO:0006072	glycerol-3-phosphate metabolic process	biological process
Psang01181	GO:0016310	phosphorylation	biological process
Psang01183	GO:0004674	protein serine/threonine kinase activity	molecular function
Psang01183	GO:0005524	ATP binding	molecular function
Psang01183	GO:0006468	protein phosphorylation	biological process
Psang01185	GO:0008610	lipid biosynthetic process	biological process
Psang01186	GO:0003723	RNA binding	molecular function
Psang01187	GO:0003676	nucleic acid binding	molecular function
Psang01187	GO:0008270	zinc ion binding	molecular function
Psang01188	GO:0004197	cysteine-type endopeptidase activity	molecular function
Psang01188	GO:0006508	proteolysis	biological process
Psang01189	GO:0003871	5-methyltetrahydropteroyltriglutamate-homocysteine S-methyltransferase activity	molecular function
Psang01189	GO:0009086	methionine biosynthetic process	biological process
Psang01190	GO:0008237	metallopeptidase activity	molecular function
Psang01191	GO:0003824	catalytic activity	molecular function
Psang01191	GO:0008152	metabolic process	biological process
Psang01192	GO:0000079	regulation of cyclin-dependent protein kinase activity	biological process
Psang01192	GO:0019901	protein kinase binding	molecular function
Psang01193	GO:0016021	integral to membrane	cellular component
Psang01193	GO:0022891	substrate-specific transmembrane transporter activity	molecular function
Psang01193	GO:0043581	mycelium development	biological process
Psang01193	GO:0055085	transmembrane transport	biological process
Psang01194	GO:0005488	binding	molecular function
Psang01195	GO:0004190	aspartic-type endopeptidase activity	molecular function
Psang01195	GO:0006508	proteolysis	biological process
Psang01196	GO:0003995	acyl-CoA dehydrogenase activity	molecular function
Psang01196	GO:0020037	heme binding	molecular function
Psang01196	GO:0050660	flavin adenine dinucleotide binding	molecular function
Psang01196	GO:0055114	oxidation-reduction process	biological process
Psang01197	GO:0007264	small GTPase mediated signal transduction	biological process
Psang01198	GO:0005783	endoplasmic reticulum	cellular component
Psang01198	GO:0006633	fatty acid biosynthetic process	biological process
Psang01198	GO:0006665	sphingolipid metabolic process	biological process
Psang01198	GO:0016021	integral to membrane	cellular component
Psang01198	GO:0016491	oxidoreductase activity	molecular function
Psang01198	GO:0020037	heme binding	molecular function
Psang01198	GO:0055114	oxidation-reduction process	biological process
Psang01202	GO:0003700	sequence-specific DNA binding transcription factor activity	molecular function
Psang01202	GO:0005634	nucleus	cellular component
Psang01202	GO:0006355	regulation of transcription, DNA-dependent	biological process
Psang01203	GO:0016020	membrane	cellular component
Psang01205	GO:0004553	hydrolase activity, hydrolyzing O-glycosyl compounds	molecular function
Psang01205	GO:0005975	carbohydrate metabolic process	biological process
Psang01205	GO:0043169	cation binding	molecular function
Psang01206	GO:0005093	Rab GDP-dissociation inhibitor activity	molecular function
Psang01206	GO:0015031	protein transport	biological process
Psang01207	GO:0000166	nucleotide binding	molecular function
Psang01207	GO:0003676	nucleic acid binding	molecular function
Psang01208	GO:0004455	ketol-acid reductoisomerase activity	molecular function
Psang01208	GO:0009082	branched chain family amino acid biosynthetic process	biological process
Psang01208	GO:0016853	isomerase activity	molecular function
Psang01208	GO:0050662	coenzyme binding	molecular function
Psang01208	GO:0055114	oxidation-reduction process	biological process
Psang01209	GO:0004784	superoxide dismutase activity	molecular function
Psang01209	GO:0006801	superoxide metabolic process	biological process
Psang01209	GO:0046872	metal ion binding	molecular function
Psang01209	GO:0055114	oxidation-reduction process	biological process
Psang01210	GO:0005388	calcium-transporting ATPase activity	molecular function
Psang01210	GO:0005524	ATP binding	molecular function
Psang01210	GO:0006754	ATP biosynthetic process	biological process
Psang01210	GO:0006816	calcium ion transport	biological process
Psang01210	GO:0016021	integral to membrane	cellular component
Psang01210	GO:0046872	metal ion binding	molecular function
Psang01213	GO:0004100	chitin synthase activity	molecular function
Psang01213	GO:0006031	chitin biosynthetic process	biological process
Psang01213	GO:0016020	membrane	cellular component
Psang01215	GO:0000166	nucleotide binding	molecular function
Psang01215	GO:0003676	nucleic acid binding	molecular function
Psang01216	GO:0004871	signal transducer activity	molecular function
Psang01216	GO:0005525	GTP binding	molecular function
Psang01216	GO:0007186	G-protein coupled receptor signaling pathway	biological process
Psang01217	GO:0003883	CTP synthase activity	molecular function
Psang01217	GO:0006221	pyrimidine nucleotide biosynthetic process	biological process
Psang01219	GO:0000030	mannosyltransferase activity	molecular function
Psang01219	GO:0006486	protein glycosylation	biological process
Psang01219	GO:0016020	membrane	cellular component
Psang01221	GO:0005737	cytoplasm	cellular component
Psang01221	GO:0006479	protein methylation	biological process
Psang01221	GO:0008276	protein methyltransferase activity	molecular function
Psang01222	GO:0005777	peroxisome	cellular component
Psang01222	GO:0016021	integral to membrane	cellular component
Psang01222	GO:0016560	protein import into peroxisome matrix, docking	biological process
Psang01224	GO:0031305	integral to mitochondrial inner membrane	cellular component
Psang01226	GO:0000287	magnesium ion binding	molecular function
Psang01226	GO:0016616	oxidoreductase activity, acting on the CH-OH group of donors, NAD or NADP as acceptor	molecular function
Psang01226	GO:0051287	NAD binding	molecular function
Psang01226	GO:0055114	oxidation-reduction process	biological process
Psang01228	GO:0005515	protein binding	molecular function
Psang01228	GO:0008152	metabolic process	biological process
Psang01232	GO:0005488	binding	molecular function
Psang01232	GO:0005634	nucleus	cellular component
Psang01232	GO:0005737	cytoplasm	cellular component
Psang01232	GO:0006606	protein import into nucleus	biological process
Psang01232	GO:0008565	protein transporter activity	molecular function
Psang01233	GO:0003723	RNA binding	molecular function
Psang01233	GO:0005634	nucleus	cellular component
Psang01233	GO:0006396	RNA processing	biological process
Psang01233	GO:0030529	ribonucleoprotein complex	cellular component
Psang01234	GO:0000166	nucleotide binding	molecular function
Psang01234	GO:0016491	oxidoreductase activity	molecular function
Psang01234	GO:0055114	oxidation-reduction process	biological process
Psang01236	GO:0003824	catalytic activity	molecular function
Psang01236	GO:0034641	cellular nitrogen compound metabolic process	biological process
Psang01236	GO:0044238	primary metabolic process	biological process
Psang01236	GO:0044281	small molecule metabolic process	biological process
Psang01236	GO:0046483	heterocycle metabolic process	biological process
Psang01237	GO:0000166	nucleotide binding	molecular function
Psang01237	GO:0003676	nucleic acid binding	molecular function
Psang01237	GO:0030529	ribonucleoprotein complex	cellular component
Psang01239	GO:0016021	integral to membrane	cellular component
Psang01240	GO:0005524	ATP binding	molecular function
Psang01240	GO:0008152	metabolic process	biological process
Psang01240	GO:0016874	ligase activity	molecular function
Psang01240	GO:0046872	metal ion binding	molecular function
Psang01242	GO:0005524	ATP binding	molecular function
Psang01242	GO:0006200	ATP catabolic process	biological process
Psang01242	GO:0015439	heme-transporting ATPase activity	molecular function
Psang01242	GO:0016021	integral to membrane	cellular component
Psang01242	GO:0055085	transmembrane transport	biological process
Psang01245	GO:0006470	protein dephosphorylation	biological process
Psang01249	GO:0009987	cellular process	biological process
Psang01250	GO:0000166	nucleotide binding	molecular function
Psang01250	GO:0044237	cellular metabolic process	biological process
Psang01250	GO:0048040	UDP-glucuronate decarboxylase activity	molecular function
Psang01250	GO:0050662	coenzyme binding	molecular function
Psang01252	GO:0003842	1-pyrroline-5-carboxylate dehydrogenase activity	molecular function
Psang01252	GO:0005759	mitochondrial matrix	cellular component
Psang01252	GO:0006561	proline biosynthetic process	biological process
Psang01252	GO:0016620	oxidoreductase activity, acting on the aldehyde or oxo group of donors, NAD or NADP as acceptor	molecular function
Psang01252	GO:0055114	oxidation-reduction process	biological process
Psang01253	GO:0008152	metabolic process	biological process
Psang01253	GO:0016616	oxidoreductase activity, acting on the CH-OH group of donors, NAD or NADP as acceptor	molecular function
Psang01256	GO:0003677	DNA binding	molecular function
Psang01256	GO:0005634	nucleus	cellular component
Psang01256	GO:0006351	transcription, DNA-dependent	biological process
Psang01257	GO:0005737	cytoplasm	cellular component
Psang01257	GO:0006950	response to stress	biological process
Psang01258	GO:0000166	nucleotide binding	molecular function
Psang01258	GO:0000287	magnesium ion binding	molecular function
Psang01258	GO:0004318	enoyl-[acyl-carrier-protein] reductase (NADH) activity	molecular function
Psang01258	GO:0005835	fatty acid synthase complex	cellular component
Psang01258	GO:0006633	fatty acid biosynthetic process	biological process
Psang01258	GO:0008897	holo-[acyl-carrier-protein] synthase activity	molecular function
Psang01258	GO:0009059	macromolecule biosynthetic process	biological process
Psang01258	GO:0055114	oxidation-reduction process	biological process
Psang01259	GO:0000166	nucleotide binding	molecular function
Psang01259	GO:0006811	ion transport	biological process
Psang01259	GO:0008152	metabolic process	biological process
Psang01259	GO:0016020	membrane	cellular component
Psang01259	GO:0016820	hydrolase activity, acting on acid anhydrides, catalyzing transmembrane movement of substances	molecular function
Psang01260	GO:0004739	pyruvate dehydrogenase (acetyl-transferring) activity	molecular function
Psang01260	GO:0055114	oxidation-reduction process	biological process
Psang01261	GO:0003677	DNA binding	molecular function
Psang01261	GO:0004386	helicase activity	molecular function
Psang01261	GO:0005524	ATP binding	molecular function
Psang01261	GO:0005634	nucleus	cellular component
Psang01262	GO:0006508	proteolysis	biological process
Psang01262	GO:0008236	serine-type peptidase activity	molecular function
Psang01265	GO:0005643	nuclear pore	cellular component
Psang01265	GO:0017056	structural constituent of nuclear pore	molecular function
Psang01267	GO:0008233	peptidase activity	molecular function
Psang01268	GO:0005506	iron ion binding	molecular function
Psang01268	GO:0006633	fatty acid biosynthetic process	biological process
Psang01268	GO:0016021	integral to membrane	cellular component
Psang01268	GO:0016491	oxidoreductase activity	molecular function
Psang01268	GO:0055114	oxidation-reduction process	biological process
Psang01269	GO:0008152	metabolic process	biological process
Psang01270	GO:0000166	nucleotide binding	molecular function
Psang01270	GO:0008270	zinc ion binding	molecular function
Psang01270	GO:0016491	oxidoreductase activity	molecular function
Psang01270	GO:0055114	oxidation-reduction process	biological process
Psang01271	GO:0004368	glycerol-3-phosphate dehydrogenase activity	molecular function
Psang01271	GO:0005509	calcium ion binding	molecular function
Psang01271	GO:0006072	glycerol-3-phosphate metabolic process	biological process
Psang01271	GO:0009331	glycerol-3-phosphate dehydrogenase complex	cellular component
Psang01271	GO:0055114	oxidation-reduction process	biological process
Psang01273	GO:0005634	nucleus	cellular component
Psang01273	GO:0006396	RNA processing	biological process
Psang01274	GO:0005525	GTP binding	molecular function
Psang01274	GO:0005622	intracellular	cellular component
Psang01274	GO:0007264	small GTPase mediated signal transduction	biological process
Psang01274	GO:0016020	membrane	cellular component
Psang01275	GO:0008236	serine-type peptidase activity	molecular function
Psang01276	GO:0005524	ATP binding	molecular function
Psang01276	GO:0005737	cytoplasm	cellular component
Psang01276	GO:0006457	protein folding	biological process
Psang01276	GO:0051082	unfolded protein binding	molecular function
Psang01283	GO:0003676	nucleic acid binding	molecular function
Psang01283	GO:0005524	ATP binding	molecular function
Psang01283	GO:0006397	mRNA processing	biological process
Psang01283	GO:0008026	ATP-dependent helicase activity	molecular function
Psang01283	GO:0010508	positive regulation of autophagy	biological process
Psang01284	GO:0003677	DNA binding	molecular function
Psang01284	GO:0004386	helicase activity	molecular function
Psang01284	GO:0005524	ATP binding	molecular function
Psang01284	GO:0016585	chromatin remodeling complex	cellular component
Psang01284	GO:0031491	nucleosome binding	molecular function
Psang01284	GO:0043044	ATP-dependent chromatin remodeling	biological process
Psang01285	GO:0005634	nucleus	cellular component
Psang01285	GO:0008233	peptidase activity	molecular function
Psang01285	GO:0019538	protein metabolic process	biological process
Psang01285	GO:0044260	cellular macromolecule metabolic process	biological process
Psang01285	GO:0050794	regulation of cellular process	biological process
Psang01286	GO:0006810	transport	biological process
Psang01286	GO:0016020	membrane	cellular component
Psang01287	GO:0004674	protein serine/threonine kinase activity	molecular function
Psang01287	GO:0005524	ATP binding	molecular function
Psang01287	GO:0006468	protein phosphorylation	biological process
Psang01289	GO:0000287	magnesium ion binding	molecular function
Psang01289	GO:0004449	isocitrate dehydrogenase (NAD+) activity	molecular function
Psang01289	GO:0006099	tricarboxylic acid cycle	biological process
Psang01289	GO:0051287	NAD binding	molecular function
Psang01290	GO:0016020	membrane	cellular component
Psang01292	GO:0004180	carboxypeptidase activity	molecular function
[truncated: 8,115 more rows]
