# Supplementary material for: A First Insight into Pycnoporus sanguineus BAFC 2126 Transcriptome
Source: PLoS One. 2013 Dec 2;8(12):e81033. doi: 10.1371/journal.pone.0081033 (PMC3846667; doi:10.1371/journal.pone.0081033)
Supplement: Table S4 — KEEG orthologies annotation. List of KEEG orthology numbers assigned to 2,554 P. sanguineus transcripts using KAAS server. (XLS) [file pone.0081033.s005.xls]

## Sheet: Sheet1
Transcript ID	KEGG ORTHOLOGY
Psang00031	ko:K01875 SARS, serS; seryl-tRNA synthetase [EC:6.1.1.11]
Psang00032	ko:K01078 E3.1.3.2; acid phosphatase [EC:3.1.3.2]
Psang00037	ko:K01126 E3.1.4.46, glpQ, ugpQ; glycerophosphoryl diester phosphodiesterase [EC:3.1.4.46]
Psang00038	ko:K01126 E3.1.4.46, glpQ, ugpQ; glycerophosphoryl diester phosphodiesterase [EC:3.1.4.46]
Psang00052	ko:K00963 UGP2, galU, galF; UTP--glucose-1-phosphate uridylyltransferase [EC:2.7.7.9]
Psang00055	ko:K00963 UGP2, galU, galF; UTP--glucose-1-phosphate uridylyltransferase [EC:2.7.7.9]
Psang00064	ko:K07208 RHEB; Ras homolog enriched in brain
Psang00067	ko:K07208 RHEB; Ras homolog enriched in brain
Psang00068	ko:K04640 GNA; guanine nucleotide-binding protein subunit alpha, other
Psang00070	ko:K04640 GNA; guanine nucleotide-binding protein subunit alpha, other
Psang00071	ko:K01892 HARS, hisS; histidyl-tRNA synthetase [EC:6.1.1.21]
Psang00072	ko:K01892 HARS, hisS; histidyl-tRNA synthetase [EC:6.1.1.21]
Psang00074	ko:K00100 E1.1.1.-
Psang00075	ko:K00100 E1.1.1.-
Psang00077	ko:K13162 PCBP2_3_4; poly(rC)-binding protein 2/3/4
Psang00078	ko:K13162 PCBP2_3_4; poly(rC)-binding protein 2/3/4
Psang00083	ko:K02966 RP-S19e, RPS19; small subunit ribosomal protein S19e
Psang00086	ko:K03254 EIF3A; translation initiation factor 3 subunit A
Psang00088	ko:K00863 E2.7.1.29, DAK1, DAK2; dihydroxyacetone kinase [EC:2.7.1.29]
Psang00089	ko:K02259 COX15; cytochrome c oxidase assembly protein subunit 15
Psang00098	ko:K01535 E3.6.3.6; H+-transporting ATPase [EC:3.6.3.6]
Psang00100	ko:K06269 PPP1C; protein phosphatase 1, catalytic subunit [EC:3.1.3.16]
Psang00102	ko:K00327 E1.6.2.4; NADPH-ferrihemoprotein reductase [EC:1.6.2.4]
Psang00103	ko:K00327 E1.6.2.4; NADPH-ferrihemoprotein reductase [EC:1.6.2.4]
Psang00108	ko:K00234 SDHA, SDH1; succinate dehydrogenase (ubiquinone) flavoprotein subunit [EC:1.3.5.1]
Psang00110	ko:K01279 TPP1, CLN2; tripeptidyl-peptidase I [EC:3.4.14.9]
Psang00112	ko:K10256 FAD2; omega-6 fatty acid desaturase (delta-12 desaturase) [EC:1.14.19.-]
Psang00130	ko:K01756 purB, ADSL; adenylosuccinate lyase [EC:4.3.2.2]
Psang00132	ko:K15428 DUG1; Cys-Gly metallodipeptidase DUG1 [EC:3.4.13.-]
Psang00136	ko:K13303 SGK2; serum/glucocorticoid-regulated kinase 2 [EC:2.7.11.1]
Psang00140	ko:K01689 ENO, eno; enolase [EC:4.2.1.11]
Psang00142	ko:K00632 E2.3.1.16, fadA; acetyl-CoA acyltransferase [EC:2.3.1.16]
Psang00146	ko:K03065 PSMC3, RPT5; 26S proteasome regulatory subunit T5
Psang00148	ko:K11275 H1_5; histone H1/5
Psang00152	ko:K00559 E2.1.1.41, SMT1, ERG6; sterol 24-C-methyltransferase [EC:2.1.1.41]
Psang00156	ko:K04640 GNA; guanine nucleotide-binding protein subunit alpha, other
Psang00173	ko:K14309 NUP93; nuclear pore complex protein Nup93
Psang00176	ko:K03238 EIF2S2; translation initiation factor 2 subunit 2
Psang00182	ko:K06630 YWHAE; 14-3-3 protein epsilon
Psang00194	ko:K11279 NAP1L1, NRP; nucleosome assembly protein 1-like 1
Psang00196	ko:K14521 NAT10, KRE33; N-acetyltransferase 10 [EC:2.3.1.-]
Psang00210	ko:K02564 nagB, GNPDA; glucosamine-6-phosphate deaminase [EC:3.5.99.6]
Psang00224	ko:K02873 RP-L13e, RPL13; large subunit ribosomal protein L13e
Psang00230	ko:K11253 H3; histone H3
Psang00232	ko:K03032 PSMD1, RPN2; 26S proteasome regulatory subunit N2
Psang00238	ko:K01897 ACSL, fadD; long-chain acyl-CoA synthetase [EC:6.2.1.3]
Psang00239	ko:K01897 ACSL, fadD; long-chain acyl-CoA synthetase [EC:6.2.1.3]
Psang00240	ko:K11252 H2B; histone H2B
Psang00244	ko:K02951 RP-S12e, RPS12; small subunit ribosomal protein S12e
Psang00246	ko:K00360 E1.7.1.1; nitrate reductase (NADH) [EC:1.7.1.1]
Psang00247	ko:K10534 NIAD; nitrate reductase (NADPH) [EC:1.7.1.3]
Psang00248	ko:K01069 E3.1.2.6, gloB; hydroxyacylglutathione hydrolase [EC:3.1.2.6]
Psang00249	ko:K01069 E3.1.2.6, gloB; hydroxyacylglutathione hydrolase [EC:3.1.2.6]
Psang00256	ko:K03469 E3.1.26.4A, RNASEH1, rnhA; ribonuclease HI [EC:3.1.26.4]
Psang00257	ko:K03469 E3.1.26.4A, RNASEH1, rnhA; ribonuclease HI [EC:3.1.26.4]
Psang00274	ko:K03283 HSPA1_8; heat shock 70kDa protein 1/8
Psang00275	ko:K09043 AP1F; fungal AP-1-like factor
Psang00276	ko:K03234 EEF2; elongation factor 2
Psang00277	ko:K03234 EEF2; elongation factor 2
Psang00278	ko:K11987 PTGS2, COX2; prostaglandin-endoperoxide synthase 2 [EC:1.14.99.1]
Psang00280	ko:K00309 E1.5.3.-
Psang00282	ko:K01803 TPI, tpiA; triosephosphate isomerase (TIM) [EC:5.3.1.1]
Psang00283	ko:K03039 PSMD13, RPN9; 26S proteasome regulatory subunit N9
Psang00284	ko:K09490 HSPA5, BIP; heat shock 70kDa protein 5
Psang00287	ko:K01178 E3.2.1.3; glucoamylase [EC:3.2.1.3]
Psang00290	ko:K01634 E4.1.2.27; sphinganine-1-phosphate aldolase [EC:4.1.2.27]
Psang00291	ko:K01634 E4.1.2.27; sphinganine-1-phosphate aldolase [EC:4.1.2.27]
Psang00298	ko:K01568 E4.1.1.1, pdc; pyruvate decarboxylase [EC:4.1.1.1]
Psang00300	ko:K01183 E3.2.1.14; chitinase [EC:3.2.1.14]
Psang00304	ko:K03781 katE, CAT, catB, srpA; catalase [EC:1.11.1.6]
Psang00310	ko:K03083 GSK3B; glycogen synthase kinase 3 beta [EC:2.7.11.26]
Psang00311	ko:K03083 GSK3B; glycogen synthase kinase 3 beta [EC:2.7.11.26]
Psang00315	ko:K01694 TRP; tryptophan synthase [EC:4.2.1.20]
Psang00316	ko:K05349 bglX; beta-glucosidase [EC:3.2.1.21]
Psang00320	ko:K01452 E3.5.1.41; chitin deacetylase [EC:3.5.1.41]
Psang00324	ko:K01649 leuA; 2-isopropylmalate synthase [EC:2.3.3.13]
Psang00325	ko:K01649 leuA; 2-isopropylmalate synthase [EC:2.3.3.13]
Psang00326	ko:K01183 E3.2.1.14; chitinase [EC:3.2.1.14]
Psang00328	ko:K07374 TUBA; tubulin alpha
Psang00330	ko:K11786 STH1_SNF2; ATP-dependent helicase STH1/SNF2 [EC:3.6.4.-]
Psang00331	ko:K11786 STH1_SNF2; ATP-dependent helicase STH1/SNF2 [EC:3.6.4.-]
Psang00332	ko:K00698 CHS1; chitin synthase [EC:2.4.1.16]
Psang00334	ko:K01027 OXCT; 3-oxoacid CoA-transferase [EC:2.8.3.5]
Psang00335	ko:K01027 OXCT; 3-oxoacid CoA-transferase [EC:2.8.3.5]
Psang00342	ko:K00632 E2.3.1.16, fadA; acetyl-CoA acyltransferase [EC:2.3.1.16]
Psang00348	ko:K00927 PGK, pgk; phosphoglycerate kinase [EC:2.7.2.3]
Psang00349	ko:K00927 PGK, pgk; phosphoglycerate kinase [EC:2.7.2.3]
Psang00354	ko:K14802 DRS2, ATP8A; phospholipid-transporting ATPase [EC:3.6.3.1]
Psang00355	ko:K14802 DRS2, ATP8A; phospholipid-transporting ATPase [EC:3.6.3.1]
Psang00356	ko:K01090 E3.1.3.16; protein phosphatase [EC:3.1.3.16]
Psang00362	ko:K04393 CDC42; cell division control protein 42
Psang00366	ko:K11229 BCK1; mitogen-activated protein kinase kinase kinase [EC:2.7.11.1]
Psang00372	ko:K00766 trpD; anthranilate phosphoribosyltransferase [EC:2.4.2.18]
Psang00380	ko:K02136 ATPeF1G, ATP5C1; F-type H+-transporting ATPase subunit gamma [EC:3.6.3.14]
Psang00381	ko:K02136 ATPeF1G, ATP5C1; F-type H+-transporting ATPase subunit gamma [EC:3.6.3.14]
Psang00382	ko:K02152 ATPeVG, ATP6G1; V-type H+-transporting ATPase subunit G [EC:3.6.3.14]
Psang00383	ko:K02152 ATPeVG, ATP6G1; V-type H+-transporting ATPase subunit G [EC:3.6.3.14]
Psang00386	ko:K15541 MPE1; protein MPE1
Psang00388	ko:K03768 PPIB, ppiB; peptidyl-prolyl cis-trans isomerase B (cyclophilin B) [EC:5.2.1.8]
Psang00389	ko:K03768 PPIB, ppiB; peptidyl-prolyl cis-trans isomerase B (cyclophilin B) [EC:5.2.1.8]
Psang00392	ko:K11596 AGO1; argonaute
Psang00398	ko:K15859 SKN7; osomolarity two-component system, response regulator SKN7
Psang00408	ko:K02021 ABC.MR; putative ABC transport system ATP-binding protein
Psang00409	ko:K02021 ABC.MR; putative ABC transport system ATP-binding protein
Psang00411	ko:K11987 PTGS2, COX2; prostaglandin-endoperoxide synthase 2 [EC:1.14.99.1]
Psang00428	ko:K12614 DDX6, RCK, DHH1; ATP-dependent RNA helicase DDX6/DHH1 [EC:3.6.4.13]
Psang00429	ko:K12614 DDX6, RCK, DHH1; ATP-dependent RNA helicase DDX6/DHH1 [EC:3.6.4.13]
Psang00432	ko:K02987 RP-S4e, RPS4; small subunit ribosomal protein S4e
Psang00437	ko:K03235 EF3, TEF3; elongation factor 3
Psang00442	ko:K02866 RP-L10e, RPL10; large subunit ribosomal protein L10e
Psang00443	ko:K02866 RP-L10e, RPL10; large subunit ribosomal protein L10e
Psang00448	ko:K01012 bioB; biotin synthase [EC:2.8.1.6]
Psang00449	ko:K01012 bioB; biotin synthase [EC:2.8.1.6]
Psang00450	ko:K03644 lipA; lipoic acid synthetase [EC:2.8.1.8]
Psang00451	ko:K03644 lipA; lipoic acid synthetase [EC:2.8.1.8]
Psang00454	ko:K12194 CHMP4, SNF7, VPS32; charged multivesicular body protein 4
Psang00455	ko:K12194 CHMP4, SNF7, VPS32; charged multivesicular body protein 4
Psang00462	ko:K03386 E1.11.1.15, PRDX, ahpC; peroxiredoxin (alkyl hydroperoxide reductase subunit C) [EC:1.11.1.15]
Psang00463	ko:K03386 E1.11.1.15, PRDX, ahpC; peroxiredoxin (alkyl hydroperoxide reductase subunit C) [EC:1.11.1.15]
Psang00466	ko:K04640 GNA; guanine nucleotide-binding protein subunit alpha, other
Psang00472	ko:K09498 CCT6; T-complex protein 1 subunit zeta
Psang00473	ko:K09498 CCT6; T-complex protein 1 subunit zeta
Psang00474	ko:K01802 E5.2.1.8; peptidylprolyl isomerase [EC:5.2.1.8]
Psang00475	ko:K12572 PAN3; PAB-dependent poly(A)-specific ribonuclease subunit 3
Psang00484	ko:K00830 AGXT; alanine-glyoxylate transaminase / serine-glyoxylate transaminase / serine-pyruvate transaminase [EC:2.6.1.44 2.6.1.45 2.6.1.51]
Psang00485	ko:K00830 AGXT; alanine-glyoxylate transaminase / serine-glyoxylate transaminase / serine-pyruvate transaminase [EC:2.6.1.44 2.6.1.45 2.6.1.51]
Psang00486	ko:K14801 TSR4; pre-rRNA-processing protein TSR4
Psang00487	ko:K14801 TSR4; pre-rRNA-processing protein TSR4
Psang00488	ko:K00799 GST, gst; glutathione S-transferase [EC:2.5.1.18]
Psang00490	ko:K12856 PRPF8, PRP8; pre-mRNA-processing factor 8
Psang00491	ko:K12856 PRPF8, PRP8; pre-mRNA-processing factor 8
Psang00500	ko:K01740 E2.5.1.49, metY; O-acetylhomoserine (thiol)-lyase [EC:2.5.1.49]
Psang00501	ko:K01740 E2.5.1.49, metY; O-acetylhomoserine (thiol)-lyase [EC:2.5.1.49]
Psang00514	ko:K07300 chaA, CAX; Ca2+:H+ antiporter
Psang00515	ko:K07300 chaA, CAX; Ca2+:H+ antiporter
Psang00528	ko:K03362 FBXW1_11, BTRC, beta-TRCP; F-box and WD-40 domain protein 1/11
Psang00546	ko:K15223 UAF30, SPP27; upstream activation factor subunit UAF30
Psang00558	ko:K01874 MARS, metG; methionyl-tRNA synthetase [EC:6.1.1.10]
Psang00562	ko:K02355 fusA, GFM, EFG; elongation factor G
Psang00568	ko:K02155 ATPeVPL, ATP6L; V-type H+-transporting ATPase 16kDa proteolipid subunit [EC:3.6.3.14]
Psang00569	ko:K02155 ATPeVPL, ATP6L; V-type H+-transporting ATPase 16kDa proteolipid subunit [EC:3.6.3.14]
Psang00572	ko:K02138 ATPeFD, ATP5H; F-type H+-transporting ATPase subunit d [EC:3.6.3.14]
Psang00573	ko:K02138 ATPeFD, ATP5H; F-type H+-transporting ATPase subunit d [EC:3.6.3.14]
Psang00574	ko:K06685 MOB1, Mats; MOB kinase activator 1
Psang00575	ko:K06685 MOB1, Mats; MOB kinase activator 1
Psang00578	ko:K13179 DDX18, HAS1; ATP-dependent RNA helicase DDX18/HAS1 [EC:3.6.4.13]
Psang00579	ko:K13179 DDX18, HAS1; ATP-dependent RNA helicase DDX18/HAS1 [EC:3.6.4.13]
Psang00588	ko:K02974 RP-S24e, RPS24; small subunit ribosomal protein S24e
Psang00594	ko:K01424 E3.5.1.1, ansA, ansB; L-asparaginase [EC:3.5.1.1]
Psang00608	ko:K03627 MBF1; putative transcription factor
Psang00609	ko:K03627 MBF1; putative transcription factor
Psang00616	ko:K11251 H2A; histone H2A
Psang00617	ko:K11251 H2A; histone H2A
Psang00618	ko:K02155 ATPeVPL, ATP6L; V-type H+-transporting ATPase 16kDa proteolipid subunit [EC:3.6.3.14]
Psang00628	ko:K01785 E5.1.3.3, galM; aldose 1-epimerase [EC:5.1.3.3]
Psang00629	ko:K01785 E5.1.3.3, galM; aldose 1-epimerase [EC:5.1.3.3]
Psang00641	ko:K13993 HSP20; HSP20 family protein
Psang00670	ko:K00861 RFK, FMN1; riboflavin kinase [EC:2.7.1.26]
Psang00682	ko:K00698 CHS1; chitin synthase [EC:2.4.1.16]
Psang00683	ko:K00698 CHS1; chitin synthase [EC:2.4.1.16]
Psang00684	ko:K10686 UBE1C, UBA3; ubiquitin-activating enzyme E1 C [EC:6.3.2.19]
Psang00686	ko:K02996 RP-S9, rpsI; small subunit ribosomal protein S9
Psang00688	ko:K02149 ATPeVD, ATP6M; V-type H+-transporting ATPase subunit D [EC:3.6.3.14]
Psang00689	ko:K09648 IMP2; mitochondrial inner membrane protease subunit 2 [EC:3.4.21.-]
Psang00694	ko:K00264 GLT1; glutamate synthase (NADPH/NADH) [EC:1.4.1.13 1.4.1.14]
Psang00695	ko:K01958 PC, pyc; pyruvate carboxylase [EC:6.4.1.1]
Psang00696	ko:K05658 ABCB1; ATP-binding cassette, subfamily B (MDR/TAP), member 1
Psang00701	ko:K00432 E1.11.1.9; glutathione peroxidase [EC:1.11.1.9]
Psang00702	ko:K00549 metE; 5-methyltetrahydropteroyltriglutamate--homocysteine methyltransferase [EC:2.1.1.14]
Psang00705	ko:K00688 E2.4.1.1, glgP, PYG; starch phosphorylase [EC:2.4.1.1]
Psang00706	ko:K00924 E2.7.1.-
Psang00707	ko:K10591 NEDD4, RSP5; E3 ubiquitin-protein ligase NEDD4 [EC:6.3.2.19]
Psang00710	ko:K00108 E1.1.99.1, betA, CHDH; choline dehydrogenase [EC:1.1.99.1]
Psang00711	ko:K00698 CHS1; chitin synthase [EC:2.4.1.16]
Psang00713	ko:K03010 RPB2, POLR2B; DNA-directed RNA polymerase II subunit RPB2 [EC:2.7.7.6]
Psang00715	ko:K00850 pfkA, PFK; 6-phosphofructokinase 1 [EC:2.7.1.11]
Psang00717	ko:K01636 E4.1.2.-
Psang00718	ko:K13525 VCP, CDC48; transitional endoplasmic reticulum ATPase
Psang00719	ko:K01897 ACSL, fadD; long-chain acyl-CoA synthetase [EC:6.2.1.3]
Psang00720	ko:K00021 E1.1.1.34; hydroxymethylglutaryl-CoA reductase (NADPH) [EC:1.1.1.34]
Psang00721	ko:K06030 MFN; mitofusin [EC:3.6.5.-]
Psang00722	ko:K01210 E3.2.1.58; glucan 1,3-beta-glucosidase [EC:3.2.1.58]
Psang00723	ko:K14758 HRR25; casein kinase I homolog HRR25 [EC:2.7.11.1]
Psang00725	ko:K01210 E3.2.1.58; glucan 1,3-beta-glucosidase [EC:3.2.1.58]
Psang00726	ko:K03145 TFIIS; transcription elongation factor S-II
Psang00729	ko:K15441 TAD2, ADAT2; tRNA-specific adenosine deaminase 2 [EC:3.5.4.-]
Psang00731	ko:K07374 TUBA; tubulin alpha
Psang00734	ko:K03305 TC.POT; proton-dependent oligopeptide transporter, POT family
Psang00735	ko:K01648 ACLY; ATP citrate lyase [EC:2.3.3.8]
Psang00739	ko:K08956 AFG3; AFG3 family protein [EC:3.4.24.-]
Psang00740	ko:K04079 htpG, HSP90A; molecular chaperone HtpG
Psang00744	ko:K00820 E2.6.1.16, glmS; glucosamine--fructose-6-phosphate aminotransferase (isomerizing) [EC:2.6.1.16]
Psang00745	ko:K16578 CLASP1_2; CLIP-associating protein 1/2
Psang00746	ko:K13726 MEPB; metallopeptidase MepB [EC:3.4.24.-]
Psang00748	ko:K01441 ACER, ASAH3; alkaline ceramidase [EC:3.5.1.23]
Psang00750	ko:K00698 CHS1; chitin synthase [EC:2.4.1.16]
Psang00751	ko:K14310 NUP205; nuclear pore complex protein Nup205
Psang00753	ko:K01895 ACSS, acs; acetyl-CoA synthetase [EC:6.2.1.1]
Psang00754	ko:K00728 POMT; dolichyl-phosphate-mannose-protein mannosyltransferase [EC:2.4.1.109]
Psang00755	ko:K03283 HSPA1_8; heat shock 70kDa protein 1/8
Psang00757	ko:K02936 RP-L7Ae, RPL7A; large subunit ribosomal protein L7Ae
Psang00758	ko:K01452 E3.5.1.41; chitin deacetylase [EC:3.5.1.41]
Psang00760	ko:K16261 YAT; yeast amino acid transporter
Psang00762	ko:K09489 HSPA4; heat shock 70kDa protein 4
Psang00763	ko:K04713 SUR2; sphinganine C4-monooxygenase [EC:1.14.13.169]
Psang00770	ko:K10807 RRM1; ribonucleoside-diphosphate reductase subunit M1 [EC:1.17.4.1]
Psang00773	ko:K04077 groEL, HSPD1; chaperonin GroEL
Psang00774	ko:K03253 EIF3B; translation initiation factor 3 subunit B
Psang00776	ko:K13303 SGK2; serum/glucocorticoid-regulated kinase 2 [EC:2.7.11.1]
Psang00777	ko:K01381 E3.4.23.25; saccharopepsin [EC:3.4.23.25]
Psang00781	ko:K03363 CDC20; cell division cycle 20, cofactor of APC complex
Psang00783	ko:K13126 PABPC; polyadenylate-binding protein
Psang00784	ko:K00981 E2.7.7.41, CDS1, CDS2, cdsA; phosphatidate cytidylyltransferase [EC:2.7.7.41]
Psang00785	ko:K02154 ATPeVI, ATP6N1A; V-type H+-transporting ATPase subunit I [EC:3.6.3.14]
Psang00786	ko:K04348 PPP3C, CNA; protein phosphatase 3, catalytic subunit [EC:3.1.3.16]
Psang00789	ko:K02133 ATPeF1B, ATP5B; F-type H+-transporting ATPase subunit beta [EC:3.6.3.14]
Psang00792	ko:K01183 E3.2.1.14; chitinase [EC:3.2.1.14]
Psang00798	ko:K14007 SEC24; protein transport protein SEC24
Psang00799	ko:K00616 E2.2.1.2, talA, talB; transaldolase [EC:2.2.1.2]
Psang00800	ko:K15119 SLC25A39_40; solute carrier family 25, member 39/40
Psang00803	ko:K01279 TPP1, CLN2; tripeptidyl-peptidase I [EC:3.4.14.9]
Psang00804	ko:K08773 RALBP1; RalA-binding protein 1
Psang00805	ko:K02218 CSNK1, CK1; casein kinase 1 [EC:2.7.11.1]
Psang00807	ko:K03252 EIF3C; translation initiation factor 3 subunit C
Psang00812	ko:K08176 PHO84; MFS transporter, PHS family, inorganic phosphate transporter
Psang00813	ko:K14338 cypD_E, CYP102A2_3; cytochrome P450 / NADPH-cytochrome P450 reductase [EC:1.14.14.1 1.6.2.4]
Psang00815	ko:K11294 NCL, NSR1; nucleolin
Psang00816	ko:K02677 CPKC; classical protein kinase C [EC:2.7.11.13]
Psang00817	ko:K02145 ATPeVA, ATP6A1; V-type H+-transporting ATPase subunit A [EC:3.6.3.14]
Psang00818	ko:K01533 E3.6.3.4, ATP7, copA; Cu2+-exporting ATPase [EC:3.6.3.4]
Psang00819	ko:K08008 NOX, GP91; NADPH oxidase
Psang00821	ko:K01810 GPI, pgi; glucose-6-phosphate isomerase [EC:5.3.1.9]
Psang00822	ko:K08337 ATG7; autophagy-related protein 7
Psang00823	ko:K01581 E4.1.1.17, ODC1, speC, speF; ornithine decarboxylase [EC:4.1.1.17]
Psang00824	ko:K00161 PDHA, pdhA; pyruvate dehydrogenase E1 component subunit alpha [EC:1.2.4.1]
Psang00825	ko:K09467 MIG; zinc-finger protein CreA/MIG
Psang00831	ko:K01279 TPP1, CLN2; tripeptidyl-peptidase I [EC:3.4.14.9]
Psang00833	ko:K00102 E1.1.2.4, dld; D-lactate dehydrogenase (cytochrome) [EC:1.1.2.4]
Psang00838	ko:K14772 UTP20; U3 small nucleolar RNA-associated protein 20
Psang00839	ko:K01176 E3.2.1.1, amyA, malS; alpha-amylase [EC:3.2.1.1]
Psang00842	ko:K02132 ATPeF1A, ATP5A1; F-type H+-transporting ATPase subunit alpha [EC:3.6.3.14]
Psang00845	ko:K00128 E1.2.1.3; aldehyde dehydrogenase (NAD+) [EC:1.2.1.3]
Psang00846	ko:K08900 BCS1; mitochondrial chaperone BCS1
Psang00848	ko:K15272 SLC35A1_2_3; solute carrier family 35 (UDP-sugar transporter), member A1/2/3
Psang00849	ko:K01880 GARS, glyS1; glycyl-tRNA synthetase [EC:6.1.1.14]
Psang00850	ko:K03347 CUL1, CDC53; cullin 1
Psang00851	ko:K01279 TPP1, CLN2; tripeptidyl-peptidase I [EC:3.4.14.9]
Psang00852	ko:K03260 EIF4G; translation initiation factor 4G
Psang00854	ko:K08054 CANX; calnexin
Psang00860	ko:K01655 E2.3.3.14; homocitrate synthase [EC:2.3.3.14]
Psang00861	ko:K11594 DDX3X, bel; ATP-dependent RNA helicase [EC:3.6.4.13]
Psang00864	ko:K12818 DHX8, PRP22; ATP-dependent RNA helicase DHX8/PRP22 [EC:3.6.4.13]
Psang00868	ko:K14802 DRS2, ATP8A; phospholipid-transporting ATPase [EC:3.6.3.1]
Psang00871	ko:K00838 ARO8; aromatic amino acid aminotransferase I [EC:2.6.1.57 2.6.1.27 2.6.1.5]
Psang00874	ko:K01322 E3.4.21.26, PREP; prolyl oligopeptidase [EC:3.4.21.26]
Psang00875	ko:K12852 EFTUD2; 116 kDa U5 small nuclear ribonucleoprotein component
Psang00877	ko:K08286 E2.7.11.-; protein-serine/threonine kinase [EC:2.7.11.-]
Psang00879	ko:K09495 CCT3, TRIC5; T-complex protein 1 subunit gamma
Psang00882	ko:K00088 E1.1.1.205, guaB; IMP dehydrogenase [EC:1.1.1.205]
Psang00883	ko:K16073 ALR, MNR; magnesium transporter
Psang00884	ko:K00873 PK, pyk; pyruvate kinase [EC:2.7.1.40]
Psang00885	ko:K09553 STIP1; stress-induced-phosphoprotein 1
Psang00886	ko:K01277 E3.4.14.4, DPP3; dipeptidyl-peptidase III [EC:3.4.14.4]
Psang00889	ko:K01736 aroC; chorismate synthase [EC:4.2.3.5]
Psang00892	ko:K00033 E1.1.1.44, PGD, gnd; 6-phosphogluconate dehydrogenase [EC:1.1.1.44]
Psang00893	ko:K12603 CNOT6, CCR4; CCR4-NOT transcription complex subunit 6
Psang00899	ko:K04487 iscS, NFS1; cysteine desulfurase [EC:2.8.1.7]
Psang00902	ko:K01530 E3.6.3.1; phospholipid-translocating ATPase [EC:3.6.3.1]
Psang00904	ko:K01881 PARS, proS; prolyl-tRNA synthetase [EC:6.1.1.15]
Psang00905	ko:K07874 RAB1A; Ras-related protein Rab-1A
Psang00906	ko:K11968 ARIH1; ariadne-1
Psang00907	ko:K01191 E3.2.1.24; alpha-mannosidase [EC:3.2.1.24]
Psang00908	ko:K01262 pepP; Xaa-Pro aminopeptidase [EC:3.4.11.9]
Psang00909	ko:K00101 E1.1.2.3, lldD; L-lactate dehydrogenase (cytochrome) [EC:1.1.2.3]
Psang00911	ko:K10696 BRE1; E3 ubiquitin-protein ligase BRE1 [EC:6.3.2.19]
Psang00912	ko:K01301 E3.4.17.21; glutamate carboxypeptidase II [EC:3.4.17.21]
Psang00915	ko:K01624 FBA, fbaA; fructose-bisphosphate aldolase, class II [EC:4.1.2.13]
Psang00917	ko:K03231 EEF1A; elongation factor 1-alpha
Psang00918	ko:K01876 DARS, aspS; aspartyl-tRNA synthetase [EC:6.1.1.12]
Psang00919	ko:K01336 E3.4.21.48; cerevisin [EC:3.4.21.48]
Psang00920	ko:K05292 PIGT; phosphatidylinositol glycan, class T
Psang00921	ko:K01293 E3.4.17.4; Gly-Xaa carboxypeptidase [EC:3.4.17.4]
Psang00923	ko:K00627 DLAT, aceF, pdhC; pyruvate dehydrogenase E2 component (dihydrolipoamide acetyltransferase) [EC:2.3.1.12]
Psang00925	ko:K06679 MAD1; mitotic spindle assembly checkpoint protein MAD1
Psang00926	ko:K08269 ULK, ATG1; unc51-like kinase [EC:2.7.11.1]
Psang00927	ko:K13289 CTSA; cathepsin A (carboxypeptidase C) [EC:3.4.16.5]
Psang00929	ko:K00700 glgB; 1,4-alpha-glucan branching enzyme [EC:2.4.1.18]
Psang00930	ko:K13289 CTSA; cathepsin A (carboxypeptidase C) [EC:3.4.16.5]
Psang00932	ko:K01641 E2.3.3.10; hydroxymethylglutaryl-CoA synthase [EC:2.3.3.10]
Psang00933	ko:K04354 PPP2R2; protein phosphatase 2 (formerly 2A), regulatory subunit B
Psang00935	ko:K14564 NOP56; nucleolar protein 56
Psang00936	ko:K01279 TPP1, CLN2; tripeptidyl-peptidase I [EC:3.4.14.9]
Psang00937	ko:K09831 ERG5; C-22 sterol desaturase [EC:1.14.14.-]
Psang00941	ko:K01637 E4.1.3.1, aceA; isocitrate lyase [EC:4.1.3.1]
Psang00943	ko:K07375 TUBB; tubulin beta
Psang00946	ko:K01872 AARS, alaS; alanyl-tRNA synthetase [EC:6.1.1.7]
Psang00948	ko:K16055 TPS; trehalose 6-phosphate synthase/phosphatase [EC:2.4.1.15 3.1.3.12]
Psang00949	ko:K15378 SLC45A1_2_4; solute carrier family 45, member 1/2/4
Psang00951	ko:K00135 E1.2.1.16, gabD; succinate-semialdehyde dehydrogenase (NADP+) [EC:1.2.1.16]
Psang00952	ko:K09580 PDIA1, P4HB; protein disulfide-isomerase A1 [EC:5.3.4.1]
Psang00953	ko:K00107 E1.1.3.37; D-arabinono-1,4-lactone oxidase [EC:1.1.3.37]
Psang00954	ko:K01507 ppa; inorganic pyrophosphatase [EC:3.6.1.1]
Psang00957	ko:K01251 E3.3.1.1, ahcY; adenosylhomocysteinase [EC:3.3.1.1]
Psang00958	ko:K01652 E2.2.1.6L, ilvB, ilvG, ilvI; acetolactate synthase I/II/III large subunit [EC:2.2.1.6]
Psang00961	ko:K01120 PDE; 3',5'-cyclic-nucleotide phosphodiesterase [EC:3.1.4.17]
Psang00962	ko:K01626 E2.5.1.54, aroF, aroG, aroH; 3-deoxy-7-phosphoheptulonate synthase [EC:2.5.1.54]
Psang00963	ko:K01610 E4.1.1.49, pckA; phosphoenolpyruvate carboxykinase (ATP) [EC:4.1.1.49]
Psang00964	ko:K00624 E2.3.1.7; carnitine O-acetyltransferase [EC:2.3.1.7]
Psang00965	ko:K02931 RP-L5, rplE; large subunit ribosomal protein L5
Psang00966	ko:K08286 E2.7.11.-; protein-serine/threonine kinase [EC:2.7.11.-]
Psang00968	ko:K00323 NNT; NAD(P) transhydrogenase [EC:1.6.1.2]
Psang00969	ko:K05767 IQGAP2_3; Ras GTPase-activating-like protein IQGAP2/3
Psang00970	ko:K01078 E3.1.3.2; acid phosphatase [EC:3.1.3.2]
Psang00971	ko:K03680 EIF2B4; translation initiation factor eIF-2B subunit delta
Psang00976	ko:K03458 TC.NCS2; nucleobase:cation symporter-2, NCS2 family
Psang00980	ko:K07300 chaA, CAX; Ca2+:H+ antiporter
Psang00981	ko:K01681 ACO, acnA; aconitate hydratase 1 / homoaconitase [EC:4.2.1.3 4.2.1.-]
Psang00982	ko:K00972 UAP1; UDP-N-acetylglucosamine pyrophosphorylase [EC:2.7.7.23]
Psang00983	ko:K01720 E4.2.1.79, prpD; 2-methylcitrate dehydratase [EC:4.2.1.79]
Psang00984	ko:K01533 E3.6.3.4, ATP7, copA; Cu2+-exporting ATPase [EC:3.6.3.4]
Psang00986	ko:K00249 ACADM, acd; acyl-CoA dehydrogenase [EC:1.3.8.7]
Psang00987	ko:K11436 PRMT3; protein arginine N-methyltransferase 3 [EC:2.1.1.-]
Psang00992	ko:K08008 NOX, GP91; NADPH oxidase
Psang00993	ko:K01379 CTSD; cathepsin D [EC:3.4.23.5]
Psang00994	ko:K00511 SQLE, ERG1; squalene monooxygenase [EC:1.14.13.132]
Psang00995	ko:K00223 ERG4; delta24(24(1))-sterol reductase [EC:1.3.1.71]
Psang00998	ko:K09494 CCT2; T-complex protein 1 subunit beta
Psang01000	ko:K10956 SEC61A; protein transport protein SEC61 subunit alpha
Psang01001	ko:K01452 E3.5.1.41; chitin deacetylase [EC:3.5.1.41]
Psang01003	ko:K00507 SCD, desC; stearoyl-CoA desaturase (delta-9 desaturase) [EC:1.14.19.1]
Psang01004	ko:K01412 E3.4.24.64; mitochondrial processing peptidase [EC:3.4.24.64]
Psang01006	ko:K11226 STE7; mitogen-activated protein kinase kinase [EC:2.7.12.2]
Psang01007	ko:K14803 PTC2_3; protein phosphatase 2C homolog 2/3 [EC:3.1.3.16]
Psang01009	ko:K01702 LEU1; 3-isopropylmalate dehydratase [EC:4.2.1.33]
Psang01012	ko:K05917 CYP51; cytochrome P450, family 51 (sterol 14-demethylase) [EC:1.14.13.70]
Psang01014	ko:K01183 E3.2.1.14; chitinase [EC:3.2.1.14]
Psang01015	ko:K07407 E3.2.1.22B, galA, rafA; alpha-galactosidase [EC:3.2.1.22]
Psang01016	ko:K12761 SNF1; carbon catabolite-derepressing protein kinase [EC:2.7.11.1]
Psang01020	ko:K09527 DNAJC7; DnaJ homolog subfamily C member 7
Psang01021	ko:K00382 DLD, lpd, pdhD; dihydrolipoamide dehydrogenase [EC:1.8.1.4]
Psang01023	ko:K01415 E3.4.24.71, ECE1, ECE2; endothelin-converting enzyme [EC:3.4.24.71]
Psang01025	ko:K13201 TIA1, TIAL1; nucleolysin TIA-1/TIAR
Psang01028	ko:K01379 CTSD; cathepsin D [EC:3.4.23.5]
Psang01033	ko:K08332 VAC8; vacuolar protein 8
Psang01036	ko:K06063 SNW1, SKIIP, SKIP; SNW domain-containing protein 1
Psang01039	ko:K03942 NDUFV1; NADH dehydrogenase (ubiquinone) flavoprotein 1 [EC:1.6.5.3 1.6.99.3]
Psang01042	ko:K15633 gpmI; 2,3-bisphosphoglycerate-independent phosphoglycerate mutase [EC:5.4.2.1]
Psang01050	ko:K03935 NDUFS2; NADH dehydrogenase (ubiquinone) Fe-S protein 2 [EC:1.6.5.3 1.6.99.3]
Psang01052	ko:K14454 GOT1; aspartate aminotransferase, cytoplasmic [EC:2.6.1.1]
Psang01054	ko:K01381 E3.4.23.25; saccharopepsin [EC:3.4.23.25]
Psang01055	ko:K11246 SHO1; SHO1 osmosensor
Psang01056	ko:K03006 RPB1, POLR2A; DNA-directed RNA polymerase II subunit RPB1 [EC:2.7.7.6]
Psang01057	ko:K00698 CHS1; chitin synthase [EC:2.4.1.16]
Psang01058	ko:K01279 TPP1, CLN2; tripeptidyl-peptidase I [EC:3.4.14.9]
Psang01059	ko:K01679 E4.2.1.2B, fumC; fumarate hydratase, class II [EC:4.2.1.2]
Psang01064	ko:K14552 NAN1, UTP17, WDR75; NET1-associated nuclear protein 1 (U3 small nucleolar RNA-associated protein 17)
Psang01065	ko:K03257 EIF4A; translation initiation factor 4A
Psang01066	ko:K01638 E2.3.3.9, aceB, glcB; malate synthase [EC:2.3.3.9]
Psang01067	ko:K12812 UAP56, BAT1, SUB2; ATP-dependent RNA helicase UAP56/SUB2 [EC:3.6.4.13]
Psang01069	ko:K05692 ACTB_G1; actin beta/gamma 1
Psang01072	ko:K00823 puuE; 4-aminobutyrate aminotransferase [EC:2.6.1.19]
Psang01073	ko:K12869 CRN, CRNKL1, CLF1, SYF3; crooked neck
Psang01074	ko:K01951 E6.3.5.2, guaA; GMP synthase (glutamine-hydrolysing) [EC:6.3.5.2]
Psang01076	ko:K01381 E3.4.23.25; saccharopepsin [EC:3.4.23.25]
Psang01078	ko:K09265 K09265; MADS-box transcription factor, other eukaryote
Psang01080	ko:K01647 CS, gltA; citrate synthase [EC:2.3.3.1]
Psang01081	ko:K08287 E2.7.12.1; dual-specificity kinase [EC:2.7.12.1]
Psang01084	ko:K03062 PSMC1, RPT2; 26S proteasome regulatory subunit T2
Psang01091	ko:K00600 glyA, SHMT; glycine hydroxymethyltransferase [EC:2.1.2.1]
Psang01092	ko:K09503 DNAJA2; DnaJ homolog subfamily A member 2
Psang01098	ko:K01956 carA, CPA1; carbamoyl-phosphate synthase small subunit [EC:6.3.5.5]
Psang01099	ko:K07375 TUBB; tubulin beta
Psang01101	ko:K15628 PXA; ATP-binding cassette, subfamily D (ALD), peroxisomal long-chain fatty acid import protein
Psang01103	ko:K12493 ARFGAP2_3; ADP-ribosylation factor GTPase-activating protein 2/3
Psang01105	ko:K16055 TPS; trehalose 6-phosphate synthase/phosphatase [EC:2.4.1.15 3.1.3.12]
Psang01106	ko:K00869 E2.7.1.36, MVK, mvaK1; mevalonate kinase [EC:2.7.1.36]
Psang01107	ko:K12816 CDC40, PRP17; pre-mRNA-processing factor 17
Psang01108	ko:K06902 UMF1; MFS transporter, UMF1 family
Psang01109	ko:K01379 CTSD; cathepsin D [EC:3.4.23.5]
Psang01111	ko:K03687 GRPE; molecular chaperone GrpE
Psang01113	ko:K13501 TRP1; anthranilate synthase / indole-3-glycerol phosphate synthase / phosphoribosylanthranilate isomerase [EC:4.1.3.27 4.1.1.48 5.3.1.24]
Psang01118	ko:K01876 DARS, aspS; aspartyl-tRNA synthetase [EC:6.1.1.12]
Psang01119	ko:K00383 E1.8.1.7, GSR, gor; glutathione reductase (NADPH) [EC:1.8.1.7]
Psang01122	ko:K11321 BRD8; bromodomain-containing protein 8
Psang01126	ko:K11093 SNRP70; U1 small nuclear ribonucleoprotein 70kDa
Psang01128	ko:K06126 COQ6; ubiquinone biosynthesis monooxygenase Coq6 [EC:1.14.13.-]
Psang01131	ko:K06689 UBE2D_E, UBC4, UBC5; ubiquitin-conjugating enzyme E2 D/E [EC:6.3.2.19]
Psang01133	ko:K01066 E3.1.1.-; esterase / lipase [EC:3.1.1.-]
Psang01134	ko:K13199 SERBP1; plasminogen activator inhibitor 1 RNA-binding protein
Psang01138	ko:K01681 ACO, acnA; aconitate hydratase 1 / homoaconitase [EC:4.2.1.3 4.2.1.-]
Psang01139	ko:K00749 E2.4.1.183; alpha-1,3-glucan synthase [EC:2.4.1.183]
Psang01141	ko:K00838 ARO8; aromatic amino acid aminotransferase I [EC:2.6.1.57 2.6.1.27 2.6.1.5]
Psang01144	ko:K02365 ESP1; separase [EC:3.4.22.49]
Psang01147	ko:K01940 E6.3.4.5, argG; argininosuccinate synthase [EC:6.3.4.5]
Psang01149	ko:K14729 FOX2; multifunctional beta-oxidation protein [EC:4.2.1.- 1.1.1.-]
Psang01150	ko:K00671 E2.3.1.97, NMT; glycylpeptide N-tetradecanoyltransferase [EC:2.3.1.97]
Psang01151	ko:K06116 GPP1; glycerol 3-phosphatase 1 [EC:3.1.3.21]
Psang01152	ko:K05605 HIBCH; 3-hydroxyisobutyryl-CoA hydrolase [EC:3.1.2.4]
Psang01154	ko:K01758 E4.4.1.1; cystathionine gamma-lyase [EC:4.4.1.1]
Psang01156	ko:K06943 NOG1; nucleolar GTP-binding protein
Psang01158	ko:K00257 E1.3.99.-
Psang01160	ko:K01897 ACSL, fadD; long-chain acyl-CoA synthetase [EC:6.2.1.3]
Psang01167	ko:K00036 G6PD, zwf; glucose-6-phosphate 1-dehydrogenase [EC:1.1.1.49]
Psang01168	ko:K01755 argH, ASL; argininosuccinate lyase [EC:4.3.2.1]
Psang01170	ko:K01115 PLD1_2; phospholipase D1/2 [EC:3.1.4.4]
Psang01171	ko:K00789 metK; S-adenosylmethionine synthetase [EC:2.5.1.6]
Psang01172	ko:K07243 FTR, efeU; high-affinity iron transporter
Psang01174	ko:K04802 PCNA; proliferating cell nuclear antigen
Psang01176	ko:K00253 IVD, ivd; isovaleryl-CoA dehydrogenase [EC:1.3.8.4]
Psang01177	ko:K09499 CCT7; T-complex protein 1 subunit eta
Psang01180	ko:K12897 TRA2; transformer-2 protein
Psang01181	ko:K00864 E2.7.1.30, glpK; glycerol kinase [EC:2.7.1.30]
Psang01183	ko:K08825 DYRK; dual-specificity tyrosine-(Y)-phosphorylation regulated kinase [EC:2.7.12.1]
Psang01188	ko:K05290 PIGK; phosphatidylinositol glycan, class K [EC:2.6.-.-]
Psang01192	ko:K06657 PCL2; G1/S-specific cyclin PLC2
Psang01193	ko:K08139 HXT; MFS transporter, SP family, sugar:H+ symporter
Psang01194	ko:K03456 PPP2R1; protein phosphatase 2 (formerly 2A), regulatory subunit A
Psang01195	ko:K01381 E3.4.23.25; saccharopepsin [EC:3.4.23.25]
Psang01203	ko:K09885 AQPF; aquaporin rerated protein, other eukaryote
Psang01205	ko:K01183 E3.2.1.14; chitinase [EC:3.2.1.14]
Psang01208	ko:K00053 ilvC; ketol-acid reductoisomerase [EC:1.1.1.86]
Psang01209	ko:K04564 SOD2; superoxide dismutase, Fe-Mn family [EC:1.15.1.1]
Psang01210	ko:K05853 ATP2A; Ca2+ transporting ATPase, sarcoplasmic/endoplasmic reticulum [EC:3.6.3.8]
Psang01213	ko:K00698 CHS1; chitin synthase [EC:2.4.1.16]
Psang01216	ko:K04640 GNA; guanine nucleotide-binding protein subunit alpha, other
Psang01217	ko:K01937 E6.3.4.2, pyrG; CTP synthase [EC:6.3.4.2]
Psang01219	ko:K10967 KTR1_3; alpha 1,2-mannosyltransferase [EC:2.4.1.-]
Psang01221	ko:K11434 PRMT1; protein arginine N-methyltransferase 1 [EC:2.1.1.-]
Psang01222	ko:K13344 PEX13; peroxin-13
Psang01225	ko:K04718 E2.7.1.91; sphingosine kinase [EC:2.7.1.91]
Psang01226	ko:K05824 E1.1.1.87; homoisocitrate dehydrogenase [EC:1.1.1.87]
Psang01228	ko:K09522 DNAJC2; DnaJ homolog subfamily C member 2
Psang01229	ko:K14298 RAE1; mRNA export factor
Psang01233	ko:K11090 LA, SSB; lupus La protein
Psang01235	ko:K13352 PEX11B; peroxin-11B
Psang01236	ko:K01556 KYNU, kynU; kynureninase [EC:3.7.1.3]
Psang01237	ko:K14411 MSI; RNA-binding protein Musashi
Psang01240	ko:K01900 LSC2; succinyl-CoA synthetase beta subunit [EC:6.2.1.4 6.2.1.5]
Psang01242	ko:K05663 ABC.ATM; mitochondrial ABC transporter ATM
Psang01243	ko:K14319 RANGAP1; Ran GTPase-activating protein 1
Psang01249	ko:K11236 CDC24; cell division control protein 24
Psang01250	ko:K08678 UXS1; UDP-glucuronate decarboxylase [EC:4.1.1.35]
Psang01252	ko:K00294 E1.5.1.12; 1-pyrroline-5-carboxylate dehydrogenase [EC:1.5.1.12]
Psang01253	ko:K07748 E1.1.1.170, NSDHL, ERG26; sterol-4alpha-carboxylate 3-dehydrogenase (decarboxylating) [EC:1.1.1.170]
Psang01258	ko:K00667 FAS2; fatty acid synthase subunit alpha, fungi type [EC:2.3.1.86]
Psang01259	ko:K01537 E3.6.3.8; Ca2+-transporting ATPase [EC:3.6.3.8]
Psang01260	ko:K00162 PDHB, pdhB; pyruvate dehydrogenase E1 component subunit beta [EC:1.2.4.1]
Psang01261	ko:K11367 CHD1; chromodomain-helicase-DNA-binding protein 1 [EC:3.6.4.12]
Psang01263	ko:K01078 E3.1.3.2; acid phosphatase [EC:3.1.3.2]
Psang01265	ko:K14306 NUP62; nuclear pore complex protein Nup62
Psang01267	ko:K01279 TPP1, CLN2; tripeptidyl-peptidase I [EC:3.4.14.9]
Psang01268	ko:K07750 E1.14.13.72, SC4MOL, ERG25; methylsterol monooxygenase [EC:1.14.13.72]
Psang01271	ko:K00111 glpA, glpD; glycerol-3-phosphate dehydrogenase [EC:1.1.5.3]
Psang01274	ko:K07975 RHO1; Rho family, other
Psang01275	ko:K01341 E3.4.21.61; kexin [EC:3.4.21.61]
Psang01276	ko:K09500 CCT8; T-complex protein 1 subunit theta
Psang01278	ko:K08770 UBC; ubiquitin C
Psang01283	ko:K12813 DHX16; pre-mRNA-splicing factor ATP-dependent RNA helicase DHX16 [EC:3.6.4.13]
Psang01285	ko:K09613 COPS5, CSN5; COP9 signalosome complex subunit 5 [EC:3.4.-.-]
Psang01289	ko:K00030 IDH3; isocitrate dehydrogenase (NAD+) [EC:1.1.1.41]
Psang01290	ko:K00222 E1.3.1.70, TM7SF2, ERG24; delta14-sterol reductase [EC:1.3.1.70]
Psang01292	ko:K01288 KEX1; carboxypeptidase D [EC:3.4.16.6]
Psang01296	ko:K00128 E1.2.1.3; aldehyde dehydrogenase (NAD+) [EC:1.2.1.3]
Psang01297	ko:K03235 EF3, TEF3; elongation factor 3
Psang01300	ko:K01711 gmd, GMDS; GDPmannose 4,6-dehydratase [EC:4.2.1.47]
Psang01301	ko:K01103 PFKFB; 6-phosphofructo-2-kinase / fructose-2,6-bisphosphatase [EC:2.7.1.105 3.1.3.46]
Psang01302	ko:K03247 EIF3H; translation initiation factor 3 subunit H
Psang01306	ko:K00706 E2.4.1.34; 1,3-beta-glucan synthase [EC:2.4.1.34]
Psang01307	ko:K02220 CLB1_2; G2/mitotic-specific cyclin 1/2
Psang01310	ko:K00415 QCR2, UQCRC2; ubiquinol-cytochrome c reductase core subunit 2
Psang01321	ko:K00122 FDH; formate dehydrogenase [EC:1.2.1.2]
Psang01323	ko:K08770 UBC; ubiquitin C
Psang01325	ko:K01379 CTSD; cathepsin D [EC:3.4.23.5]
Psang01326	ko:K00122 FDH; formate dehydrogenase [EC:1.2.1.2]
Psang01327	ko:K00831 serC, PSAT1; phosphoserine aminotransferase [EC:2.6.1.52]
Psang01329	ko:K13102 KIN; DNA/RNA-binding protein KIN17
Psang01332	ko:K06678 YCG1, CAPG; condensin complex subunit 3
Psang01333	ko:K14338 cypD_E, CYP102A2_3; cytochrome P450 / NADPH-cytochrome P450 reductase [EC:1.14.14.1 1.6.2.4]
Psang01336	ko:K09510 DNAJB4; DnaJ homolog subfamily B member 4
Psang01337	ko:K00706 E2.4.1.34; 1,3-beta-glucan synthase [EC:2.4.1.34]
Psang01339	ko:K03217 yidC, spoIIIJ, OXA1; preprotein translocase subunit YidC
Psang01340	ko:K02210 MCM7, CDC47; DNA replication licensing factor MCM7 [EC:3.6.4.12]
Psang01342	ko:K10401 KIF18_19; kinesin family member 18/19
Psang01343	ko:K03114 SWE1; mitosis inhibitor protein kinase SWE1 [EC:2.7.11.1]
Psang01344	ko:K01183 E3.2.1.14; chitinase [EC:3.2.1.14]
Psang01348	ko:K09104 K09104; bHLH factor, other
Psang01349	ko:K10592 HUWE1, MULE, ARF-BP1; E3 ubiquitin-protein ligase HUWE1 [EC:6.3.2.19]
Psang01350	ko:K04464 MAPK7, ERK5; mitogen-activated protein kinase 7 [EC:2.7.11.24]
Psang01351	ko:K00908 E2.7.11.17; Ca2+/calmodulin-dependent protein kinase [EC:2.7.11.17]
Psang01354	ko:K01624 FBA, fbaA; fructose-bisphosphate aldolase, class II [EC:4.1.2.13]
Psang01355	ko:K00706 E2.4.1.34; 1,3-beta-glucan synthase [EC:2.4.1.34]
Psang01356	ko:K15279 SLC35C1, FUCT1; solute carrier family 35 (GDP-fucose transporter), member C1
Psang01357	ko:K15102 SLC25A3, PHC, PIC; solute carrier family 25 (mitochondrial phosphate transporter), member 3
Psang01360	ko:K00031 IDH1, IDH2, icd; isocitrate dehydrogenase [EC:1.1.1.42]
Psang01362	ko:K12823 DDX5, DBP2; ATP-dependent RNA helicase DDX5/DBP2 [EC:3.6.4.13]
Psang01364	ko:K02930 RP-L4e, RPL4; large subunit ribosomal protein L4e
Psang01365	ko:K01899 LSC1; succinyl-CoA synthetase alpha subunit [EC:6.2.1.4 6.2.1.5]
Psang01366	ko:K00626 E2.3.1.9, atoB; acetyl-CoA C-acetyltransferase [EC:2.3.1.9]
Psang01367	ko:K14565 NOP58; nucleolar protein 58
Psang01368	ko:K09584 PDIA6, TXNDC7; protein disulfide-isomerase A6 [EC:5.3.4.1]
Psang01369	ko:K11429 SUV420H; histone-lysine N-methyltransferase SUV420H [EC:2.1.1.43]
Psang01371	ko:K10088 OS9; protein OS-9
Psang01374	ko:K02925 RP-L3e, RPL3; large subunit ribosomal protein L3e
Psang01375	ko:K15102 SLC25A3, PHC, PIC; solute carrier family 25 (mitochondrial phosphate transporter), member 3
Psang01378	ko:K03259 EIF4E; translation initiation factor 4E
Psang01380	ko:K07151 STT3; dolichyl-diphosphooligosaccharide--protein glycosyltransferase [EC:2.4.99.18]
Psang01382	ko:K01885 EARS, gltX; glutamyl-tRNA synthetase [EC:6.1.1.17]
Psang01383	ko:K13025 EIF4A3, FAL1; ATP-dependent RNA helicase [EC:3.6.4.13]
Psang01388	ko:K11839 USP8, UBP5; ubiquitin carboxyl-terminal hydrolase 8 [EC:3.1.2.15]
Psang01396	ko:K12856 PRPF8, PRP8; pre-mRNA-processing factor 8
Psang01397	ko:K06979 K06979
Psang01399	ko:K00026 MDH2; malate dehydrogenase [EC:1.1.1.37]
Psang01400	ko:K03178 UBE1, UBA1; ubiquitin-activating enzyme E1 [EC:6.3.2.19]
Psang01404	ko:K03189 ureG; urease accessory protein
Psang01405	ko:K00134 GAPDH, gapA; glyceraldehyde 3-phosphate dehydrogenase [EC:1.2.1.12]
Psang01408	ko:K01739 metB; cystathionine gamma-synthase [EC:2.5.1.48]
Psang01409	ko:K01873 VARS, valS; valyl-tRNA synthetase [EC:6.1.1.9]
Psang01411	ko:K12820 DHX15, PRP43; pre-mRNA-splicing factor ATP-dependent RNA helicase DHX15/PRP43 [EC:3.6.4.13]
Psang01412	ko:K00121 frmA, ADH5, adhC; S-(hydroxymethyl)glutathione dehydrogenase / alcohol dehydrogenase [EC:1.1.1.284 1.1.1.1]
Psang01414	ko:K03028 PSMD2, RPN1; 26S proteasome regulatory subunit N1
Psang01420	ko:K04554 UBE2J2, NCUBE2, UBC6; ubiquitin-conjugating enzyme E2 J2 [EC:6.3.2.19]
Psang01421	ko:K05767 IQGAP2_3; Ras GTPase-activating-like protein IQGAP2/3
Psang01423	ko:K11366 USP22_27_51, UBP8; ubiquitin carboxyl-terminal hydrolase 22/27/51 [EC:3.1.2.15]
Psang01424	ko:K03136 TFIIE1, GTF2E1, TFA1, tfe; transcription initiation factor TFIIE subunit alpha
Psang01427	ko:K07976 RAB; Rab family, other
Psang01429	ko:K03064 PSMC6, RPT4; 26S proteasome regulatory subunit T4
Psang01432	ko:K12581 CNOT7_8, CAF1, POP2; CCR4-NOT transcription complex subunit 7/8
Psang01433	ko:K00925 ackA; acetate kinase [EC:2.7.2.1]
Psang01434	ko:K04646 CLTC; clathrin heavy chain
Psang01443	ko:K04382 PPP2C; protein phosphatase 2 (formerly 2A), catalytic subunit [EC:3.1.3.16]
Psang01444	ko:K00698 CHS1; chitin synthase [EC:2.4.1.16]
Psang01446	ko:K11835 USP4_11_15, UBP12; ubiquitin carboxyl-terminal hydrolase 4/11/15 [EC:3.1.2.15]
Psang01448	ko:K06942 K06942
Psang01451	ko:K10352 MYH; myosin heavy chain
Psang01455	ko:K00005 E1.1.1.6, gldA; glycerol dehydrogenase [EC:1.1.1.6]
Psang01456	ko:K11808 ADE2; phosphoribosylaminoimidazole carboxylase [EC:4.1.1.21]
Psang01459	ko:K00380 cysJ; sulfite reductase (NADPH) flavoprotein alpha-component [EC:1.8.1.2]
Psang01461	ko:K08726 EPHX2; soluble epoxide hydrolase [EC:3.3.2.10]
Psang01463	ko:K13953 adhP; alcohol dehydrogenase, propanol-preferring [EC:1.1.1.1]
Psang01467	ko:K05757 ARPC1A_B; actin related protein 2/3 complex, subunit 1A/1B
Psang01468	ko:K05841 E2.4.1.173; sterol 3beta-glucosyltransferase [EC:2.4.1.173]
Psang01470	ko:K07203 FRAP; FKBP12-rapamycin complex-associated protein
Psang01471	ko:K04043 dnaK; molecular chaperone DnaK
Psang01474	ko:K08486 STX1B_2_3; syntaxin 1B/2/3
Psang01476	ko:K09175 RFXX; regulatory factor X, other
Psang01478	ko:K05275 E1.1.1.65; pyridoxine 4-dehydrogenase [EC:1.1.1.65]
Psang01480	ko:K12854 SNRNP200, BRR2; pre-mRNA-splicing helicase BRR2 [EC:3.6.4.13]
Psang01481	ko:K01166 E3.1.27.1; ribonuclease T2 [EC:3.1.27.1]
Psang01487	ko:K01112 E3.1.3.-
Psang01489	ko:K06210 NMNAT; nicotinamide mononucleotide adenylyltransferase [EC:2.7.7.1 2.7.7.18]
Psang01492	ko:K05351 E1.1.1.9; D-xylulose reductase [EC:1.1.1.9]
Psang01498	ko:K00058 serA, PHGDH; D-3-phosphoglycerate dehydrogenase [EC:1.1.1.95]
Psang01499	ko:K00801 FDFT1; farnesyl-diphosphate farnesyltransferase [EC:2.5.1.21]
Psang01505	ko:K00002 E1.1.1.2, adh; alcohol dehydrogenase (NADP+) [EC:1.1.1.2]
Psang01506	ko:K14708 SLC26A11; solute carrier family 26 (sodium-independent sulfate anion transporter), member 11
Psang01508	ko:K01835 pgm; phosphoglucomutase [EC:5.4.2.2]
Psang01514	ko:K14293 KPNB1; importin subunit beta-1
Psang01515	ko:K10575 UBE2G1, UBC7; ubiquitin-conjugating enzyme E2 G1 [EC:6.3.2.19]
Psang01516	ko:K11303 HAT1, KAT1; histone acetyltransferase 1 [EC:2.3.1.48]
Psang01517	ko:K05863 SLC25A4S, ANT; solute carrier family 25 (mitochondrial adenine nucleotide translocator), member 4/5/6/31
Psang01520	ko:K00706 E2.4.1.34; 1,3-beta-glucan synthase [EC:2.4.1.34]
Psang01523	ko:K10747 LIG1; DNA ligase 1 [EC:6.5.1.1]
Psang01525	ko:K14018 PLAA, DOA1, UFD3; phospholipase A-2-activating protein
Psang01527	ko:K13339 PEX6, PXAAA1; peroxin-6
Psang01528	ko:K15172 SUPT5H, SPT5; transcription elongation factor SPT5
Psang01532	ko:K02998 RP-SAe, RPS0; small subunit ribosomal protein SAe
Psang01533	ko:K00428 E1.11.1.5; cytochrome c peroxidase [EC:1.11.1.5]
Psang01535	ko:K08286 E2.7.11.-; protein-serine/threonine kinase [EC:2.7.11.-]
Psang01536	ko:K03011 RPB3, POLR2C; DNA-directed RNA polymerase II subunit RPB3
Psang01540	ko:K03097 CSNK2A; casein kinase II subunit alpha [EC:2.7.11.1]
Psang01542	ko:K05841 E2.4.1.173; sterol 3beta-glucosyltransferase [EC:2.4.1.173]
Psang01543	ko:K08866 TTK, MPS1; serine/threonine-protein kinase TTK/MPS1 [EC:2.7.12.1]
Psang01545	ko:K03841 FBP, fbp; fructose-1,6-bisphosphatase I [EC:3.1.3.11]
Psang01547	ko:K02732 PSMB1; 20S proteasome subunit beta 6 [EC:3.4.25.1]
Psang01551	ko:K07019 K07019
Psang01552	ko:K01262 pepP; Xaa-Pro aminopeptidase [EC:3.4.11.9]
Psang01554	ko:K01772 hemH, FECH; ferrochelatase [EC:4.99.1.1]
Psang01555	ko:K15900 KAE1, OSGEP; tRNA threonylcarbamoyladenosine biosynthesis protein
Psang01558	ko:K02429 fucP; MFS transporter, FHS family, L-fucose permease
Psang01560	ko:K03246 EIF3I; translation initiation factor 3 subunit I
Psang01563	ko:K00819 E2.6.1.13, rocD; ornithine--oxo-acid transaminase [EC:2.6.1.13]
Psang01564	ko:K02358 tuf, TUFM; elongation factor Tu
Psang01570	ko:K02146 ATPeVAC39, ATP6D; V-type H+-transporting ATPase subunit AC39 [EC:3.6.3.14]
Psang01571	ko:K12820 DHX15, PRP43; pre-mRNA-splicing factor ATP-dependent RNA helicase DHX15/PRP43 [EC:3.6.4.13]
Psang01574	ko:K01852 E5.4.99.7, LSS, ERG7; lanosterol synthase [EC:5.4.99.7]
Psang01575	ko:K12662 PRPF4, PRP4; U4/U6 small nuclear ribonucleoprotein PRP4
Psang01578	ko:K09272 SSRP1; structure-specific recognition protein 1
Psang01584	ko:K01955 carB, CPA2; carbamoyl-phosphate synthase large subunit [EC:6.3.5.5]
Psang01585	ko:K06874 K06874; zinc finger protein
Psang01587	ko:K11786 STH1_SNF2; ATP-dependent helicase STH1/SNF2 [EC:3.6.4.-]
Psang01588	ko:K03953 NDUFA9; NADH dehydrogenase (ubiquinone) 1 alpha subcomplex 9 [EC:1.6.5.3 1.6.99.3]
Psang01591	ko:K00784 rnz; ribonuclease Z [EC:3.1.26.11]
Psang01592	ko:K10773 NTH; endonuclease III [EC:4.2.99.18]
Psang01595	ko:K15289 SLC35F5; solute carrier family 35, member F5
Psang01597	ko:K02991 RP-S6e, RPS6; small subunit ribosomal protein S6e
Psang01598	ko:K13095 SF1; splicing factor 1
Psang01600	ko:K00155 E1.2.1.-
Psang01601	ko:K00958 E2.7.7.4C, met3; sulfate adenylyltransferase [EC:2.7.7.4]
Psang01609	ko:K00293 E1.5.1.10; saccharopine dehydrogenase (NADP+, L-glutamate forming) [EC:1.5.1.10]
Psang01611	ko:K07119 K07119
Psang01612	ko:K00939 E2.7.4.3, adk; adenylate kinase [EC:2.7.4.3]
Psang01615	ko:K04640 GNA; guanine nucleotide-binding protein subunit alpha, other
Psang01617	ko:K00129 E1.2.1.5; aldehyde dehydrogenase (NAD(P)+) [EC:1.2.1.5]
Psang01620	ko:K00293 E1.5.1.10; saccharopine dehydrogenase (NADP+, L-glutamate forming) [EC:1.5.1.10]
Psang01633	ko:K13577 SLC25A10, DIC; solute carrier family 25 (mitochondrial dicarboxylate transporter), member 10
Psang01634	ko:K11142 LAP3; cytosol aminopeptidase [EC:3.4.11.1 3.4.11.5]
Psang01635	ko:K02941 RP-LP0, RPLP0; large subunit ribosomal protein LP0
Psang01638	ko:K07008 DUG3; glutamine amidotransferase
Psang01639	ko:K10908 POLRMT, RPO41; DNA-directed RNA polymerase, mitochondrial [EC:2.7.7.6]
Psang01648	ko:K00968 PCYT1; choline-phosphate cytidylyltransferase [EC:2.7.7.15]
Psang01652	ko:K01210 E3.2.1.58; glucan 1,3-beta-glucosidase [EC:3.2.1.58]
Psang01655	ko:K09184 GATAF; GATA-binding protein, other eukaryote
Psang01657	ko:K12829 SF3B2, SAP145, CUS1; splicing factor 3B subunit 2
Psang01658	ko:K14713 SLC39A7, KE4, ZIP7; solute carrier family 39 (zinc transporter), member 7
Psang01672	ko:K15176 CTR9; RNA polymerase-associated protein CTR9
Psang01673	ko:K04441 P38; p38 MAP kinase [EC:2.7.11.24]
Psang01675	ko:K14753 RACK1; guanine nucleotide-binding protein subunit beta-2-like 1 protein
Psang01676	ko:K14826 FPR3_4; FK506-binding nuclear protein [EC:5.2.1.8]
Psang01678	ko:K00844 HK; hexokinase [EC:2.7.1.1]
Psang01679	ko:K01597 MVD, mvaD; diphosphomevalonate decarboxylase [EC:4.1.1.33]
Psang01680	ko:K00297 metF, MTHFR; methylenetetrahydrofolate reductase (NADPH) [EC:1.5.1.20]
Psang01684	ko:K15628 PXA; ATP-binding cassette, subfamily D (ALD), peroxisomal long-chain fatty acid import protein
Psang01685	ko:K09493 CCT1, TCP1; T-complex protein 1 subunit alpha
Psang01686	ko:K05012 CLCN3_4_5; chloride channel 3/4/5
Psang01688	ko:K00854 xylB, XYLB; xylulokinase [EC:2.7.1.17]
Psang01689	ko:K13100 CWC22; pre-mRNA-splicing factor CWC22
Psang01694	ko:K07204 RAPTOR; regulatory associated protein of mTOR
Psang01696	ko:K01939 E6.3.4.4, purA; adenylosuccinate synthase [EC:6.3.4.4]
Psang01698	ko:K08176 PHO84; MFS transporter, PHS family, inorganic phosphate transporter
Psang01700	ko:K14004 SEC13; protein transport protein SEC13
Psang01701	ko:K00480 E1.14.13.1; salicylate hydroxylase [EC:1.14.13.1]
Psang01702	ko:K00698 CHS1; chitin synthase [EC:2.4.1.16]
Psang01704	ko:K13535 CLD1; cardiolipin-specific phospholipase [EC:3.1.1.-]
Psang01705	ko:K01923 purC; phosphoribosylaminoimidazole-succinocarboxamide synthase [EC:6.3.2.6]
Psang01706	ko:K12811 DDX46, PRP5; ATP-dependent RNA helicase DDX46/PRP5 [EC:3.6.4.13]
Psang01711	ko:K01194 E3.2.1.28, treA, treF; alpha,alpha-trehalase [EC:3.2.1.28]
Psang01713	ko:K15436 TRPO3, MTR10; transportin-3
Psang01714	ko:K01687 ilvD; dihydroxy-acid dehydratase [EC:4.2.1.9]
Psang01716	ko:K01376 E3.4.22.-
Psang01718	ko:K12882 NCBP1, CBP80; nuclear cap-binding protein subunit 1
Psang01719	ko:K00698 CHS1; chitin synthase [EC:2.4.1.16]
Psang01725	ko:K06215 pdxS, pdx1; pyridoxine biosynthesis protein [EC:4.-.-.-]
Psang01729	ko:K01183 E3.2.1.14; chitinase [EC:3.2.1.14]
Psang01730	ko:K09523 DNAJC3; DnaJ homolog subfamily C member 3
Psang01731	ko:K03234 EEF2; elongation factor 2
Psang01735	ko:K02865 RP-L10Ae, RPL10A; large subunit ribosomal protein L10Ae
Psang01737	ko:K00916 CTK1; CTD kinase subunit alpha [EC:2.7.11.22 2.7.11.23]
Psang01738	ko:K10258 TER, TSC13, CER10; very-long-chain enoyl-CoA reductase [EC:1.3.1.93]
Psang01742	ko:K12897 TRA2; transformer-2 protein
Psang01744	ko:K00931 proB; glutamate 5-kinase [EC:2.7.2.11]
Psang01745	ko:K11290 SET, TAF1, I2PP2A; template-activating factor I
Psang01750	ko:K01613 psd, PISD; phosphatidylserine decarboxylase [EC:4.1.1.65]
Psang01752	ko:K08286 E2.7.11.-; protein-serine/threonine kinase [EC:2.7.11.-]
Psang01753	ko:K00052 leuB; 3-isopropylmalate dehydrogenase [EC:1.1.1.85]
Psang01757	ko:K11319 ING3; inhibitor of growth protein 3
Psang01760	ko:K12828 SF3B1, SAP155; splicing factor 3B subunit 1
Psang01762	ko:K00826 E2.6.1.42, ilvE; branched-chain amino acid aminotransferase [EC:2.6.1.42]
Psang01763	ko:K00384 E1.8.1.9, trxB; thioredoxin reductase (NADPH) [EC:1.8.1.9]
Psang01764	ko:K12600 SKI3, TTC37; superkiller protein 3
Psang01765	ko:K00814 GPT, ALT; alanine transaminase [EC:2.6.1.2]
Psang01766	ko:K07034 K07034
Psang01767	ko:K00100 E1.1.1.-
Psang01769	ko:K00856 E2.7.1.20, ADK; adenosine kinase [EC:2.7.1.20]
Psang01774	ko:K12571 PAN2; PAB-dependent poly(A)-specific ribonuclease subunit 2 [EC:3.1.13.4]
Psang01776	ko:K00643 E2.3.1.37, ALAS; 5-aminolevulinate synthase [EC:2.3.1.37]
Psang01778	ko:K16055 TPS; trehalose 6-phosphate synthase/phosphatase [EC:2.4.1.15 3.1.3.12]
Psang01779	ko:K00624 E2.3.1.7; carnitine O-acetyltransferase [EC:2.3.1.7]
Psang01781	ko:K12176 COPS2, CSN2, TRIP15; COP9 signalosome complex subunit 2
Psang01785	ko:K11262 ACAC; acetyl-CoA carboxylase / biotin carboxylase [EC:6.4.1.2 6.3.4.14]
Psang01787	ko:K00463 INDO; indoleamine 2,3-dioxygenase [EC:1.13.11.52]
Psang01789	ko:K00252 GCDH, gcdH; glutaryl-CoA dehydrogenase [EC:1.3.8.6]
Psang01796	ko:K05658 ABCB1; ATP-binding cassette, subfamily B (MDR/TAP), member 1
Psang01805	ko:K11984 SART1, HAF, SNU66; U4/U6.U5 tri-snRNP-associated protein 1
Psang01808	ko:K11400 ARP4; actin-related protein 4
Psang01809	ko:K07973 GNG; guanine nucleotide-binding protein subunit gamma, other
Psang01811	ko:K04640 GNA; guanine nucleotide-binding protein subunit alpha, other
Psang01814	ko:K09051 SKO1, ATF1, PCR1; ATF/CREB family transcription factor
Psang01815	ko:K03139 TFIIF2, GTF2F2, TFG2; transcription initiation factor TFIIF subunit beta [EC:3.6.4.12]
Psang01818	ko:K06111 EXOC4, SEC8L1; exocyst complex component 4
Psang01821	ko:K05275 E1.1.1.65; pyridoxine 4-dehydrogenase [EC:1.1.1.65]
Psang01822	ko:K13237 DECR2; peroxisomal 2,4-dienoyl-CoA reductase [EC:1.3.1.34]
Psang01824	ko:K11665 INO80, INOC1; DNA helicase INO80 [EC:3.6.4.12]
Psang01828	ko:K07393 ECM4; putative glutathione S-transferase
Psang01835	ko:K03265 ETF1, ERF1; peptide chain release factor subunit 1
Psang01836	ko:K10416 DYNC1LI, DNCLI; dynein light intermediate chain 1, cytosolic
Psang01838	ko:K15117 SLC25A34_35, OAC1; solute carrier family 25, member 34/35
Psang01839	ko:K10967 KTR1_3; alpha 1,2-mannosyltransferase [EC:2.4.1.-]
Psang01846	ko:K13093 HTATSF1; HIV Tat-specific factor 1
Psang01847	ko:K14688 SLC30A1, ZNT1; solute carrier family 30 (zinc transporter), member 1
Psang01850	ko:K01653 E2.2.1.6S, ilvH, ilvN; acetolactate synthase I/III small subunit [EC:2.2.1.6]
Psang01853	ko:K01869 LARS, leuS; leucyl-tRNA synthetase [EC:6.1.1.4]
Psang01854	ko:K01166 E3.1.27.1; ribonuclease T2 [EC:3.1.27.1]
Psang01856	ko:K01620 ltaE; threonine aldolase [EC:4.1.2.5]
Psang01857	ko:K01176 E3.2.1.1, amyA, malS; alpha-amylase [EC:3.2.1.1]
Psang01859	ko:K08150 SLC2A13, ITR; MFS transporter, SP family, solute carrier family 2 (myo-inositol transporter), member 13
Psang01860	ko:K15463 K15463, RIT1; tRNA A64-2'-O-ribosylphosphate transferase [EC:2.4.2.-]
Psang01861	ko:K00565 RNMT; mRNA (guanine-N7-)-methyltransferase [EC:2.1.1.56]
Psang01865	ko:K03237 EIF2S1; translation initiation factor 2 subunit 1
Psang01866	ko:K03320 amt, AMT, MEP; ammonium transporter, Amt family
Psang01880	ko:K01648 ACLY; ATP citrate lyase [EC:2.3.3.8]
Psang01884	ko:K07511 ECHS1; enoyl-CoA hydratase [EC:4.2.1.17]
Psang01886	ko:K03361 CDC4; F-box and WD-40 domain protein CDC4
Psang01887	ko:K03861 PIGP, GPI19, DSCR5; phosphatidylinositol glycan, class P
Psang01888	ko:K11593 ELF2C; eukaryotic translation initiation factor 2C
Psang01890	ko:K13289 CTSA; cathepsin A (carboxypeptidase C) [EC:3.4.16.5]
Psang01897	ko:K03239 EIF2B1; translation initiation factor eIF-2B subunit alpha
Psang01899	ko:K04043 dnaK; molecular chaperone DnaK
Psang01900	ko:K01807 rpiA; ribose 5-phosphate isomerase A [EC:5.3.1.6]
Psang01904	ko:K01955 carB, CPA2; carbamoyl-phosphate synthase large subunit [EC:6.3.5.5]
Psang01905	ko:K12666 OST1, RPN1; oligosaccharyltransferase complex subunit alpha (ribophorin I)
Psang01906	ko:K01969 E6.4.1.4B; 3-methylcrotonyl-CoA carboxylase beta subunit [EC:6.4.1.4]
Psang01909	ko:K03120 TBP, tbp; transcription initiation factor TFIID TATA-box-binding protein
Psang01911	ko:K10599 PRPF19, PRP19; pre-mRNA-processing factor 19 [EC:6.3.2.19]
Psang01912	ko:K00344 E1.6.5.5, qor; NADPH2:quinone reductase [EC:1.6.5.5]
Psang01913	ko:K00311 E1.5.5.1, etf; electron-transferring-flavoprotein dehydrogenase [EC:1.5.5.1]
Psang01915	ko:K14553 UTP18; U3 small nucleolar RNA-associated protein 18
Psang01916	ko:K09497 CCT5; T-complex protein 1 subunit epsilon
Psang01917	ko:K14563 NOP1, FBL; rRNA 2'-O-methyltransferase fibrillarin [EC:2.1.1.-]
Psang01918	ko:K12659 ARG56; N-acetyl-gamma-glutamyl-phosphate reductase / acetylglutamate kinase [EC:1.2.1.38 2.7.2.8]
Psang01923	ko:K00344 E1.6.5.5, qor; NADPH2:quinone reductase [EC:1.6.5.5]
Psang01925	ko:K06027 NSF; vesicle-fusing ATPase [EC:3.6.4.6]
Psang01927	ko:K09051 SKO1, ATF1, PCR1; ATF/CREB family transcription factor
Psang01929	ko:K03124 TFIIB, GTF2B, SUA7, tfb; transcription initiation factor TFIIB
Psang01932	ko:K05610 UCHL5, UCH37; ubiquitin carboxyl-terminal hydrolase L5 [EC:3.4.19.12]
Psang01933	ko:K01885 EARS, gltX; glutamyl-tRNA synthetase [EC:6.1.1.17]
Psang01934	ko:K01950 E6.3.5.1, NADSYN1, QNS1, nadE; NAD+ synthase (glutamine-hydrolysing) [EC:6.3.5.1]
Psang01935	ko:K01768 E4.6.1.1; adenylate cyclase [EC:4.6.1.1]
Psang01936	ko:K15109 SLC25A20_29, CACT, CACL, CRC1; solute carrier family 25 (mitochondrial carnitine/acylcarnitine transporter), member 20/29
Psang01937	ko:K15100 SLC25A1, CTP; solute carrier family 25 (mitochondrial citrate transporter), member 1
Psang01940	ko:K12274 SEC72; translocation protein SEC72
Psang01943	ko:K01528 DNM; dynamin GTPase [EC:3.6.5.5]
Psang01951	ko:K00344 E1.6.5.5, qor; NADPH2:quinone reductase [EC:1.6.5.5]
Psang01952	ko:K11650 SMARCD; SWI/SNF-related matrix-associated actin-dependent regulator of chromatin subfamily D
Psang01955	ko:K11228 STE11; mitogen-activated protein kinase kinase kinase [EC:2.7.11.1]
Psang01956	ko:K01768 E4.6.1.1; adenylate cyclase [EC:4.6.1.1]
Psang01959	ko:K02932 RP-L5e, RPL5; large subunit ribosomal protein L5e
Psang01963	ko:K01379 CTSD; cathepsin D [EC:3.4.23.5]
Psang01964	ko:K08832 SRPK3, STK23; serine/threonine-protein kinase SRPK3 [EC:2.7.11.1]
Psang01965	ko:K14005 SEC31; protein transport protein SEC31
Psang01966	ko:K11788 ADE5; phosphoribosylamine--glycine ligase / phosphoribosylformylglycinamidine cyclo-ligase [EC:6.3.4.13 6.3.3.1]
Psang01967	ko:K00111 glpA, glpD; glycerol-3-phosphate dehydrogenase [EC:1.1.5.3]
Psang01968	ko:K14006 SEC23; protein transport protein SEC23
Psang01969	ko:K12819 SLU7; pre-mRNA-processing factor SLU7
Psang01972	ko:K02736 PSMB4; 20S proteasome subunit beta 7 [EC:3.4.25.1]
Psang01975	ko:K00059 fabG; 3-oxoacyl-[acyl-carrier protein] reductase [EC:1.1.1.100]
Psang01976	ko:K11675 IES1; Ino eighty subunit 1
Psang01979	ko:K13830 ARO1; pentafunctional AROM polypeptide [EC:4.2.3.4 4.2.1.10 1.1.1.25 2.7.1.71 2.5.1.19]
Psang01980	ko:K00012 UGDH, ugd; UDPglucose 6-dehydrogenase [EC:1.1.1.22]
Psang01982	ko:K14538 NUG1, GNL3; nuclear GTP-binding protein
Psang01985	ko:K06655 PHO85; negative regulator of the PHO system [EC:2.7.11.22]
Psang01986	ko:K12878 THOC1; THO complex subunit 1
Psang01988	ko:K07952 ARFRP1; ADP-ribosylation factor related protein 1
Psang01991	ko:K15601 KDM3; lysine-specific demethylase 3 [EC:1.14.11.-]
Psang01992	ko:K13289 CTSA; cathepsin A (carboxypeptidase C) [EC:3.4.16.5]
Psang01993	ko:K00235 SDHB, SDH2; succinate dehydrogenase (ubiquinone) iron-sulfur subunit [EC:1.3.5.1]
Psang01996	ko:K06666 TUP1; glucose repression regulatory protein TUP1
Psang01997	ko:K01836 E5.4.2.3; phosphoacetylglucosamine mutase [EC:5.4.2.3]
Psang02000	ko:K12824 TCERG1, CA150; transcription elongation regulator 1
Psang02002	ko:K08874 TRRAP; transformation/transcription domain-associated protein
Psang02004	ko:K10436 MAPRE; microtubule-associated protein, RP/EB family
Psang02006	ko:K13343 PEX14; peroxin-14
Psang02008	ko:K03257 EIF4A; translation initiation factor 4A
Psang02009	ko:K06062 PCAF, KAT2, GCN5; histone acetyltransferase [EC:2.3.1.48]
Psang02011	ko:K03002 RPA2, POLR1B; DNA-directed RNA polymerase I subunit RPA2 [EC:2.7.7.6]
Psang02013	ko:K01426 E3.5.1.4, amiE; amidase [EC:3.5.1.4]
Psang02016	ko:K00784 rnz; ribonuclease Z [EC:3.1.26.11]
Psang02019	ko:K11422 SETD1, SET1; histone-lysine N-methyltransferase SETD1 [EC:2.1.1.43]
Psang02020	ko:K02985 RP-S3e, RPS3; small subunit ribosomal protein S3e
Psang02022	ko:K04409 PAK1; p21-activated kinase 1 [EC:2.7.11.1]
Psang02023	ko:K12670 WBP1; oligosaccharyltransferase complex subunit beta
Psang02026	ko:K14815 MRT4; mRNA turnover protein 4
Psang02027	ko:K10246 ELO3; fatty acid elongase 3 [EC:2.3.1.199]
Psang02029	ko:K15113 SLC25A28_37, MFRN; solute carrier family 25 (mitochondrial iron transporter), member 28/37
Psang02034	ko:K00627 DLAT, aceF, pdhC; pyruvate dehydrogenase E2 component (dihydrolipoamide acetyltransferase) [EC:2.3.1.12]
Psang02038	ko:K15116 SLC25A33_36, RIM2; solute carrier family 25, member 33/36
Psang02039	ko:K02984 RP-S3Ae, RPS3A; small subunit ribosomal protein S3Ae
Psang02041	ko:K01092 E3.1.3.25, IMPA, suhB; myo-inositol-1(or 4)-monophosphatase [EC:3.1.3.25]
Psang02044	ko:K01061 E3.1.1.45; carboxymethylenebutenolidase [EC:3.1.1.45]
Psang02048	ko:K02981 RP-S2e, RPS2; small subunit ribosomal protein S2e
Psang02049	ko:K01379 CTSD; cathepsin D [EC:3.4.23.5]
Psang02052	ko:K14293 KPNB1; importin subunit beta-1
Psang02053	ko:K10590 TRIP12; E3 ubiquitin-protein ligase TRIP12 [EC:6.3.2.19]
Psang02054	ko:K08592 SENP1; sentrin-specific protease 1 [EC:3.4.22.68]
Psang02055	ko:K00838 ARO8; aromatic amino acid aminotransferase I [EC:2.6.1.57 2.6.1.27 2.6.1.5]
Psang02056	ko:K03130 TAF5; transcription initiation factor TFIID subunit 5
Psang02060	ko:K15027 EIF2D; translation initiation factor 2D
Psang02064	ko:K05994 E3.4.11.10; bacterial leucyl aminopeptidase [EC:3.4.11.10]
Psang02065	ko:K01529 E3.6.1.-
Psang02066	ko:K10352 MYH; myosin heavy chain
Psang02069	ko:K11131 DKC1, NOLA4, CBF5; H/ACA ribonucleoprotein complex subunit 4 [EC:5.4.99.-]
Psang02070	ko:K00654 E2.3.1.50; serine palmitoyltransferase [EC:2.3.1.50]
Psang02071	ko:K03441 GLP-F; aquaglyceroporin related protein, other eukaryote
Psang02073	ko:K08852 ERN1; serine/threonine-protein kinase/endoribonuclease IRE1 [EC:2.7.11.1 3.1.26.-]
Psang02074	ko:K14558 PWP2, UTP1; periodic tryptophan protein 2
Psang02075	ko:K03327 TC.MATE, SLC47A, norM, mdtK, dinF; multidrug resistance protein, MATE family
Psang02077	ko:K09140 TSR3; pre-rRNA-processing protein TSR3
Psang02078	ko:K01802 E5.2.1.8; peptidylprolyl isomerase [EC:5.2.1.8]
Psang02080	ko:K09274 K09274; HMG box factor, other
Psang02082	ko:K11415 SIRT5, SIR2L5; NAD-dependent deacetylase sirtuin 5 [EC:3.5.1.-]
Psang02084	ko:K13721 APE2; aminopeptidase 2 [EC:3.4.11.-]
Psang02085	ko:K01733 thrC; threonine synthase [EC:4.2.3.1]
Psang02087	ko:K12870 ISY1; pre-mRNA-splicing factor ISY1
Psang02088	ko:K12178 COPS4, CSN4; COP9 signalosome complex subunit 4
Psang02090	ko:K15115 SLC25A32, MFT; solute carrier family 25 (mitochondrial folate transporter), member 32
Psang02092	ko:K02179 BUB2; cell cycle arrest protein BUB2
Psang02093	ko:K15414 C1QBP; complement component 1 Q subcomponent-binding protein, mitochondrial
Psang02095	ko:K08850 AURKX; aurora kinase, other [EC:2.7.11.1]
Psang02096	ko:K01210 E3.2.1.58; glucan 1,3-beta-glucosidase [EC:3.2.1.58]
Psang02099	ko:K03033 PSMD3, RPN3; 26S proteasome regulatory subunit N3
Psang02101	ko:K03035 PSMD12, RPN5; 26S proteasome regulatory subunit N5
Psang02103	ko:K03107 SRP68; signal recognition particle subunit SRP68
Psang02106	ko:K13507 GAT; glycerol-3-phosphate O-acyltransferase / dihydroxyacetone phosphate acyltransferase [EC:2.3.1.15 2.3.1.42]
Psang02108	ko:K03141 TFIIH1, GTF2H1, TFB1; transcription initiation factor TFIIH subunit 1
Psang02110	ko:K03936 NDUFS3; NADH dehydrogenase (ubiquinone) Fe-S protein 3 [EC:1.6.5.3 1.6.99.3]
Psang02111	ko:K14765 NGDN, LCP5; U3 small nucleolar ribonucleoprotein protein LCP5
Psang02112	ko:K03037 PSMD6, RPN7; 26S proteasome regulatory subunit N7
Psang02113	ko:K15296 NAPA, SNAPA, SEC17; alpha-soluble NSF attachment protein
Psang02115	ko:K03245 EIF3J; translation initiation factor 3 subunit J
Psang02117	ko:K03781 katE, CAT, catB, srpA; catalase [EC:1.11.1.6]
Psang02118	ko:K13953 adhP; alcohol dehydrogenase, propanol-preferring [EC:1.1.1.1]
Psang02120	ko:K02725 PSMA1; 20S proteasome subunit alpha 6 [EC:3.4.25.1]
Psang02121	ko:K14411 MSI; RNA-binding protein Musashi
Psang02122	ko:K06660 CDC5; cell cycle serine/threonine-protein kinase CDC5/MSD2 [EC:2.7.11.21]
Psang02123	ko:K01301 E3.4.17.21; glutamate carboxypeptidase II [EC:3.4.17.21]
Psang02126	ko:K01939 E6.3.4.4, purA; adenylosuccinate synthase [EC:6.3.4.4]
Psang02127	ko:K01885 EARS, gltX; glutamyl-tRNA synthetase [EC:6.1.1.17]
Psang02131	ko:K08955 YME1; ATP-dependent metalloprotease [EC:3.4.24.-]
Psang02133	ko:K01872 AARS, alaS; alanyl-tRNA synthetase [EC:6.1.1.7]
Psang02140	ko:K09584 PDIA6, TXNDC7; protein disulfide-isomerase A6 [EC:5.3.4.1]
Psang02143	ko:K01230 MAN1; mannosyl-oligosaccharide alpha-1,2-mannosidase [EC:3.2.1.113]
Psang02145	ko:K14676 NTE, NRE; lysophospholipid hydrolase [EC:3.1.1.5]
Psang02147	ko:K08900 BCS1; mitochondrial chaperone BCS1
Psang02150	ko:K12860 CDC5L, CDC5, CEF1; pre-mRNA-splicing factor CDC5/CEF1
Psang02151	ko:K03243 EIF5B; translation initiation factor 5B
Psang02156	ko:K08853 AAK; AP2-associated kinase [EC:2.7.11.1]
Psang02158	ko:K07393 ECM4; putative glutathione S-transferase
Psang02160	ko:K01426 E3.5.1.4, amiE; amidase [EC:3.5.1.4]
Psang02162	ko:K01228 GCS1; mannosyl-oligosaccharide glucosidase [EC:3.2.1.106]
Psang02163	ko:K03846 ALG9; alpha-1,2-mannosyltransferase [EC:2.4.1.259 2.4.1.261]
Psang02164	ko:K12860 CDC5L, CDC5, CEF1; pre-mRNA-splicing factor CDC5/CEF1
Psang02165	ko:K07974 RAS; Ras family, other
Psang02167	ko:K13354 SLC25A17, PMP34; solute carrier family 25 (peroxisomal adenine nucleotide transporter), member 17
Psang02170	ko:K01698 hemB, ALAD; porphobilinogen synthase [EC:4.2.1.24]
Psang02172	ko:K09531 DNAJC11; DnaJ homolog subfamily C member 11
Psang02173	ko:K11684 BDF1; bromodomain-containing factor 1
Psang02174	ko:K11801 WDR23; WD repeat-containing protein 23
Psang02175	ko:K01551 arsA, ASNA1; arsenite-transporting ATPase [EC:3.6.3.16]
Psang02178	ko:K02937 RP-L7e, RPL7; large subunit ribosomal protein L7e
Psang02182	ko:K08139 HXT; MFS transporter, SP family, sugar:H+ symporter
Psang02184	ko:K15083 RAD16; DNA repair protein RAD16
Psang02185	ko:K06287 maf; septum formation protein
Psang02186	ko:K15110 SLC25A21, ODC; solute carrier family 25 (mitochondrial 2-oxodicarboxylate transporter), member 21
Psang02187	ko:K08675 PRSS15, PIM1; Lon-like ATP-dependent protease [EC:3.4.21.-]
Psang02189	ko:K02726 PSMA2; 20S proteasome subunit alpha 2 [EC:3.4.25.1]
Psang02191	ko:K05019 CLNS1A; chloride channel, nucleotide-sensitive, 1A
Psang02192	ko:K06676 BRRN1, BRN1, CAPH; condensin complex subunit 2
Psang02193	ko:K08294 MKK1_2; mitogen-activated protein kinase kinase [EC:2.7.12.2]
Psang02194	ko:K12399 AP3S; AP-3 complex subunit sigma
Psang02198	ko:K09184 GATAF; GATA-binding protein, other eukaryote
Psang02204	ko:K09496 CCT4; T-complex protein 1 subunit delta
Psang02210	ko:K09008 K09008; hypothetical protein
Psang02212	ko:K00101 E1.1.2.3, lldD; L-lactate dehydrogenase (cytochrome) [EC:1.1.2.3]
Psang02214	ko:K00133 asd; aspartate-semialdehyde dehydrogenase [EC:1.2.1.11]
Psang02217	ko:K02938 RP-L8e, RPL8; large subunit ribosomal protein L8e
Psang02218	ko:K00288 MTHFD; methylenetetrahydrofolate dehydrogenase (NADP+) / methenyltetrahydrofolate cyclohydrolase / formyltetrahydrofolate synthetase [EC:1.5.1.5 3.5.4.9 6.3.4.3]
Psang02220	ko:K07976 RAB; Rab family, other
Psang02223	ko:K05610 UCHL5, UCH37; ubiquitin carboxyl-terminal hydrolase L5 [EC:3.4.19.12]
Psang02227	ko:K12856 PRPF8, PRP8; pre-mRNA-processing factor 8
Psang02231	ko:K01386 E3.4.23.-
Psang02232	ko:K12669 OST3, OST6; oligosaccharyltransferase complex subunit gamma
Psang02234	ko:K01892 HARS, hisS; histidyl-tRNA synthetase [EC:6.1.1.21]
Psang02235	ko:K00030 IDH3; isocitrate dehydrogenase (NAD+) [EC:1.1.1.41]
Psang02242	ko:K12821 PRPF40, PRP40; pre-mRNA-processing factor 40
Psang02243	ko:K14863 YTM1, WDR12; ribosome biogenesis protein YTM1
Psang02245	ko:K11292 SUPT6H, SPT6; transcription elongation factor SPT6
Psang02246	ko:K14842 NSA2; ribosome biogenesis protein NSA2
Psang02253	ko:K12346 SMF; metal iron transporter
Psang02254	ko:K03262 EIF5; translation initiation factor 5
Psang02256	ko:K01476 E3.5.3.1, rocF, arg; arginase [EC:3.5.3.1]
Psang02259	ko:K00100 E1.1.1.-
Psang02262	ko:K00326 E1.6.2.2; cytochrome-b5 reductase [EC:1.6.2.2]
Psang02263	ko:K03248 EIF3G; translation initiation factor 3 subunit G
Psang02266	ko:K03105 SRP19; signal recognition particle subunit SRP19
Psang02270	ko:K01858 E5.5.1.4, INO1; myo-inositol-1-phosphate synthase [EC:5.5.1.4]
Psang02271	ko:K00166 E1.2.4.4A, bkdA1; 2-oxoisovalerate dehydrogenase E1 component, alpha subunit [EC:1.2.4.4]
Psang02279	ko:K12585 DIS3, RRP44; exosome complex exonuclease DIS3/RRP44 [EC:3.1.13.-]
Psang02281	ko:K15920 XYL4; beta-D-xylosidase 4 [EC:3.2.1.37]
Psang02282	ko:K10253 K10253; DOPA 4,5-dioxygenase [EC:1.14.99.-]
Psang02284	ko:K11835 USP4_11_15, UBP12; ubiquitin carboxyl-terminal hydrolase 4/11/15 [EC:3.1.2.15]
Psang02286	ko:K01792 E5.1.3.15; glucose-6-phosphate 1-epimerase [EC:5.1.3.15]
Psang02288	ko:K01873 VARS, valS; valyl-tRNA synthetase [EC:6.1.1.9]
Psang02291	ko:K01103 PFKFB; 6-phosphofructo-2-kinase / fructose-2,6-bisphosphatase [EC:2.7.1.105 3.1.3.46]
Psang02293	ko:K07897 RAB7A; Ras-related protein Rab-7A
Psang02295	ko:K14209 SLC36A, PAT; solute carrier family 36 (proton-coupled amino acid transporter)
Psang02297	ko:K05658 ABCB1; ATP-binding cassette, subfamily B (MDR/TAP), member 1
Psang02298	ko:K14541 DUR1; urea carboxylase / allophanate hydrolase [EC:6.3.4.6 3.5.1.54]
Psang02303	ko:K04536 GNB1; guanine nucleotide-binding protein G(I)/G(S)/G(T) subunit beta-1
Psang02306	ko:K13800 CMPK1, UMPK; UMP-CMP kinase [EC:2.7.4.- 2.7.4.14]
Psang02310	ko:K10908 POLRMT, RPO41; DNA-directed RNA polymerase, mitochondrial [EC:2.7.7.6]
Psang02311	ko:K14819 DUSP12, YVH1; dual specificity phosphatase 12 [EC:3.1.3.16 3.1.3.48]
Psang02320	ko:K07977 ARF; Arf/Sar family, other
Psang02324	ko:K07204 RAPTOR; regulatory associated protein of mTOR
Psang02325	ko:K03133 TAF9B, TAF9; transcription initiation factor TFIID subunit 9B
Psang02328	ko:K03256 TRM6, GCD10; tRNA (adenine-N(1)-)-methyltransferase non-catalytic subunit
Psang02329	ko:K01870 IARS, ileS; isoleucyl-tRNA synthetase [EC:6.1.1.5]
Psang02337	ko:K13431 SRPR; signal recognition particle receptor subunit alpha
Psang02346	ko:K05727 DOCK3_4_5; dedicator of cytokinesis 3/4/5
Psang02347	ko:K02541 MCM3; DNA replication licensing factor MCM3 [EC:3.6.4.12]
Psang02348	ko:K16365 SGTA; small glutamine-rich tetratricopeptide repeat-containing protein alpha
Psang02353	ko:K08869 ADCK, ABC1; aarF domain-containing kinase
Psang02356	ko:K00288 MTHFD; methylenetetrahydrofolate dehydrogenase (NADP+) / methenyltetrahydrofolate cyclohydrolase / formyltetrahydrofolate synthetase [EC:1.5.1.5 3.5.4.9 6.3.4.3]
Psang02357	ko:K04798 pfdB, PFDN6; prefoldin beta subunit
Psang02361	ko:K16466 CETN3; centrin-3
Psang02365	ko:K08488 STX7; syntaxin 7
Psang02368	ko:K01890 FARSB, pheT; phenylalanyl-tRNA synthetase beta chain [EC:6.1.1.20]
Psang02369	ko:K01046 E3.1.1.3; triacylglycerol lipase [EC:3.1.1.3]
Psang02373	ko:K15072 SAF1; SCF-associated factor 1
Psang02374	ko:K00227 SC5DL, ERG3; lathosterol oxidase [EC:1.14.21.6]
Psang02376	ko:K14816 REI1; pre-60S factor REI1
Psang02378	ko:K00290 LYS1; saccharopine dehydrogenase (NAD+, L-lysine forming) [EC:1.5.1.7]
Psang02381	ko:K07562 NMD3; nonsense-mediated mRNA decay protein 3
Psang02382	ko:K01113 phoD; alkaline phosphatase D [EC:3.1.3.1]
Psang02388	ko:K07976 RAB; Rab family, other
Psang02389	ko:K01210 E3.2.1.58; glucan 1,3-beta-glucosidase [EC:3.2.1.58]
Psang02390	ko:K11826 AP2M1; AP-2 complex subunit mu-1
Psang02391	ko:K14774 UTP25, DEF; U3 small nucleolar RNA-associated protein 25
Psang02394	ko:K01593 DDC; aromatic-L-amino-acid decarboxylase [EC:4.1.1.28]
Psang02395	ko:K01754 E4.3.1.19, ilvA, tdcB; threonine dehydratase [EC:4.3.1.19]
Psang02401	ko:K15109 SLC25A20_29, CACT, CACL, CRC1; solute carrier family 25 (mitochondrial carnitine/acylcarnitine transporter), member 20/29
Psang02405	ko:K13348 MPV17; protein Mpv17
Psang02406	ko:K12608 CAF16; CCR4-NOT complex subunit CAF16
Psang02407	ko:K02934 RP-L6e, RPL6; large subunit ribosomal protein L6e
Psang02408	ko:K00143 LYS2; L-aminoadipate-semialdehyde dehydrogenase [EC:1.2.1.31]
Psang02409	ko:K15196 BRF1, GTF3B; transcription factor IIIB 90 kDa subunit
Psang02410	ko:K02882 RP-L18Ae, RPL18A; large subunit ribosomal protein L18Ae
Psang02411	ko:K02926 RP-L4, rplD; large subunit ribosomal protein L4
Psang02416	ko:K01210 E3.2.1.58; glucan 1,3-beta-glucosidase [EC:3.2.1.58]
Psang02418	ko:K06890 K06890
Psang02419	ko:K11367 CHD1; chromodomain-helicase-DNA-binding protein 1 [EC:3.6.4.12]
Psang02420	ko:K04712 DEGS; sphingolipid delta-4 desaturase [EC:1.14.-.-]
Psang02421	ko:K16055 TPS; trehalose 6-phosphate synthase/phosphatase [EC:2.4.1.15 3.1.3.12]
Psang02423	ko:K01599 hemE, UROD; uroporphyrinogen decarboxylase [EC:4.1.1.37]
Psang02424	ko:K01265 E3.4.11.18, map; methionyl aminopeptidase [EC:3.4.11.18]
Psang02429	ko:K03469 E3.1.26.4A, RNASEH1, rnhA; ribonuclease HI [EC:3.1.26.4]
Psang02432	ko:K09650 PARL, PSARL, PCP1; rhomboid-like protein [EC:3.4.21.105]
Psang02433	ko:K02727 PSMA3; 20S proteasome subunit alpha 7 [EC:3.4.25.1]
Psang02435	ko:K12881 THOC4, ALY; THO complex subunit 4
Psang02436	ko:K04640 GNA; guanine nucleotide-binding protein subunit alpha, other
Psang02437	ko:K00486 KMO; kynurenine 3-monooxygenase [EC:1.14.13.9]
Psang02440	ko:K15306 RANBP1; Ran-binding protein 1
Psang02441	ko:K02220 CLB1_2; G2/mitotic-specific cyclin 1/2
Psang02447	ko:K11359 SPT7; transcriptional activator SPT7
Psang02448	ko:K15445 TRM10, RG9MTD2; tRNA (guanine9-N1)-methyltransferase [EC:2.1.1.221]
Psang02450	ko:K10418 DYNLL; dynein light chain LC8-type
Psang02453	ko:K00797 speE, SRM; spermidine synthase [EC:2.5.1.16]
Psang02462	ko:K01262 pepP; Xaa-Pro aminopeptidase [EC:3.4.11.9]
Psang02463	ko:K15029 EIF3L; translation initiation factor 3 subunit L
Psang02464	ko:K13996 EPS1; protein disulfide-isomerase [EC:5.3.4.1]
Psang02466	ko:K06116 GPP1; glycerol 3-phosphatase 1 [EC:3.1.3.21]
Psang02468	ko:K01952 purL, PFAS; phosphoribosylformylglycinamidine synthase [EC:6.3.5.3]
Psang02470	ko:K02127 ATPeF0B, ATP5F1; F-type H+-transporting ATPase subunit b [EC:3.6.3.14]
Psang02473	ko:K08333 PIK3R4, VPS15; phosphoinositide-3-kinase, regulatory subunit 4, p150 [EC:2.7.11.1]
Psang02474	ko:K01173 ENDOG; endonuclease G, mitochondrial
Psang02478	ko:K03809 wrbA; Trp repressor binding protein
Psang02485	ko:K00658 DLST, sucB; 2-oxoglutarate dehydrogenase E2 component (dihydrolipoamide succinyltransferase) [EC:2.3.1.61]
Psang02487	ko:K02995 RP-S8e, RPS8; small subunit ribosomal protein S8e
Psang02491	ko:K02956 RP-S15, rpsO; small subunit ribosomal protein S15
Psang02492	ko:K00167 E1.2.4.4B, bkdA2; 2-oxoisovalerate dehydrogenase E1 component, beta subunit [EC:1.2.4.4]
Psang02495	ko:K09250 CNBP; cellular nucleic acid-binding protein
Psang02497	ko:K05349 bglX; beta-glucosidase [EC:3.2.1.21]
Psang02507	ko:K07300 chaA, CAX; Ca2+:H+ antiporter
Psang02509	ko:K04799 FEN1, RAD2; flap endonuclease-1 [EC:3.-.-.-]
Psang02512	ko:K01953 asnB, ASNS; asparagine synthase (glutamine-hydrolysing) [EC:6.3.5.4]
Psang02516	ko:K04640 GNA; guanine nucleotide-binding protein subunit alpha, other
Psang02518	ko:K11566 ASK1; DASH complex subunit ASK1
Psang02520	ko:K11806 WDSOF1; WD repeat and SOF domain-containing protein 1
Psang02521	ko:K10424 DCTN2; dynactin 2
Psang02522	ko:K03254 EIF3A; translation initiation factor 3 subunit A
Psang02523	ko:K13179 DDX18, HAS1; ATP-dependent RNA helicase DDX18/HAS1 [EC:3.6.4.13]
Psang02543	ko:K07195 EXOC7, EXO70; exocyst complex component 7
Psang02545	ko:K03521 fixA, etfB; electron transfer flavoprotein beta subunit
Psang02547	ko:K10808 RRM2; ribonucleoside-diphosphate reductase subunit M2 [EC:1.17.4.1]
Psang02553	ko:K08967 mtnD, mtnZ, ADI1; 1,2-dihydroxy-3-keto-5-methylthiopentene dioxygenase [EC:1.13.11.53 1.13.11.54]
Psang02554	ko:K14552 NAN1, UTP17, WDR75; NET1-associated nuclear protein 1 (U3 small nucleolar RNA-associated protein 17)
Psang02558	ko:K04627 STE3; pheromone a factor receptor
Psang02561	ko:K06867 K06867
Psang02564	ko:K00365 E1.7.3.3; urate oxidase [EC:1.7.3.3]
Psang02566	ko:K15732 CTDP1, FCP1; RNA polymerase II subunit A C-terminal domain phosphatase [EC:3.1.3.16]
Psang02570	ko:K10134 EI24; etoposide-induced 2.4 mRNA
Psang02571	ko:K02737 PSMB5; 20S proteasome subunit beta 5 [EC:3.4.25.1]
Psang02573	ko:K06654 PHO80; phosphate system cyclin PHO80
Psang02574	ko:K01869 LARS, leuS; leucyl-tRNA synthetase [EC:6.1.1.4]
Psang02575	ko:K00480 E1.14.13.1; salicylate hydroxylase [EC:1.14.13.1]
Psang02576	ko:K00670 E2.3.1.88; peptide alpha-N-acetyltransferase [EC:2.3.1.88]
Psang02578	ko:K12343 SRD5A1; 3-oxo-5-alpha-steroid 4-dehydrogenase 1 [EC:1.3.1.22]
Psang02583	ko:K15542 PFS2; polyadenylation factor subunit 2
Psang02587	ko:K03066 PSMC5, RPT6; 26S proteasome regulatory subunit T6
Psang02593	ko:K10352 MYH; myosin heavy chain
Psang02595	ko:K02993 RP-S7e, RPS7; small subunit ribosomal protein S7e
Psang02598	ko:K14792 RRP5, PDCD11; rRNA biogenesis protein RRP5
Psang02600	ko:K11838 USP7, UBP15; ubiquitin carboxyl-terminal hydrolase 7 [EC:3.1.2.15]
Psang02601	ko:K00540 E1.-.-.-
Psang02602	ko:K12373 HEXA_B; hexosaminidase [EC:3.2.1.52]
Psang02603	ko:K14806 DDX31, DBP7; ATP-dependent RNA helicase DDX31/DBP7 [EC:3.6.4.13]
Psang02604	ko:K06268 PPP3R, CNB; protein phosphatase 3, regulatory subunit
Psang02605	ko:K11252 H2B; histone H2B
Psang02608	ko:K01647 CS, gltA; citrate synthase [EC:2.3.3.1]
Psang02613	ko:K00693 GYS; glycogen(starch) synthase [EC:2.4.1.11]
Psang02615	ko:K01279 TPP1, CLN2; tripeptidyl-peptidase I [EC:3.4.14.9]
Psang02617	ko:K14016 UFD1; ubiquitin fusion degradation protein 1
Psang02619	ko:K09568 FKBP1; FK506-binding protein 1 [EC:5.2.1.8]
Psang02620	ko:K15356 VRG4, GONST1; GDP-mannose transporter
Psang02621	ko:K10756 RFC3_5; replication factor C subunit 3/5
Psang02623	ko:K01210 E3.2.1.58; glucan 1,3-beta-glucosidase [EC:3.2.1.58]
Psang02626	ko:K08266 GBL; G protein beta subunit-like
Psang02628	ko:K07976 RAB; Rab family, other
Psang02630	ko:K12181 COPS8, CSN8; COP9 signalosome complex subunit 8
Psang02631	ko:K07466 RFA1, RPA1, rpa; replication factor A1
Psang02633	ko:K15371 GDH2; glutamate dehydrogenase [EC:1.4.1.2]
Psang02636	ko:K00615 E2.2.1.1, tktA, tktB; transketolase [EC:2.2.1.1]
Psang02639	ko:K01074 PPT; palmitoyl-protein thioesterase [EC:3.1.2.22]
Psang02641	ko:K01187 E3.2.1.20, malZ; alpha-glucosidase [EC:3.2.1.20]
Psang02644	ko:K02350 POLZ1, rev3; DNA polymerase zeta [EC:2.7.7.7]
Psang02648	ko:K10739 RFA2, RPA2; replication factor A2
Psang02651	ko:K00948 PRPS, prsA; ribose-phosphate pyrophosphokinase [EC:2.7.6.1]
Psang02652	ko:K12191 CHMP2A; charged multivesicular body protein 2A
Psang02654	ko:K12604 CNOT1, NOT1; CCR4-NOT transcription complex subunit 1
Psang02655	ko:K00624 E2.3.1.7; carnitine O-acetyltransferase [EC:2.3.1.7]
Psang02660	ko:K14763 NAF1; H/ACA ribonucleoprotein complex non-core subunit NAF1
Psang02661	ko:K14376 PAP; poly(A) polymerase [EC:2.7.7.19]
Psang02662	ko:K14536 RIA1; ribosome assembly protein 1 [EC:3.6.5.-]
Psang02664	ko:K12820 DHX15, PRP43; pre-mRNA-splicing factor ATP-dependent RNA helicase DHX15/PRP43 [EC:3.6.4.13]
Psang02665	ko:K03626 EGD2, NACA; nascent polypeptide-associated complex subunit alpha
Psang02668	ko:K15371 GDH2; glutamate dehydrogenase [EC:1.4.1.2]
Psang02670	ko:K01870 IARS, ileS; isoleucyl-tRNA synthetase [EC:6.1.1.5]
Psang02675	ko:K01764 E4.4.1.17; cytochrome c heme-lyase [EC:4.4.1.17]
Psang02677	ko:K12346 SMF; metal iron transporter
Psang02678	ko:K09602 OTUB1; ubiquitin thioesterase protein OTUB1 [EC:3.4.-.-]
Psang02679	ko:K00624 E2.3.1.7; carnitine O-acetyltransferase [EC:2.3.1.7]
Psang02681	ko:K14729 FOX2; multifunctional beta-oxidation protein [EC:4.2.1.- 1.1.1.-]
Psang02684	ko:K12617 PATL1, PAT1; DNA topoisomerase 2-associated protein PAT1
Psang02685	ko:K01265 E3.4.11.18, map; methionyl aminopeptidase [EC:3.4.11.18]
Psang02686	ko:K05349 bglX; beta-glucosidase [EC:3.2.1.21]
Psang02688	ko:K01183 E3.2.1.14; chitinase [EC:3.2.1.14]
Psang02689	ko:K01874 MARS, metG; methionyl-tRNA synthetase [EC:6.1.1.10]
Psang02695	ko:K02202 CDK7; cyclin-dependent kinase 7 [EC:2.7.11.22 2.7.11.23]
Psang02697	ko:K02738 PSMB6; 20S proteasome subunit beta 1 [EC:3.4.25.1]
Psang02699	ko:K01697 E4.2.1.22, CBS; cystathionine beta-synthase [EC:4.2.1.22]
Psang02702	ko:K10413 DYNC1H; dynein heavy chain 1, cytosolic
Psang02705	ko:K11987 PTGS2, COX2; prostaglandin-endoperoxide synthase 2 [EC:1.14.99.1]
Psang02706	ko:K05236 COPA; coatomer protein complex, subunit alpha (xenin)
Psang02709	ko:K13830 ARO1; pentafunctional AROM polypeptide [EC:4.2.3.4 4.2.1.10 1.1.1.25 2.7.1.71 2.5.1.19]
Psang02711	ko:K12198 CHMP5, VPS60; charged multivesicular body protein 5
Psang02712	ko:K01868 TARS, thrS; threonyl-tRNA synthetase [EC:6.1.1.3]
Psang02713	ko:K03242 EIF2S3; translation initiation factor 2 subunit 3
Psang02714	ko:K14709 SLC39A1_2_3, ZIP1_2_3; solute carrier family 39 (zinc transporter), member 1/2/3
Psang02715	ko:K02955 RP-S14e, RPS14; small subunit ribosomal protein S14e
Psang02717	ko:K13091 RBM39, RNPC2; RNA-binding protein 39
Psang02719	ko:K05546 GANAB; alpha 1,3-glucosidase [EC:3.2.1.84]
Psang02721	ko:K03263 EIF5A; translation initiation factor 5A
Psang02722	ko:K01754 E4.3.1.19, ilvA, tdcB; threonine dehydratase [EC:4.3.1.19]
Psang02723	ko:K02730 PSMA6; 20S proteasome subunit alpha 1 [EC:3.4.25.1]
Psang02729	ko:K03006 RPB1, POLR2A; DNA-directed RNA polymerase II subunit RPB1 [EC:2.7.7.6]
Psang02731	ko:K03235 EF3, TEF3; elongation factor 3
Psang02733	ko:K01647 CS, gltA; citrate synthase [EC:2.3.3.1]
Psang02743	ko:K01338 lon; ATP-dependent Lon protease [EC:3.4.21.53]
Psang02747	ko:K00100 E1.1.1.-
Psang02750	ko:K00164 OGDH, sucA; 2-oxoglutarate dehydrogenase E1 component [EC:1.2.4.2]
Psang02751	ko:K11339 MORF4L1, MRG15, EAF3; mortality factor 4-like protein 1
Psang02753	ko:K10365 CAPZB; capping protein (actin filament) muscle Z-line, beta
Psang02755	ko:K02863 RP-L1, rplA; large subunit ribosomal protein L1
Psang02757	ko:K16803 CKAP5, XMAP215; cytoskeleton-associated protein 5
Psang02758	ko:K02219 CKS1; cyclin-dependent kinase regulatory subunit CKS1
Psang02765	ko:K14311 NUP188; nuclear pore complex protein Nup188
Psang02766	ko:K02885 RP-L19e, RPL19; large subunit ribosomal protein L19e
Psang02769	ko:K09523 DNAJC3; DnaJ homolog subfamily C member 3
Psang02772	ko:K00059 fabG; 3-oxoacyl-[acyl-carrier protein] reductase [EC:1.1.1.100]
Psang02773	ko:K03233 EEF1G; elongation factor 1-gamma
Psang02774	ko:K05857 PLCD; phosphatidylinositol phospholipase C, delta [EC:3.1.4.11]
Psang02775	ko:K03363 CDC20; cell division cycle 20, cofactor of APC complex
Psang02778	ko:K01897 ACSL, fadD; long-chain acyl-CoA synthetase [EC:6.2.1.3]
Psang02779	ko:K03267 ERF3, GSPT; peptide chain release factor subunit 3
Psang02780	ko:K00620 argJ; glutamate N-acetyltransferase / amino-acid N-acetyltransferase [EC:2.3.1.35 2.3.1.1]
Psang02785	ko:K14050 RABGGTA; geranylgeranyl transferase type-2 subunit alpha [EC:2.5.1.60]
Psang02786	ko:K00777 E2.4.2.-
Psang02790	ko:K14002 SCJ1; DnaJ-related protein SCJ1
Psang02792	ko:K01626 E2.5.1.54, aroF, aroG, aroH; 3-deoxy-7-phosphoheptulonate synthase [EC:2.5.1.54]
Psang02793	ko:K00866 CKI1; choline kinase [EC:2.7.1.32]
Psang02795	ko:K00641 metX; homoserine O-acetyltransferase [EC:2.3.1.31]
Psang02797	ko:K03097 CSNK2A; casein kinase II subunit alpha [EC:2.7.11.1]
Psang02803	ko:K01149 E3.1.13.-
Psang02807	ko:K00794 ribH, RIB4; 6,7-dimethyl-8-ribityllumazine synthase [EC:2.5.1.78]
Psang02808	ko:K12852 EFTUD2; 116 kDa U5 small nuclear ribonucleoprotein component
Psang02810	ko:K06867 K06867
Psang02812	ko:K07874 RAB1A; Ras-related protein Rab-1A
Psang02819	ko:K15620 GOLPH3, GPP34; golgi phosphoprotein 3
Psang02826	ko:K00818 E2.6.1.11, argD; acetylornithine aminotransferase [EC:2.6.1.11]
Psang02831	ko:K11232 YPD1; osomolarity two-component system, phosphorelay intermediate protein YPD1
Psang02832	ko:K00510 HMOX, hmuO, ho; heme oxygenase [EC:1.14.99.3]
Psang02833	ko:K10756 RFC3_5; replication factor C subunit 3/5
Psang02836	ko:K01557 FAHD1; acylpyruvate hydrolase [EC:3.7.1.5]
Psang02838	ko:K15303 AKR7; aflatoxin B1 aldehyde reductase
Psang02839	ko:K03232 EEF1B; elongation factor 1-beta
Psang02842	ko:K01515 nudF; ADP-ribose pyrophosphatase [EC:3.6.1.13]
Psang02843	ko:K03014 RPB6, POLR2F; DNA-directed RNA polymerases I, II, and III subunit RPABC2
Psang02844	ko:K14794 RRP12; ribosomal RNA-processing protein 12
Psang02845	ko:K01887 RARS, argS; arginyl-tRNA synthetase [EC:6.1.1.19]
Psang02846	ko:K02324 POLE1; DNA polymerase epsilon subunit 1 [EC:2.7.7.7]
Psang02847	ko:K16066 ydfG; malonic semialdehyde reductase [EC:1.1.1.-]
Psang02848	ko:K01267 E3.4.11.21, DNPEP; aspartyl aminopeptidase [EC:3.4.11.21]
Psang02851	ko:K01265 E3.4.11.18, map; methionyl aminopeptidase [EC:3.4.11.18]
Psang02855	ko:K10352 MYH; myosin heavy chain
Psang02857	ko:K03317 TC.CNT; concentrative nucleoside transporter, CNT family
Psang02859	ko:K03252 EIF3C; translation initiation factor 3 subunit C
Psang02862	ko:K05658 ABCB1; ATP-binding cassette, subfamily B (MDR/TAP), member 1
Psang02863	ko:K10364 CAPZA; capping protein (actin filament) muscle Z-line, alpha
Psang02864	ko:K02883 RP-L18e, RPL18; large subunit ribosomal protein L18e
Psang02868	ko:K14290 XPO1, CRM1; exportin-1
Psang02873	ko:K00287 folA; dihydrofolate reductase [EC:1.5.1.3]
Psang02874	ko:K02988 RP-S5, rpsE; small subunit ribosomal protein S5
Psang02876	ko:K00143 LYS2; L-aminoadipate-semialdehyde dehydrogenase [EC:1.2.1.31]
Psang02878	ko:K02876 RP-L15, rplO; large subunit ribosomal protein L15
Psang02879	ko:K11971 RNF14, ARA54; E3 ubiquitin-protein ligase RNF14 [EC:6.3.2.19]
Psang02883	ko:K11230 SSK2; mitogen-activated protein kinase kinase kinase [EC:2.7.11.25]
Psang02885	ko:K14838 NOP15; nucleolar protein 15
Psang02888	ko:K09313 CUTL; homeobox protein cut-like
Psang02891	ko:K08284 MID1; calcium channel MID1
Psang02895	ko:K05906 PCYOX1, FCLY; prenylcysteine oxidase / farnesylcysteine lyase [EC:1.8.3.5 1.8.3.6]
Psang02896	ko:K14315 NDC1, TMEM48; nucleoporin NDC1
Psang02897	ko:K06883 K06883
Psang02900	ko:K02728 PSMA4; 20S proteasome subunit alpha 3 [EC:3.4.25.1]
Psang02903	ko:K02947 RP-S10e, RPS10; small subunit ribosomal protein S10e
Psang02906	ko:K00065 kduD; 2-deoxy-D-gluconate 3-dehydrogenase [EC:1.1.1.125]
Psang02908	ko:K03885 ndh; NADH dehydrogenase [EC:1.6.99.3]
Psang02910	ko:K01259 pip; proline iminopeptidase [EC:3.4.11.5]
Psang02911	ko:K12663 ECH1; delta(3,5)-Delta(2,4)-dienoyl-CoA isomerase [EC:5.3.3.-]
Psang02912	ko:K10581 UBE2O; ubiquitin-conjugating enzyme E2 O [EC:6.3.2.19]
Psang02913	ko:K00658 DLST, sucB; 2-oxoglutarate dehydrogenase E2 component (dihydrolipoamide succinyltransferase) [EC:2.3.1.61]
Psang02915	ko:K13350 PXMP4, PMP24; peroxisomal membrane protein 4
Psang02921	ko:K06677 YCS4, CNAP1, CAPD2; condensin complex subunit 1
Psang02922	ko:K15192 BTAF1, MOT1; TATA-binding protein-associated factor [EC:3.6.4.-]
Psang02925	ko:K14397 NUDT21, CPSF5, CFIM25; cleavage and polyadenylation specificity factor subunit 5
Psang02930	ko:K11795 IQWD1, NRIP, ARCAP; nuclear receptor interaction protein
Psang02933	ko:K07953 SAR1; GTP-binding protein SAR1 [EC:3.6.5.-]
Psang02935	ko:K07359 CAMKK; calcium/calmodulin-dependent protein kinase kinase [EC:2.7.11.17]
Psang02940	ko:K04567 KARS, lysS; lysyl-tRNA synthetase, class II [EC:6.1.1.6]
Psang02943	ko:K14819 DUSP12, YVH1; dual specificity phosphatase 12 [EC:3.1.3.16 3.1.3.48]
Psang02945	ko:K11173 ADHFE1; hydroxyacid-oxoacid transhydrogenase [EC:1.1.99.24]
Psang02946	ko:K02872 RP-L13Ae, RPL13A; large subunit ribosomal protein L13Ae
Psang02947	ko:K09595 HM13; minor histocompatibility antigen H13 [EC:3.4.23.-]
Psang02948	ko:K00765 hisG; ATP phosphoribosyltransferase [EC:2.4.2.17]
Psang02952	ko:K01823 idi, IDI; isopentenyl-diphosphate delta-isomerase [EC:5.3.3.2]
Psang02954	ko:K14819 DUSP12, YVH1; dual specificity phosphatase 12 [EC:3.1.3.16 3.1.3.48]
Psang02961	ko:K03843 ALG2; alpha-1,3/alpha-1,6-mannosyltransferase [EC:2.4.1.132 2.4.1.257]
Psang02964	ko:K04564 SOD2; superoxide dismutase, Fe-Mn family [EC:1.15.1.1]
Psang02966	ko:K11129 NHP2, NOLA2; H/ACA ribonucleoprotein complex subunit 2
Psang02971	ko:K00140 mmsA, iolA, ALDH6A1; malonate-semialdehyde dehydrogenase (acetylating) / methylmalonate-semialdehyde dehydrogenase [EC:1.2.1.18 1.2.1.27]
Psang02972	ko:K01673 cynT, can; carbonic anhydrase [EC:4.2.1.1]
Psang02973	ko:K02989 RP-S5e, RPS5; small subunit ribosomal protein S5e
Psang02974	ko:K11272 MRC1; mediator of replication checkpoint protein 1
Psang02975	ko:K12828 SF3B1, SAP155; splicing factor 3B subunit 1
Psang02976	ko:K10082 LMAN2, VIP36; lectin, mannose-binding 2
Psang02979	ko:K12825 SF3A1, SAP114; splicing factor 3A subunit 1
Psang02984	ko:K09291 TPR; nucleoprotein TPR
Psang02986	ko:K15109 SLC25A20_29, CACT, CACL, CRC1; solute carrier family 25 (mitochondrial carnitine/acylcarnitine transporter), member 20/29
Psang02993	ko:K10268 FBXL2_20; F-box and leucine-rich repeat protein 2/20
Psang02994	ko:K08052 NF1; neurofibromin 1
Psang02995	ko:K16261 YAT; yeast amino acid transporter
Psang02999	ko:K02880 RP-L17e, RPL17; large subunit ribosomal protein L17e
Psang03003	ko:K11839 USP8, UBP5; ubiquitin carboxyl-terminal hydrolase 8 [EC:3.1.2.15]
Psang03004	ko:K14455 GOT2; aspartate aminotransferase, mitochondrial [EC:2.6.1.1]
Psang03005	ko:K14847 RPF2; ribosome production factor 2
Psang03006	ko:K11883 NOB1; RNA-binding protein NOB1
Psang03008	ko:K10573 UBE2A, UBC2, RAD6A; ubiquitin-conjugating enzyme E2 A [EC:6.3.2.19]
Psang03009	ko:K10872 DMC1; meiotic recombination protein DMC1
Psang03012	ko:K01687 ilvD; dihydroxy-acid dehydratase [EC:4.2.1.9]
Psang03013	ko:K09250 CNBP; cellular nucleic acid-binding protein
Psang03020	ko:K07897 RAB7A; Ras-related protein Rab-7A
Psang03021	ko:K11309 RTT109, KAT11; regulator of Ty1 transposition protein 109
Psang03022	ko:K04345 PKA; protein kinase A [EC:2.7.11.11]
Psang03025	ko:K11672 ACTR5, ARP5, INO80M; actin-related protein 5
Psang03030	ko:K01669 E4.1.99.3, phrB; deoxyribodipyrimidine photo-lyase [EC:4.1.99.3]
Psang03034	ko:K14823 EBP2, EBNA1BP2; rRNA-processing protein EBP2
Psang03036	ko:K02355 fusA, GFM, EFG; elongation factor G
Psang03039	ko:K08489 STX16; syntaxin 16
Psang03040	ko:K10586 BIRC6, BRUCE; baculoviral IAP repeat-containing protein 6 (apollon) [EC:6.3.2.19]
Psang03041	ko:K11128 GAR1, NOLA1; H/ACA ribonucleoprotein complex subunit 1
Psang03042	ko:K01527 EGD1, BTF3; nascent polypeptide-associated complex subunit beta
Psang03043	ko:K02957 RP-S15Ae, RPS15A; small subunit ribosomal protein S15Ae
Psang03045	ko:K07562 NMD3; nonsense-mediated mRNA decay protein 3
Psang03047	ko:K01497 ribA, RIB1; GTP cyclohydrolase II [EC:3.5.4.25]
Psang03048	ko:K16302 CNNM; metal transporter CNNM
Psang03051	ko:K02877 RP-L15e, RPL15; large subunit ribosomal protein L15e
Psang03053	ko:K04708 E1.1.1.102; 3-dehydrosphinganine reductase [EC:1.1.1.102]
Psang03057	ko:K00761 upp, UPRT; uracil phosphoribosyltransferase [EC:2.4.2.9]
Psang03062	ko:K15728 LPIN; phosphatidate phosphatase LPIN [EC:3.1.3.4]
Psang03069	ko:K00164 OGDH, sucA; 2-oxoglutarate dehydrogenase E1 component [EC:1.2.4.2]
Psang03071	ko:K01210 E3.2.1.58; glucan 1,3-beta-glucosidase [EC:3.2.1.58]
Psang03077	ko:K01112 E3.1.3.-
Psang03079	ko:K03108 SRP72; signal recognition particle subunit SRP72
Psang03081	ko:K01537 E3.6.3.8; Ca2+-transporting ATPase [EC:3.6.3.8]
Psang03089	ko:K01889 FARSA, pheS; phenylalanyl-tRNA synthetase alpha chain [EC:6.1.1.20]
Psang03095	ko:K06889 K06889
Psang03110	ko:K15505 RAD5; DNA repair protein RAD5 [EC:3.6.4.-]
Psang03111	ko:K15255 PIF1; ATP-dependent DNA helicase PIF1 [EC:3.6.4.12]
Psang03114	ko:K12197 CHMP1, VPS46, DID2; charged multivesicular body protein 1
Psang03122	ko:K00652 bioF; 8-amino-7-oxononanoate synthase [EC:2.3.1.47]
Psang03124	ko:K14324 SAP18; histone deacetylase complex subunit SAP18
Psang03126	ko:K04711 YDC1; dihydroceramidase [EC:3.5.1.-]
Psang03127	ko:K07901 RAB8A, MEL; Ras-related protein Rab-8A
Psang03131	ko:K01580 E4.1.1.15, gadB, gadA, GAD; glutamate decarboxylase [EC:4.1.1.15]
Psang03135	ko:K04392 RAC1; Ras-related C3 botulinum toxin substrate 1
Psang03137	ko:K01408 IDE, ide; insulysin [EC:3.4.24.56]
Psang03138	ko:K02963 RP-S18, rpsR; small subunit ribosomal protein S18
Psang03143	ko:K14574 SDO1, SBDS; ribosome maturation protein SDO1
Psang03144	ko:K00799 GST, gst; glutathione S-transferase [EC:2.5.1.18]
Psang03147	ko:K02948 RP-S11, rpsK; small subunit ribosomal protein S11
Psang03148	ko:K11771 SWI1, ADR6; SWI/SNF chromatin-remodeling complex subunit SWI1
Psang03162	ko:K01527 EGD1, BTF3; nascent polypeptide-associated complex subunit beta
Psang03163	ko:K07565 NIP7; 60S ribosome subunit biogenesis protein NIP7
Psang03167	ko:K15122 SLC41A; solute carrier family 41
Psang03169	ko:K07095 K07095
Psang03170	ko:K11293 HIRA, HIR1; protein HIRA/HIR1
Psang03172	ko:K11884 PNO1, DIM2; RNA-binding protein PNO1
Psang03180	ko:K08486 STX1B_2_3; syntaxin 1B/2/3
Psang03182	ko:K00706 E2.4.1.34; 1,3-beta-glucan synthase [EC:2.4.1.34]
Psang03188	ko:K01520 dut, DUT; dUTP pyrophosphatase [EC:3.6.1.23]
Psang03194	ko:K06636 SMC1; structural maintenance of chromosome 1
Psang03198	ko:K02264 COX5A; cytochrome c oxidase subunit 5a
Psang03200	ko:K02148 ATPeVC, ATP6C; V-type H+-transporting ATPase subunit C [EC:3.6.3.14]
Psang03203	ko:K15859 SKN7; osomolarity two-component system, response regulator SKN7
Psang03205	ko:K11390 CLYBL; citrate lyase subunit beta-like protein [EC:4.1.-.-]
Psang03206	ko:K10703 PHS1, PAS2; very-long-chain (3R)-3-hydroxyacyl-[acyl-carrier protein] dehydratase [EC:4.2.1.134]
Psang03207	ko:K00528 E1.18.1.2, fpr; ferredoxin--NADP+ reductase [EC:1.18.1.2]
Psang03212	ko:K10413 DYNC1H; dynein heavy chain 1, cytosolic
Psang03218	ko:K01870 IARS, ileS; isoleucyl-tRNA synthetase [EC:6.1.1.5]
Psang03219	ko:K14818 SQT1; ribosome assembly protein SQT1
Psang03220	ko:K06053 RBPSUH, RBPJK; recombining binding protein suppressor of hairless
Psang03222	ko:K07974 RAS; Ras family, other
Psang03224	ko:K14430 PHO87_91; phosphate transporter
Psang03226	ko:K01183 E3.2.1.14; chitinase [EC:3.2.1.14]
Psang03233	ko:K00164 OGDH, sucA; 2-oxoglutarate dehydrogenase E1 component [EC:1.2.4.2]
Psang03236	ko:K14833 NOC2; nucleolar complex protein 2
Psang03237	ko:K00854 xylB, XYLB; xylulokinase [EC:2.7.1.17]
Psang03238	ko:K14430 PHO87_91; phosphate transporter
Psang03243	ko:K08008 NOX, GP91; NADPH oxidase
Psang03247	ko:K07942 ARL1; ADP-ribosylation factor-like 1
Psang03250	ko:K01802 E5.2.1.8; peptidylprolyl isomerase [EC:5.2.1.8]
Psang03251	ko:K02519 infB, MTIF2; translation initiation factor IF-2
Psang03255	ko:K15040 VDAC2; voltage-dependent anion channel protein 2
Psang03258	ko:K00602 purH; phosphoribosylaminoimidazolecarboxamide formyltransferase / IMP cyclohydrolase [EC:2.1.2.3 3.5.4.10]
Psang03259	ko:K00943 E2.7.4.9, tmk; dTMP kinase [EC:2.7.4.9]
Psang03260	ko:K05663 ABC.ATM; mitochondrial ABC transporter ATM
Psang03264	ko:K02875 RP-L14e, RPL14; large subunit ribosomal protein L14e
Psang03268	ko:K15193 SPTY2D1, SPT2; protein SPT2
Psang03272	ko:K00706 E2.4.1.34; 1,3-beta-glucan synthase [EC:2.4.1.34]
Psang03274	ko:K05546 GANAB; alpha 1,3-glucosidase [EC:3.2.1.84]
Psang03275	ko:K00764 purF, PPAT; amidophosphoribosyltransferase [EC:2.4.2.14]
Psang03280	ko:K03106 SRP54, ffh; signal recognition particle subunit SRP54
Psang03288	ko:K12189 VPS25, EAP20; ESCRT-II complex subunit VPS25
Psang03290	ko:K14018 PLAA, DOA1, UFD3; phospholipase A-2-activating protein
Psang03292	ko:K06699 PSME4; proteasome activator subunit 4
Psang03295	ko:K12818 DHX8, PRP22; ATP-dependent RNA helicase DHX8/PRP22 [EC:3.6.4.13]
Psang03296	ko:K03846 ALG9; alpha-1,2-mannosyltransferase [EC:2.4.1.259 2.4.1.261]
Psang03297	ko:K05236 COPA; coatomer protein complex, subunit alpha (xenin)
Psang03299	ko:K09829 ERG2; C-8 sterol isomerase [EC:5.-.-.-]
Psang03300	ko:K00624 E2.3.1.7; carnitine O-acetyltransferase [EC:2.3.1.7]
Psang03305	ko:K01526 E3.6.1.42; guanosine-diphosphatase [EC:3.6.1.42]
Psang03306	ko:K10398 KIF11, EG5; kinesin family member 11
Psang03307	ko:K13509 LPAAT, AGPAT1, AGPAT2; lysophosphatidate acyltransferase [EC:2.3.1.51]
Psang03315	ko:K01279 TPP1, CLN2; tripeptidyl-peptidase I [EC:3.4.14.9]
Psang03316	ko:K02960 RP-S16e, RPS16; small subunit ribosomal protein S16e
Psang03317	ko:K00599 E2.1.1.-
Psang03318	ko:K14835 NOP2; ribosomal RNA methyltransferase Nop2 [EC:2.1.1.-]
Psang03321	ko:K01764 E4.4.1.17; cytochrome c heme-lyase [EC:4.4.1.17]
Psang03326	ko:K12188 SNF8, EAP30; ESCRT-II complex subunit VPS22
Psang03332	ko:K00100 E1.1.1.-
Psang03338	ko:K05658 ABCB1; ATP-binding cassette, subfamily B (MDR/TAP), member 1
Psang03340	ko:K06990 K06990
Psang03341	ko:K06173 truA, PUS1; tRNA pseudouridine38-40 synthase [EC:5.4.99.12]
Psang03345	ko:K03868 RBX1, ROC1; RING-box protein 1
Psang03347	ko:K04649 HIP2, UBC1; ubiquitin-conjugating enzyme (huntingtin interacting protein 2) [EC:6.3.2.19]
Psang03350	ko:K03522 fixB, etfA; electron transfer flavoprotein alpha subunit
Psang03351	ko:K01873 VARS, valS; valyl-tRNA synthetase [EC:6.1.1.9]
Psang03354	ko:K02332 POLG1; DNA polymerase gamma 1 [EC:2.7.7.7]
Psang03355	ko:K13118 DGCR14; protein DGCR14
Psang03356	ko:K11838 USP7, UBP15; ubiquitin carboxyl-terminal hydrolase 7 [EC:3.1.2.15]
Psang03357	ko:K12273 SEC66; translocation protein SEC66
Psang03358	ko:K07195 EXOC7, EXO70; exocyst complex component 7
Psang03359	ko:K00390 cysH; phosphoadenosine phosphosulfate reductase [EC:1.8.4.8]
Psang03367	ko:K11429 SUV420H; histone-lysine N-methyltransferase SUV420H [EC:2.1.1.43]
Psang03370	ko:K03123 TFIIA2, GTF2A2, TOA2; transcription initiation factor TFIIA small subunit
Psang03373	ko:K03564 BCP, PRXQ, DOT5; peroxiredoxin Q/BCP [EC:1.11.1.15]
Psang03377	ko:K02150 ATPeVE, ATP6E; V-type H+-transporting ATPase subunit E [EC:3.6.3.14]
Psang03378	ko:K11423 SETD2, SET2; histone-lysine N-methyltransferase SETD2 [EC:2.1.1.43]
Psang03381	ko:K14297 NUP98, ADAR2; nuclear pore complex protein Nup98-Nup96
Psang03382	ko:K07203 FRAP; FKBP12-rapamycin complex-associated protein
Psang03383	ko:K04486 E3.1.3.15B; histidinol-phosphatase (PHP family) [EC:3.1.3.15]
Psang03384	ko:K08150 SLC2A13, ITR; MFS transporter, SP family, solute carrier family 2 (myo-inositol transporter), member 13
Psang03386	ko:K12759 MYLRN; myosin regulatory light chain, invertebrate
Psang03389	ko:K12873 BUD31, G10; bud site selection protein 31
Psang03391	ko:K05955 FNTA; protein farnesyltransferase/geranylgeranyltransferase type-1 subunit alpha [EC:2.5.1.58 2.5.1.59]
Psang03393	ko:K00002 E1.1.1.2, adh; alcohol dehydrogenase (NADP+) [EC:1.1.1.2]
Psang03396	ko:K11423 SETD2, SET2; histone-lysine N-methyltransferase SETD2 [EC:2.1.1.43]
Psang03399	ko:K11251 H2A; histone H2A
Psang03401	ko:K13289 CTSA; cathepsin A (carboxypeptidase C) [EC:3.4.16.5]
Psang03407	ko:K02906 RP-L3, rplC; large subunit ribosomal protein L3
Psang03408	ko:K01740 E2.5.1.49, metY; O-acetylhomoserine (thiol)-lyase [EC:2.5.1.49]
Psang03409	ko:K11372 HIF1; HAT1-interacting factor 1
Psang03410	ko:K01183 E3.2.1.14; chitinase [EC:3.2.1.14]
Psang03411	ko:K12183 TSG101, STP22, VPS23; ESCRT-I complex subunit TSG101
Psang03413	ko:K14784 CMS1; protein CMS1
Psang03417	ko:K02958 RP-S15e, RPS15; small subunit ribosomal protein S15e
Psang03418	ko:K00264 GLT1; glutamate synthase (NADPH/NADH) [EC:1.4.1.13 1.4.1.14]
Psang03421	ko:K01702 LEU1; 3-isopropylmalate dehydratase [EC:4.2.1.33]
Psang03423	ko:K03940 NDUFS7; NADH dehydrogenase (ubiquinone) Fe-S protein 7 [EC:1.6.5.3 1.6.99.3]
Psang03425	ko:K11673 ACTR8, ARP8, INO80N; actin-related protein 8
Psang03429	ko:K14841 NSA1, WDR74; ribosome biogenesis protein NSA1
Psang03430	ko:K14863 YTM1, WDR12; ribosome biogenesis protein YTM1
Psang03432	ko:K08178 JEN; MFS transporter, SHS family, lactate transporter
Psang03438	ko:K01835 pgm; phosphoglucomutase [EC:5.4.2.2]
Psang03439	ko:K14686 SLC31A1, CTR1; solute carrier family 31 (copper transporter), member 1
Psang03441	ko:K02940 RP-L9e, RPL9; large subunit ribosomal protein L9e
Psang03442	ko:K02263 COX4; cytochrome c oxidase subunit 4
Psang03444	ko:K11495 CENPA; histone H3-like centromeric protein A
Psang03447	ko:K11254 H4; histone H4
Psang03449	ko:K00226 pyrD; dihydroorotate dehydrogenase (fumarate) [EC:1.3.98.1]
Psang03451	ko:K01175 E3.1.-.-
Psang03462	ko:K05275 E1.1.1.65; pyridoxine 4-dehydrogenase [EC:1.1.1.65]
Psang03465	ko:K01408 IDE, ide; insulysin [EC:3.4.24.56]
Psang03466	ko:K03259 EIF4E; translation initiation factor 4E
Psang03467	ko:K06685 MOB1, Mats; MOB kinase activator 1
Psang03469	ko:K08342 ATG4; autophagy-related protein 4 [EC:3.4.22.-]
Psang03472	ko:K10848 ERCC4, XPF; DNA excision repair protein ERCC-4 [EC:3.1.-.-]
Psang03473	ko:K03259 EIF4E; translation initiation factor 4E
Psang03474	ko:K00939 E2.7.4.3, adk; adenylate kinase [EC:2.7.4.3]
Psang03475	ko:K00799 GST, gst; glutathione S-transferase [EC:2.5.1.18]
Psang03478	ko:K02890 RP-L22, rplV; large subunit ribosomal protein L22
Psang03483	ko:K01210 E3.2.1.58; glucan 1,3-beta-glucosidase [EC:3.2.1.58]
Psang03484	ko:K03190 ureD, ureH; urease accessory protein
Psang03486	ko:K03006 RPB1, POLR2A; DNA-directed RNA polymerase II subunit RPB1 [EC:2.7.7.6]
Psang03488	ko:K04646 CLTC; clathrin heavy chain
Psang03496	ko:K01273 E3.4.13.19, DPEP1; membrane dipeptidase [EC:3.4.13.19]
Psang03503	ko:K02997 RP-S9e, RPS9; small subunit ribosomal protein S9e
Psang03504	ko:K04371 ERK1_2; extracellular signal-regulated kinase 1/2 [EC:2.7.11.24]
Psang03507	ko:K01858 E5.5.1.4, INO1; myo-inositol-1-phosphate synthase [EC:5.5.1.4]
Psang03508	ko:K10610 DDB1; DNA damage-binding protein 1
Psang03509	ko:K15283 SLC35E1; solute carrier family 35, member E1
Psang03510	ko:K12200 PDCD6IP, ALIX, RIM20; programmed cell death 6-interacting protein
Psang03514	ko:K08339 ATG5; autophagy-related protein 5
Psang03515	ko:K01230 MAN1; mannosyl-oligosaccharide alpha-1,2-mannosidase [EC:3.2.1.113]
Psang03517	ko:K01501 E3.5.5.1; nitrilase [EC:3.5.5.1]
Psang03522	ko:K00844 HK; hexokinase [EC:2.7.1.1]
Psang03523	ko:K02437 gcvH, GCSH; glycine cleavage system H protein
Psang03528	ko:K00077 panE, apbA; 2-dehydropantoate 2-reductase [EC:1.1.1.169]
Psang03532	ko:K00295 MTD1; methylenetetrahydrofolate dehydrogenase (NAD+) [EC:1.5.1.15]
Psang03537	ko:K03142 TFIIH2, GTF2H2, SSL1; transcription initiation factor TFIIH subunit 2
Psang03538	ko:K08286 E2.7.11.-; protein-serine/threonine kinase [EC:2.7.11.-]
Psang03540	ko:K00928 lysC; aspartate kinase [EC:2.7.2.4]
Psang03541	ko:K10295 FBXO9; F-box protein 9
Psang03543	ko:K04728 ATM, TEL1; ataxia telangiectasia mutated family protein [EC:2.7.11.1]
Psang03548	ko:K14327 UPF2, RENT2; regulator of nonsense transcripts 2
Psang03549	ko:K12767 RIM15; serine/threonine-protein kinase RIM15 [EC:2.7.11.1]
Psang03551	ko:K14003 PREB, SEC12; prolactin regulatory element-binding protein
Psang03552	ko:K11419 SUV39H, CLR4; histone-lysine N-methyltransferase SUV39H [EC:2.1.1.43]
Psang03554	ko:K12604 CNOT1, NOT1; CCR4-NOT transcription complex subunit 1
Psang03559	ko:K09184 GATAF; GATA-binding protein, other eukaryote
Psang03564	ko:K00573 E2.1.1.77, pcm; protein-L-isoaspartate(D-aspartate) O-methyltransferase [EC:2.1.1.77]
Psang03567	ko:K14396 PABPN1, PABP2; polyadenylate-binding protein 2
Psang03569	ko:K00140 mmsA, iolA, ALDH6A1; malonate-semialdehyde dehydrogenase (acetylating) / methylmalonate-semialdehyde dehydrogenase [EC:1.2.1.18 1.2.1.27]
Psang03571	ko:K12041 SLC9A6_7, NHE6_7; solute carrier family 9 (sodium/hydrogen exchanger), member 6/7
Psang03572	ko:K00507 SCD, desC; stearoyl-CoA desaturase (delta-9 desaturase) [EC:1.14.19.1]
Psang03573	ko:K03013 RPB5, POLR2E; DNA-directed RNA polymerases I, II, and III subunit RPABC1
Psang03575	ko:K13335 PEX16; peroxin-16
Psang03576	ko:K03026 RPC53, POLR3D; DNA-directed RNA polymerase III subunit RPC4
Psang03577	ko:K06666 TUP1; glucose repression regulatory protein TUP1
Psang03579	ko:K03978 engB; GTP-binding protein
Psang03580	ko:K02942 RP-LP1, RPLP1; large subunit ribosomal protein LP1
Psang03581	ko:K05765 CFL; cofilin
Psang03584	ko:K10356 MYO1; myosin I
Psang03588	ko:K01922 PPCS, coaB; phosphopantothenate-cysteine ligase [EC:6.3.2.5]
Psang03590	ko:K12667 SWP1, RPN2; oligosaccharyltransferase complex subunit delta (ribophorin II)
Psang03592	ko:K12839 SMNDC1, SPF30; survival of motor neuron-related-splicing factor 30
Psang03595	ko:K01113 phoD; alkaline phosphatase D [EC:3.1.3.1]
Psang03599	ko:K03236 EIF1A; translation initiation factor 1A
Psang03601	ko:K00789 metK; S-adenosylmethionine synthetase [EC:2.5.1.6]
Psang03605	ko:K00381 cysI; sulfite reductase (NADPH) hemoprotein beta-component [EC:1.8.1.2]
Psang03608	ko:K11594 DDX3X, bel; ATP-dependent RNA helicase [EC:3.6.4.13]
Psang03611	ko:K06130 LYPLA2; lysophospholipase II [EC:3.1.1.5]
Psang03612	ko:K01423 E3.4.-.-
Psang03616	ko:K16536 HOOK3; protein HOOK3
Psang03619	ko:K01440 PNC1; nicotinamidase [EC:3.5.1.19]
Psang03622	ko:K05765 CFL; cofilin
Psang03623	ko:K14708 SLC26A11; solute carrier family 26 (sodium-independent sulfate anion transporter), member 11
Psang03624	ko:K14294 WIBG, PYM; partner of Y14 and mago
Psang03627	ko:K00108 E1.1.99.1, betA, CHDH; choline dehydrogenase [EC:1.1.99.1]
Psang03628	ko:K10415 DYNC1I, DNCI; dynein intermediate chain, cytosolic
Psang03637	ko:K05355 hexPS, COQ1; hexaprenyl-diphosphate synthase [EC:2.5.1.82 2.5.1.83]
Psang03640	ko:K05916 hmp, YHB1; nitric oxide dioxygenase [EC:1.14.12.17]
Psang03649	ko:K10590 TRIP12; E3 ubiquitin-protein ligase TRIP12 [EC:6.3.2.19]
Psang03652	ko:K11253 H3; histone H3
Psang03658	ko:K03364 CDH1; cell division cycle 20-like protein 1, cofactor of APC complex
Psang03660	ko:K03038 PSMD7, RPN8; 26S proteasome regulatory subunit N8
Psang03661	ko:K10084 EDEM1; ER degradation enhancer, mannosidase alpha-like 1
Psang03669	ko:K16572 TUBGCP5, GCP5; gamma-tubulin complex component 5
Psang03670	ko:K00998 pssA, CHO1; phosphatidylserine synthase [EC:2.7.8.8]
Psang03672	ko:K09578 PIN1; peptidyl-prolyl cis-trans isomerase NIMA-interacting 1 [EC:5.2.1.8]
Psang03674	ko:K06867 K06867
Psang03675	ko:K08052 NF1; neurofibromin 1
Psang03678	ko:K01537 E3.6.3.8; Ca2+-transporting ATPase [EC:3.6.3.8]
Psang03681	ko:K05289 GAA1; glycosylphosphatidylinositol transamidase
Psang03683	ko:K00478 E1.14.11.-
Psang03690	ko:K04345 PKA; protein kinase A [EC:2.7.11.11]
Psang03691	ko:K12947 SPCS2, SPC2; signal peptidase complex subunit 2 [EC:3.4.-.-]
Psang03693	ko:K13519 LPT1, ALE1; lysophospholipid acyltransferase [EC:2.3.1.51 2.3.1.23 2.3.1.-]
Psang03694	ko:K15030 EIF3M; translation initiation factor 3 subunit M
Psang03695	ko:K12471 EPN; epsin
Psang03696	ko:K04565 SOD1; superoxide dismutase, Cu-Zn family [EC:1.15.1.1]
Psang03697	ko:K00999 CDIPT; CDP-diacylglycerol--inositol 3-phosphatidyltransferase [EC:2.7.8.11]
Psang03699	ko:K06158 ABCF3; ATP-binding cassette, subfamily F, member 3
Psang03706	ko:K12876 RBM8A, Y14; RNA-binding protein 8A
Psang03711	ko:K15198 BDP1, TFC5; transcription factor TFIIIB component B''
Psang03713	ko:K10578 UBE2J1, NCUBE1, UBC6; ubiquitin-conjugating enzyme E2 J1 [EC:6.3.2.19]
Psang03717	ko:K02868 RP-L11e, RPL11; large subunit ribosomal protein L11e
Psang03719	ko:K06125 COQ2; 4-hydroxybenzoate hexaprenyltransferase [EC:2.5.1.-]
Psang03722	ko:K01887 RARS, argS; arginyl-tRNA synthetase [EC:6.1.1.19]
Psang03723	ko:K01955 carB, CPA2; carbamoyl-phosphate synthase large subunit [EC:6.3.5.5]
Psang03725	ko:K11982 RNF115_126; E3 ubiquitin-protein ligase RNF115/126 [EC:6.3.2.19]
Psang03727	ko:K12659 ARG56; N-acetyl-gamma-glutamyl-phosphate reductase / acetylglutamate kinase [EC:1.2.1.38 2.7.2.8]
Psang03728	ko:K00965 galT, GALT; UDPglucose--hexose-1-phosphate uridylyltransferase [EC:2.7.7.12]
Psang03731	ko:K02739 PSMB7; 20S proteasome subunit beta 2 [EC:3.4.25.1]
Psang03732	ko:K00860 cysC; adenylylsulfate kinase [EC:2.7.1.25]
Psang03742	ko:K07047 K07047
Psang03743	ko:K02977 RP-S27Ae, RPS27A; small subunit ribosomal protein S27Ae
Psang03745	ko:K04499 RUVBL1, RVB1, INO80H; RuvB-like protein 1 (pontin 52)
Psang03747	ko:K12872 RBM22, SLT11; pre-mRNA-splicing factor RBM22/SLT11
Psang03751	ko:K14782 AATF, BFR2; protein AATF/BFR2
Psang03754	ko:K02830 HRAD1, RAD17; cell cycle checkpoint protein [EC:3.1.11.2]
Psang03755	ko:K04488 iscU, nifU; nitrogen fixation protein NifU and related proteins
Psang03756	ko:K02021 ABC.MR; putative ABC transport system ATP-binding protein
Psang03757	ko:K12882 NCBP1, CBP80; nuclear cap-binding protein subunit 1
Psang03758	ko:K10276 FBXL10_11; F-box and leucine-rich repeat protein 10/11 [EC:1.14.11.27]
Psang03759	ko:K14171 AHP1; alkyl hydroperoxide reductase 1 [EC:1.11.1.15]
Psang03761	ko:K01179 E3.2.1.4; endoglucanase [EC:3.2.1.4]
Psang03766	ko:K01304 E3.4.19.3, pcp; pyroglutamyl-peptidase [EC:3.4.19.3]
Psang03768	ko:K00228 hemF, CPOX; coproporphyrinogen III oxidase [EC:1.3.3.3]
Psang03769	ko:K08515 VAMP7; vesicle-associated membrane protein 7
Psang03780	ko:K00602 purH; phosphoribosylaminoimidazolecarboxamide formyltransferase / IMP cyclohydrolase [EC:2.1.2.3 3.5.4.10]
Psang03781	ko:K12828 SF3B1, SAP155; splicing factor 3B subunit 1
Psang03784	ko:K08286 E2.7.11.-; protein-serine/threonine kinase [EC:2.7.11.-]
Psang03785	ko:K12733 PPIL1; peptidyl-prolyl cis-trans isomerase-like 1 [EC:5.2.1.8]
Psang03786	ko:K10808 RRM2; ribonucleoside-diphosphate reductase subunit M2 [EC:1.17.4.1]
Psang03794	ko:K07941 ARF6; ADP-ribosylation factor 6
Psang03796	ko:K08675 PRSS15, PIM1; Lon-like ATP-dependent protease [EC:3.4.21.-]
Psang03797	ko:K16342 PLA2G4, CPLA2; cytosolic phospholipase A2 [EC:3.1.1.4]
Psang03802	ko:K08288 PRKCSH; protein kinase C substrate 80K-H
Psang03807	ko:K00698 CHS1; chitin synthase [EC:2.4.1.16]
Psang03813	ko:K03094 SKP1, CBF3D; S-phase kinase-associated protein 1
Psang03816	ko:K14301 NUP107; nuclear pore complex protein Nup107
Psang03819	ko:K05841 E2.4.1.173; sterol 3beta-glucosyltransferase [EC:2.4.1.173]
Psang03823	ko:K03362 FBXW1_11, BTRC, beta-TRCP; F-box and WD-40 domain protein 1/11
Psang03824	ko:K12830 SF3B3, SAP130, RSE1; splicing factor 3B subunit 3
Psang03826	ko:K02144 ATPeV54kD; V-type H+-transporting ATPase 54 kD subunit [EC:3.6.3.14]
Psang03828	ko:K03661 ATPeVPF, ATP6F; V-type H+-transporting ATPase 21kDa proteolipid subunit [EC:3.6.3.14]
Psang03829	ko:K00020 E1.1.1.31, mmsB; 3-hydroxyisobutyrate dehydrogenase [EC:1.1.1.31]
Psang03830	ko:K08869 ADCK, ABC1; aarF domain-containing kinase
Psang03837	ko:K14550 UTP10, HEATR1; U3 small nucleolar RNA-associated protein 10
Psang03838	ko:K11584 PPP2R5; protein phosphatase 2 (formerly 2A), regulatory subunit B'
Psang03845	ko:K00948 PRPS, prsA; ribose-phosphate pyrophosphokinase [EC:2.7.6.1]
Psang03846	ko:K00938 E2.7.4.2, mvaK2; phosphomevalonate kinase [EC:2.7.4.2]
Psang03851	ko:K15118 SLC25A38; solute carrier family 25, member 38
Psang03854	ko:K11173 ADHFE1; hydroxyacid-oxoacid transhydrogenase [EC:1.1.99.24]
Psang03855	ko:K14785 ESF2, ABT1; ESF2/ABP1 family protein
Psang03858	ko:K00698 CHS1; chitin synthase [EC:2.4.1.16]
Psang03859	ko:K04739 PRKAR; cAMP-dependent protein kinase regulator
Psang03862	ko:K00100 E1.1.1.-
Psang03864	ko:K12862 PLRG1, PRL1, PRP46; pleiotropic regulator 1
Psang03865	ko:K13108 SNIP1; smad nuclear-interacting protein 1
Psang03866	ko:K10402 KIF20_23; kinesin family member 20/23
Psang03868	ko:K11596 AGO1; argonaute
Psang03874	ko:K00008 E1.1.1.14, gutB; L-iditol 2-dehydrogenase [EC:1.1.1.14]
Psang03876	ko:K00480 E1.14.13.1; salicylate hydroxylase [EC:1.14.13.1]
Psang03878	ko:K15172 SUPT5H, SPT5; transcription elongation factor SPT5
Psang03879	ko:K11849 USP25_28, UBP2; ubiquitin carboxyl-terminal hydrolase 25/28 [EC:3.1.2.15]
Psang03883	ko:K13507 GAT; glycerol-3-phosphate O-acyltransferase / dihydroxyacetone phosphate acyltransferase [EC:2.3.1.15 2.3.1.42]
Psang03889	ko:K14773 UTP23; U3 small nucleolar RNA-associated protein 23
Psang03891	ko:K11251 H2A; histone H2A
Psang03895	ko:K07390 grxD, GLRX5; monothiol glutaredoxin
Psang03902	ko:K14262 DUG2; di- and tripeptidase [EC:3.4.-.-]
Psang03903	ko:K13116 DDX41, ABS; ATP-dependent RNA helicase DDX41 [EC:3.6.4.13]
Psang03904	ko:K15292 STXBP1, MUNC18-1; syntaxin-binding protein 1
Psang03907	ko:K12393 AP1M; AP-1 complex subunit mu
Psang03915	ko:K09184 GATAF; GATA-binding protein, other eukaryote
Psang03917	ko:K11563 SPC7, SPC105; kinetochore protein Spc7/SPC105
Psang03919	ko:K14553 UTP18; U3 small nucleolar RNA-associated protein 18
Psang03926	ko:K10352 MYH; myosin heavy chain
Psang03930	ko:K11272 MRC1; mediator of replication checkpoint protein 1
Psang03933	ko:K12817 PRPF18, PRP18; pre-mRNA-splicing factor 18
Psang03934	ko:K00643 E2.3.1.37, ALAS; 5-aminolevulinate synthase [EC:2.3.1.37]
Psang03935	ko:K11968 ARIH1; ariadne-1
Psang03937	ko:K13211 GCFC; GC-rich sequence DNA-binding factor
Psang03939	ko:K12614 DDX6, RCK, DHH1; ATP-dependent RNA helicase DDX6/DHH1 [EC:3.6.4.13]
Psang03941	ko:K13993 HSP20; HSP20 family protein
Psang03943	ko:K02964 RP-S18e, RPS18; small subunit ribosomal protein S18e
Psang03944	ko:K03781 katE, CAT, catB, srpA; catalase [EC:1.11.1.6]
Psang03945	ko:K01693 E4.2.1.19, hisB; imidazoleglycerol-phosphate dehydratase [EC:4.2.1.19]
Psang03948	ko:K00615 E2.2.1.1, tktA, tktB; transketolase [EC:2.2.1.1]
Psang03953	ko:K06698 PSME3; proteasome activator subunit 3 (PA28 gamma)
Psang03955	ko:K14152 HIS4; phosphoribosyl-ATP pyrophosphohydrolase / phosphoribosyl-AMP cyclohydrolase / histidinol dehydrogenase [EC:3.6.1.31 3.5.4.19 1.1.1.23]
Psang03958	ko:K11805 WDR68, HAN11; WD repeat-containing protein 68
Psang03959	ko:K01580 E4.1.1.15, gadB, gadA, GAD; glutamate decarboxylase [EC:4.1.1.15]
Psang03960	ko:K15026 EIF2A; translation initiation factor 2A
Psang03961	ko:K01078 E3.1.3.2; acid phosphatase [EC:3.1.3.2]
Psang03962	ko:K04464 MAPK7, ERK5; mitogen-activated protein kinase 7 [EC:2.7.11.24]
Psang03964	ko:K05012 CLCN3_4_5; chloride channel 3/4/5
Psang03965	ko:K02731 PSMA7; 20S proteasome subunit alpha 4 [EC:3.4.25.1]
Psang03975	ko:K12659 ARG56; N-acetyl-gamma-glutamyl-phosphate reductase / acetylglutamate kinase [EC:1.2.1.38 2.7.2.8]
Psang03976	ko:K03457 TC.NCS1; nucleobase:cation symporter-1, NCS1 family
Psang03978	ko:K01738 cysK; cysteine synthase A [EC:2.5.1.47]
Psang03981	ko:K03178 UBE1, UBA1; ubiquitin-activating enzyme E1 [EC:6.3.2.19]
Psang03982	ko:K02953 RP-S13e, RPS13; small subunit ribosomal protein S13e
Psang03989	ko:K06997 K06997
Psang03990	ko:K12811 DDX46, PRP5; ATP-dependent RNA helicase DDX46/PRP5 [EC:3.6.4.13]
Psang03994	ko:K14290 XPO1, CRM1; exportin-1
Psang04002	ko:K06027 NSF; vesicle-fusing ATPase [EC:3.6.4.6]
Psang04003	ko:K15376 GPHN; gephyrin [EC:2.10.1.1 2.7.7.75]
Psang04006	ko:K03943 NDUFV2; NADH dehydrogenase (ubiquinone) flavoprotein 2 [EC:1.6.5.3 1.6.99.3]
Psang04008	ko:K12836 U2AF1; splicing factor U2AF 35 kDa subunit
Psang04011	ko:K01443 E3.5.1.25, nagA, AMDHD2; N-acetylglucosamine-6-phosphate deacetylase [EC:3.5.1.25]
Psang04016	ko:K02978 RP-S27e, RPS27; small subunit ribosomal protein S27e
Psang04018	ko:K10901 BLM, RECQL3, SGS1; bloom syndrome protein [EC:3.6.4.12]
Psang04019	ko:K00012 UGDH, ugd; UDPglucose 6-dehydrogenase [EC:1.1.1.22]
Psang04022	ko:K01530 E3.6.3.1; phospholipid-translocating ATPase [EC:3.6.3.1]
Psang04025	ko:K02140 ATPeFG, ATP5L; F-type H+-transporting ATPase subunit g [EC:3.6.3.14]
Psang04026	ko:K00974 cca; tRNA nucleotidyltransferase (CCA-adding enzyme) [EC:2.7.7.72 3.1.3.- 3.1.4.-]
Psang04028	ko:K02973 RP-S23e, RPS23; small subunit ribosomal protein S23e
Psang04030	ko:K00793 ribE, RIB5; riboflavin synthase [EC:2.5.1.9]
Psang04031	ko:K12389 BTS, CLN3; battenin
Psang04033	ko:K12829 SF3B2, SAP145, CUS1; splicing factor 3B subunit 2
Psang04034	ko:K11649 SMARCC; SWI/SNF related-matrix-associated actin-dependent regulator of chromatin subfamily C
Psang04038	ko:K02870 RP-L12e, RPL12; large subunit ribosomal protein L12e
Psang04040	ko:K09569 FKBP2; FK506-binding protein 2 [EC:5.2.1.8]
Psang04041	ko:K14679 TRL1; tRNA ligase [EC:6.5.1.3]
Psang04043	ko:K11665 INO80, INOC1; DNA helicase INO80 [EC:3.6.4.12]
Psang04044	ko:K14171 AHP1; alkyl hydroperoxide reductase 1 [EC:1.11.1.15]
Psang04046	ko:K00654 E2.3.1.50; serine palmitoyltransferase [EC:2.3.1.50]
Psang04048	ko:K03242 EIF2S3; translation initiation factor 2 subunit 3
Psang04049	ko:K03232 EEF1B; elongation factor 1-beta
Psang04051	ko:K00784 rnz; ribonuclease Z [EC:3.1.26.11]
Psang04052	ko:K00698 CHS1; chitin synthase [EC:2.4.1.16]
Psang04056	ko:K00309 E1.5.3.-
Psang04057	ko:K15731 CTDSP; carboxy-terminal domain RNA polymerase II polypeptide A small phosphatase [EC:3.1.3.16]
Psang04063	ko:K14863 YTM1, WDR12; ribosome biogenesis protein YTM1
Psang04065	ko:K06675 SMC4; structural maintenance of chromosome 4
Psang04067	ko:K02977 RP-S27Ae, RPS27A; small subunit ribosomal protein S27Ae
Psang04069	ko:K09540 SEC63; translocation protein SEC63
Psang04070	ko:K11584 PPP2R5; protein phosphatase 2 (formerly 2A), regulatory subunit B'
Psang04071	ko:K15272 SLC35A1_2_3; solute carrier family 35 (UDP-sugar transporter), member A1/2/3
Psang04072	ko:K03029 PSMD4, RPN10; 26S proteasome regulatory subunit N10
Psang04073	ko:K01230 MAN1; mannosyl-oligosaccharide alpha-1,2-mannosidase [EC:3.2.1.113]
Psang04078	ko:K10949 KDELR; ER lumen protein retaining receptor
Psang04085	ko:K03008 RPB11, POLR2J; DNA-directed RNA polymerase II subunit RPB11
Psang04086	ko:K03869 CUL3; cullin 3
Psang04092	ko:K00611 OTC, argF, argI; ornithine carbamoyltransferase [EC:2.1.3.3]
Psang04104	ko:K11238 BNI1; cytokinesis protein
Psang04107	ko:K10865 MRE11; double-strand break repair protein MRE11
Psang04114	ko:K13280 SEC11, sipW; signal peptidase, endoplasmic reticulum-type [EC:3.4.-.-]
Psang04118	ko:K03061 PSMC2, RPT1; 26S proteasome regulatory subunit T1
Psang04124	ko:K00888 PI4K; phosphatidylinositol 4-kinase [EC:2.7.1.67]
Psang04132	ko:K01893 NARS, asnS; asparaginyl-tRNA synthetase [EC:6.1.1.22]
Psang04135	ko:K03063 PSMC4, RPT3; 26S proteasome regulatory subunit T3
Psang04136	ko:K15565 CTK3; CTD kinase subunit gamma
Psang04140	ko:K06672 SCC2, NIPBL; cohesin loading factor subunit SCC2
Psang04143	ko:K09699 E2.3.1.168, bkdB; 2-oxoisovalerate dehydrogenase E2 component (dihydrolipoyl transacylase) [EC:2.3.1.168]
Psang04144	ko:K14839 NOP16; nucleolar protein 16
Psang04147	ko:K00764 purF, PPAT; amidophosphoribosyltransferase [EC:2.4.2.14]
Psang04149	ko:K01867 WARS, trpS; tryptophanyl-tRNA synthetase [EC:6.1.1.2]
Psang04150	ko:K07407 E3.2.1.22B, galA, rafA; alpha-galactosidase [EC:3.2.1.22]
Psang04151	ko:K11836 USP5_13, UBP14; ubiquitin carboxyl-terminal hydrolase 5/13 [EC:3.1.2.15]
Psang04155	ko:K03844 ALG11; alpha-1,2-mannosyltransferase [EC:2.4.1.131]
Psang04158	ko:K07101 K07101
Psang04161	ko:K05767 IQGAP2_3; Ras GTPase-activating-like protein IQGAP2/3
Psang04163	ko:K11187 PRDX5; peroxiredoxin 5, atypical 2-Cys peroxiredoxin [EC:1.11.1.15]
Psang04168	ko:K14570 REX1, REXO1, RNH70; RNA exonuclease 1 [EC:3.1.-.-]
Psang04170	ko:K14002 SCJ1; DnaJ-related protein SCJ1
Psang04171	ko:K02949 RP-S11e, RPS11; small subunit ribosomal protein S11e
Psang04172	ko:K00940 E2.7.4.6, ndk; nucleoside-diphosphate kinase [EC:2.7.4.6]
Psang04175	ko:K01230 MAN1; mannosyl-oligosaccharide alpha-1,2-mannosidase [EC:3.2.1.113]
Psang04177	ko:K11547 NDC80, HEC1, TID3; kinetochore protein NDC80
Psang04179	ko:K14304 NUP85; nuclear pore complex protein Nup85
Psang04180	ko:K09958 K09958; hypothetical protein
Psang04182	ko:K15196 BRF1, GTF3B; transcription factor IIIB 90 kDa subunit
Psang04183	ko:K00876 E2.7.1.48, udk; uridine kinase [EC:2.7.1.48]
Psang04184	ko:K01942 HLCS; biotin--protein ligase [EC:6.3.4.9 6.3.4.10 6.3.4.11 6.3.4.15]
Psang04186	ko:K03858 PIGH, GPI15; phosphatidylinositol glycan, class H
Psang04190	ko:K13127 RNF113A, CWC24; RING finger protein 113A
Psang04191	ko:K01070 frmB, ESD, fghA; S-formylglutathione hydrolase [EC:3.1.2.12]
Psang04192	ko:K12867 SYF1, XAB2; pre-mRNA-splicing factor SYF1
Psang04196	ko:K00654 E2.3.1.50; serine palmitoyltransferase [EC:2.3.1.50]
Psang04197	ko:K03163 TOP1; DNA topoisomerase I [EC:5.99.1.2]
Psang04199	ko:K11230 SSK2; mitogen-activated protein kinase kinase kinase [EC:2.7.11.25]
Psang04200	ko:K07407 E3.2.1.22B, galA, rafA; alpha-galactosidase [EC:3.2.1.22]
Psang04204	ko:K00618 E2.3.1.1; amino-acid N-acetyltransferase [EC:2.3.1.1]
Psang04214	ko:K03259 EIF4E; translation initiation factor 4E
Psang04220	ko:K03317 TC.CNT; concentrative nucleoside transporter, CNT family
Psang04222	ko:K04627 STE3; pheromone a factor receptor
Psang04228	ko:K13337 PEX19; peroxin-19
Psang04230	ko:K02871 RP-L13, rplM; large subunit ribosomal protein L13
Psang04231	ko:K08513 VAMP4; vesicle-associated membrane protein 4
Psang04233	ko:K15562 BUR1, SGV1; serine/threonine-protein kinase BUR1 [EC:2.7.11.22 2.7.11.23]
Psang04235	ko:K13076 SLD; delta8-fatty-acid desaturase [EC:1.14.19.4]
Psang04236	ko:K06111 EXOC4, SEC8L1; exocyst complex component 4
Psang04244	ko:K01528 DNM; dynamin GTPase [EC:3.6.5.5]
Psang04245	ko:K01273 E3.4.13.19, DPEP1; membrane dipeptidase [EC:3.4.13.19]
Psang04247	ko:K02147 ATPeVB, ATP6B1; V-type H+-transporting ATPase subunit B [EC:3.6.3.14]
Psang04248	ko:K08497 SEC20; protein transport protein SEC20
Psang04249	ko:K14015 NPLOC4, NPL4; nuclear protein localization protein 4 homolog
Psang04253	ko:K02901 RP-L27e, RPL27; large subunit ribosomal protein L27e
Psang04257	ko:K00601 E2.1.2.2; phosphoribosylglycinamide formyltransferase [EC:2.1.2.2]
Psang04259	ko:K14997 SLC38A11; solute carrier family 38 (sodium-coupled neutral amino acid transporter), member 11
Psang04261	ko:K11771 SWI1, ADR6; SWI/SNF chromatin-remodeling complex subunit SWI1
Psang04267	ko:K07739 ELP3, KAT9; elongator complex protein 3 [EC:2.3.1.48]
Psang04275	ko:K01687 ilvD; dihydroxy-acid dehydratase [EC:4.2.1.9]
Psang04276	ko:K00898 E2.7.11.2, PDK; pyruvate dehydrogenase kinase [EC:2.7.11.2]
Psang04279	ko:K03146 thi1; thiamine biosynthetic enzyme
Psang04281	ko:K02355 fusA, GFM, EFG; elongation factor G
Psang04290	ko:K14012 SHP1, UBX1, NSFL1C; UBX domain-containing protein 1
Psang04295	ko:K12946 SPCS1; signal peptidase complex subunit 1 [EC:3.4.-.-]
Psang04300	ko:K07975 RHO1; Rho family, other
Psang04301	ko:K10885 XRCC5, KU80, G22P2; ATP-dependent DNA helicase 2 subunit 2
Psang04304	ko:K02992 RP-S7, rpsG; small subunit ribosomal protein S7
Psang04308	ko:K05283 PIGW; phosphatidylinositol glycan, class W [EC:2.3.-.-]
Psang04310	ko:K12830 SF3B3, SAP130, RSE1; splicing factor 3B subunit 3
Psang04312	ko:K00586 DPH5; diphthine synthase [EC:2.1.1.98]
Psang04318	ko:K02927 RP-L40e, RPL40; large subunit ribosomal protein L40e
Psang04319	ko:K12815 DHX38, PRP16; pre-mRNA-splicing factor ATP-dependent RNA helicase PRP16 [EC:3.6.4.13]
Psang04321	ko:K03264 EIF6; translation initiation factor 6
Psang04325	ko:K05758 ARPC2; actin related protein 2/3 complex, subunit 2
Psang04339	ko:K08870 PTK9; PTK9 protein tyrosine kinase 9
Psang04340	ko:K01526 E3.6.1.42; guanosine-diphosphatase [EC:3.6.1.42]
Psang04344	ko:K10839 RAD23, HR23; UV excision repair protein RAD23
Psang04345	ko:K14798 LTV1; protein LTV1
Psang04349	ko:K03505 POLD4; DNA polymerase delta subunit 4
Psang04352	ko:K11095 SNRPC; U1 small nuclear ribonucleoprotein C
Psang04356	ko:K05925 METTL3; mRNA (2'-O-methyladenosine-N6-)-methyltransferase [EC:2.1.1.62]
Psang04357	ko:K14692 SLC30A5_7, ZNT5_7, MTP, MSC2; solute carrier family 30 (zinc transporter), member 5/7
Psang04359	ko:K12199 VTA1, LIP5; vacuolar protein sorting-associated protein VTA1
Psang04360	ko:K03018 RPC1, POLR3A; DNA-directed RNA polymerase III subunit RPC1 [EC:2.7.7.6]
Psang04361	ko:K03885 ndh; NADH dehydrogenase [EC:1.6.99.3]
Psang04362	ko:K06276 PDPK1; 3-phosphoinositide dependent protein kinase-1 [EC:2.7.11.1]
Psang04366	ko:K03002 RPA2, POLR1B; DNA-directed RNA polymerase I subunit RPA2 [EC:2.7.7.6]
Psang04368	ko:K14559 MPP10; U3 small nucleolar RNA-associated protein MPP10
Psang04370	ko:K10426 DCTN4; dynactin 4
Psang04374	ko:K12868 SYF2; pre-mRNA-splicing factor SYF2
Psang04376	ko:K02183 CALM; calmodulin
Psang04379	ko:K04460 PPP5C, PP5; protein phosphatase 5 [EC:3.1.3.16]
Psang04382	ko:K01889 FARSA, pheS; phenylalanyl-tRNA synthetase alpha chain [EC:6.1.1.20]
Psang04385	ko:K05759 PFN; profilin
Psang04386	ko:K02896 RP-L24e, RPL24; large subunit ribosomal protein L24e
Psang04387	ko:K02910 RP-L31e, RPL31; large subunit ribosomal protein L31e
Psang04389	ko:K12845 SNU13, NHP2L; U4/U6 small nuclear ribonucleoprotein SNU13
Psang04400	ko:K01078 E3.1.3.2; acid phosphatase [EC:3.1.3.2]
Psang04402	ko:K04627 STE3; pheromone a factor receptor
Psang04404	ko:K14299 SEH1; nucleoporin SEH1
Psang04407	ko:K00602 purH; phosphoribosylaminoimidazolecarboxamide formyltransferase / IMP cyclohydrolase [EC:2.1.2.3 3.5.4.10]
Psang04418	ko:K15423 PPP4C; serine/threonine-protein phosphatase 4 catalytic subunit [EC:3.1.3.16]
Psang04419	ko:K14290 XPO1, CRM1; exportin-1
Psang04422	ko:K12666 OST1, RPN1; oligosaccharyltransferase complex subunit alpha (ribophorin I)
Psang04423	ko:K13577 SLC25A10, DIC; solute carrier family 25 (mitochondrial dicarboxylate transporter), member 10
Psang04432	ko:K06916 K06916
Psang04434	ko:K11801 WDR23; WD repeat-containing protein 23
Psang04439	ko:K14811 DBP3; ATP-dependent RNA helicase DBP3 [EC:3.6.4.13]
Psang04440	ko:K11849 USP25_28, UBP2; ubiquitin carboxyl-terminal hydrolase 25/28 [EC:3.1.2.15]
Psang04445	ko:K06185 ABCF2; ATP-binding cassette, subfamily F, member 2
Psang04449	ko:K01759 E4.4.1.5, GLO1, gloA; lactoylglutathione lyase [EC:4.4.1.5]
Psang04452	ko:K03022 RPC25, POLR3H; DNA-directed RNA polymerase III subunit RPC8
Psang04453	ko:K02147 ATPeVB, ATP6B1; V-type H+-transporting ATPase subunit B [EC:3.6.3.14]
Psang04454	ko:K07976 RAB; Rab family, other
Psang04455	ko:K00026 MDH2; malate dehydrogenase [EC:1.1.1.37]
Psang04458	ko:K06699 PSME4; proteasome activator subunit 4
Psang04459	ko:K14404 CPSF4, YTH1; cleavage and polyadenylation specificity factor subunit 4
Psang04460	ko:K14297 NUP98, ADAR2; nuclear pore complex protein Nup98-Nup96
Psang04461	ko:K02898 RP-L26e, RPL26; large subunit ribosomal protein L26e
Psang04464	ko:K10583 UBE2S, E2EPF; ubiquitin-conjugating enzyme E2 S [EC:6.3.2.19]
Psang04465	ko:K08508 SNAP23; synaptosomal-associated protein, 23kDa
Psang04467	ko:K08764 SCP2, SCPX; sterol carrier protein 2 [EC:2.3.1.176]
Psang04470	ko:K06875 PDCD5, TFAR19; programmed cell death protein 5
Psang04472	ko:K08495 GOSR1, GOS1; golgi SNAP receptor complex member 1
Psang04474	ko:K01254 E3.3.2.6, LTA4H; leukotriene-A4 hydrolase [EC:3.3.2.6]
Psang04476	ko:K01194 E3.2.1.28, treA, treF; alpha,alpha-trehalase [EC:3.2.1.28]
Psang04487	ko:K01705 LYS4; homoaconitate hydratase [EC:4.2.1.36]
Psang04488	ko:K03010 RPB2, POLR2B; DNA-directed RNA polymerase II subunit RPB2 [EC:2.7.7.6]
Psang04490	ko:K08286 E2.7.11.-; protein-serine/threonine kinase [EC:2.7.11.-]
Psang04491	ko:K11121 SIR2; NAD-dependent histone deacetylase SIR2 [EC:3.5.1.-]
Psang04494	ko:K12598 MTR4, SKIV2L2; ATP-dependent RNA helicase DOB1 [EC:3.6.4.13]
Psang04495	ko:K04536 GNB1; guanine nucleotide-binding protein G(I)/G(S)/G(T) subunit beta-1
Psang04497	ko:K11253 H3; histone H3
Psang04498	ko:K00787 FDPS; farnesyl diphosphate synthase [EC:2.5.1.1 2.5.1.10]
Psang04499	ko:K08737 MSH6; DNA mismatch repair protein MSH6
Psang04500	ko:K00601 E2.1.2.2; phosphoribosylglycinamide formyltransferase [EC:2.1.2.2]
Psang04502	ko:K14312 NUP155; nuclear pore complex protein Nup155
Psang04515	ko:K03386 E1.11.1.15, PRDX, ahpC; peroxiredoxin (alkyl hydroperoxide reductase subunit C) [EC:1.11.1.15]
Psang04519	ko:K02900 RP-L27Ae, RPL27A; large subunit ribosomal protein L27Ae
Psang04520	ko:K04482 RAD51; DNA repair protein RAD51
Psang04522	ko:K04705 STAM; signal transducing adaptor molecule
Psang04523	ko:K11251 H2A; histone H2A
Psang04527	ko:K03448 FEN2, LIZ1; MFS transporter, ACS family, pantothenate transporter
Psang04529	ko:K13289 CTSA; cathepsin A (carboxypeptidase C) [EC:3.4.16.5]
Psang04530	ko:K01495 folE; GTP cyclohydrolase I [EC:3.5.4.16]
Psang04532	ko:K11843 USP14, UBP6; ubiquitin carboxyl-terminal hydrolase 14 [EC:3.1.2.15]
Psang04535	ko:K12492 ARFGAP1; ADP-ribosylation factor GTPase-activating protein 1
Psang04536	ko:K15029 EIF3L; translation initiation factor 3 subunit L
Psang04538	ko:K03522 fixB, etfA; electron transfer flavoprotein alpha subunit
Psang04539	ko:K01836 E5.4.2.3; phosphoacetylglucosamine mutase [EC:5.4.2.3]
Psang04543	ko:K15428 DUG1; Cys-Gly metallodipeptidase DUG1 [EC:3.4.13.-]
Psang04544	ko:K00844 HK; hexokinase [EC:2.7.1.1]
Psang04545	ko:K11984 SART1, HAF, SNU66; U4/U6.U5 tri-snRNP-associated protein 1
Psang04546	ko:K11251 H2A; histone H2A
Psang04549	ko:K02134 ATPeF1D, ATP5D; F-type H+-transporting ATPase subunit delta [EC:3.6.3.14]
Psang04552	ko:K11801 WDR23; WD repeat-containing protein 23
Psang04553	ko:K02896 RP-L24e, RPL24; large subunit ribosomal protein L24e
Psang04557	ko:K11599 POMP, UMP1; proteasome maturation protein
Psang04562	ko:K14285 NXT1_2, P15; NTF2-related export protein 1/2
Psang04564	ko:K12618 XRN1, SEP1, KEM1; 5'-3' exoribonuclease 1 [EC:3.1.13.-]
Psang04567	ko:K09579 PIN4; peptidyl-prolyl cis-trans isomerase NIMA-interacting 4 [EC:5.2.1.8]
Psang04569	ko:K00486 KMO; kynurenine 3-monooxygenase [EC:1.14.13.9]
Psang04570	ko:K14834 NOC3; nucleolar complex protein 3
Psang04572	ko:K14790 NOP9; nucleolar protein 9
Psang04574	ko:K01598 PPCDC, coaC; phosphopantothenoylcysteine decarboxylase [EC:4.1.1.36]
Psang04577	ko:K03063 PSMC4, RPT3; 26S proteasome regulatory subunit T3
Psang04578	ko:K15028 EIF3K; translation initiation factor 3 subunit K
Psang04579	ko:K08493 VTI1; vesicle transport through interaction with t-SNAREs 1
Psang04580	ko:K14780 DHX37, DHR1; ATP-dependent RNA helicase DHX37/DHR1 [EC:3.6.4.13]
Psang04582	ko:K12823 DDX5, DBP2; ATP-dependent RNA helicase DDX5/DBP2 [EC:3.6.4.13]
Psang04583	ko:K08773 RALBP1; RalA-binding protein 1
Psang04584	ko:K14950 ATP13A1; cation-transporting ATPase 13A1 [EC:3.6.3.-]
Psang04585	ko:K11293 HIRA, HIR1; protein HIRA/HIR1
Psang04591	ko:K10609 CUL4; cullin 4
Psang04593	ko:K00728 POMT; dolichyl-phosphate-mannose-protein mannosyltransferase [EC:2.4.1.109]
Psang04595	ko:K11230 SSK2; mitogen-activated protein kinase kinase kinase [EC:2.7.11.25]
Psang04596	ko:K13103 TFIP11; tuftelin-interacting protein 11
Psang04599	ko:K02729 PSMA5; 20S proteasome subunit alpha 5 [EC:3.4.25.1]
Psang04600	ko:K15448 TRM112, TRMT112; multifunctional methyltransferase subunit TRM112
Psang04602	ko:K02962 RP-S17e, RPS17; small subunit ribosomal protein S17e
Psang04604	ko:K08066 NFYC; nuclear transcription factor Y, gamma
Psang04606	ko:K13754 SLC24A6, NCKX6; solute carrier family 24 (sodium/potassium/calcium exchanger), member 6
Psang04607	ko:K00958 E2.7.7.4C, met3; sulfate adenylyltransferase [EC:2.7.7.4]
Psang04608	ko:K08852 ERN1; serine/threonine-protein kinase/endoribonuclease IRE1 [EC:2.7.11.1 3.1.26.-]
Psang04609	ko:K00606 panB; 3-methyl-2-oxobutanoate hydroxymethyltransferase [EC:2.1.2.11]
Psang04610	ko:K11718 HUGT; UDP-glucose:glycoprotein glucosyltransferase [EC:2.4.1.-]
Psang04612	ko:K02137 ATPeF1O, ATP5O; F-type H+-transporting ATPase oligomycin sensitivity conferral protein [EC:3.6.3.14]
Psang04614	ko:K01876 DARS, aspS; aspartyl-tRNA synthetase [EC:6.1.1.12]
Psang04619	ko:K04486 E3.1.3.15B; histidinol-phosphatase (PHP family) [EC:3.1.3.15]
Psang04620	ko:K01537 E3.6.3.8; Ca2+-transporting ATPase [EC:3.6.3.8]
Psang04621	ko:K06072 E1.14.99.29, DOHH; deoxyhypusine monooxygenase [EC:1.14.99.29]
Psang04622	ko:K14794 RRP12; ribosomal RNA-processing protein 12
Psang04629	ko:K05012 CLCN3_4_5; chloride channel 3/4/5
Psang04630	ko:K08139 HXT; MFS transporter, SP family, sugar:H+ symporter
Psang04636	ko:K03254 EIF3A; translation initiation factor 3 subunit A
Psang04644	ko:K01188 E3.2.1.21; beta-glucosidase [EC:3.2.1.21]
Psang04647	ko:K02903 RP-L28e, RPL28; large subunit ribosomal protein L28e
Psang04649	ko:K08157 TPO1; MFS transporter, DHA1 family, multidrug resistance protein
Psang04650	ko:K00632 E2.3.1.16, fadA; acetyl-CoA acyltransferase [EC:2.3.1.16]
Psang04653	ko:K08498 STX6; syntaxin 6
Psang04657	ko:K11267 PDS5; sister chromatid cohesion protein PDS5
Psang04658	ko:K02946 RP-S10, rpsJ; small subunit ribosomal protein S10
Psang04660	ko:K00799 GST, gst; glutathione S-transferase [EC:2.5.1.18]
Psang04661	ko:K05287 PIGF; phosphatidylinositol glycan, class F [EC:2.7.-.-]
Psang04664	ko:K08783 ECM14; extracellular matrix protein 14 [EC:3.4.17.-]
Psang04668	ko:K12180 COPS7, CSN7; COP9 signalosome complex subunit 7
Psang04671	ko:K14857 SPB1, FTSJ3; AdoMet-dependent rRNA methyltransferase SPB1 [EC:2.1.1.-]
Psang04672	ko:K09265 K09265; MADS-box transcription factor, other eukaryote
Psang04673	ko:K03456 PPP2R1; protein phosphatase 2 (formerly 2A), regulatory subunit A
Psang04678	ko:K11566 ASK1; DASH complex subunit ASK1
Psang04680	ko:K01733 thrC; threonine synthase [EC:4.2.3.1]
Psang04686	ko:K00237 SDHD, SDH4; succinate dehydrogenase (ubiquinone) membrane anchor subunit
Psang04688	ko:K00621 E2.3.1.4, GNA1; glucosamine-phosphate N-acetyltransferase [EC:2.3.1.4]
Psang04689	ko:K14554 UTP21, WDR36; U3 small nucleolar RNA-associated protein 21
Psang04697	ko:K04523 UBQLN, DSK2; ubiquilin
Psang04698	ko:K00921 PIKFYVE, FAB1; 1-phosphatidylinositol-3-phosphate 5-kinase [EC:2.7.1.150]
Psang04700	ko:K01580 E4.1.1.15, gadB, gadA, GAD; glutamate decarboxylase [EC:4.1.1.15]
Psang04702	ko:K11795 IQWD1, NRIP, ARCAP; nuclear receptor interaction protein
Psang04703	ko:K05658 ABCB1; ATP-binding cassette, subfamily B (MDR/TAP), member 1
Psang04706	ko:K16196 EIF2AK4; eukaryotic translation initiation factor 2-alpha kinase 4 [EC:2.7.11.1]
Psang04710	ko:K10253 K10253; DOPA 4,5-dioxygenase [EC:1.14.99.-]
Psang04712	ko:K01811 yicI; alpha-D-xyloside xylohydrolase [EC:3.2.1.177]
Psang04714	ko:K12462 ARHGDI, RHOGDI; Rho GDP-dissociation inhibitor
Psang04715	ko:K03937 NDUFS4; NADH dehydrogenase (ubiquinone) Fe-S protein 4 [EC:1.6.5.3 1.6.99.3]
Psang04717	ko:K00587 ICMT, STE14; protein-S-isoprenylcysteine O-methyltransferase [EC:2.1.1.100]
Psang04722	ko:K07253 MIF; phenylpyruvate tautomerase [EC:5.3.2.1]
Psang04724	ko:K01228 GCS1; mannosyl-oligosaccharide glucosidase [EC:3.2.1.106]
Psang04729	ko:K01637 E4.1.3.1, aceA; isocitrate lyase [EC:4.1.3.1]
Psang04738	ko:K03593 mrp; ATP-binding protein involved in chromosome partitioning
Psang04740	ko:K01128 E3.1.4.-
Psang04747	ko:K10747 LIG1; DNA ligase 1 [EC:6.5.1.1]
Psang04748	ko:K05956 RABGGTB; geranylgeranyl transferase type-2 subunit beta [EC:2.5.1.60]
Psang04750	ko:K14546 UTP5, WDR43; U3 small nucleolar RNA-associated protein 5
Psang04760	ko:K00605 gcvT, AMT; aminomethyltransferase [EC:2.1.2.10]
Psang04765	ko:K14791 PWP1; periodic tryptophan protein 1
Psang04770	ko:K11365 SGF73; SAGA-associated factor 73
Psang04776	ko:K02915 RP-L34e, RPL34; large subunit ribosomal protein L34e
Psang04778	ko:K15278 SLC35B4, YEA4; solute carrier family 35 (UDP-xylose/UDP-N-acetylglucosamine transporter), member B4
Psang04779	ko:K11675 IES1; Ino eighty subunit 1
Psang04780	ko:K09503 DNAJA2; DnaJ homolog subfamily A member 2
Psang04783	ko:K04555 UBE2G2, UBC7; ubiquitin-conjugating enzyme E2 G2 [EC:6.3.2.19]
Psang04786	ko:K01802 E5.2.1.8; peptidylprolyl isomerase [EC:5.2.1.8]
Psang04793	ko:K13721 APE2; aminopeptidase 2 [EC:3.4.11.-]
Psang04794	ko:K04345 PKA; protein kinase A [EC:2.7.11.11]
Psang04795	ko:K09680 coaW; type II pantothenate kinase [EC:2.7.1.33]
Psang04797	ko:K03948 NDUFA4; NADH dehydrogenase (ubiquinone) 1 alpha subcomplex 4 [EC:1.6.5.3 1.6.99.3]
Psang04802	ko:K14288 XPOT; exportin-T
Psang04807	ko:K15201 GTP3C3, TFC4; general transcription factor 3C polypeptide 3 (transcription factor C subunit 4)
Psang04811	ko:K00027 E1.1.1.38, sfcA, maeA; malate dehydrogenase (oxaloacetate-decarboxylating) [EC:1.1.1.38]
Psang04813	ko:K08286 E2.7.11.-; protein-serine/threonine kinase [EC:2.7.11.-]
Psang04820	ko:K12580 CNOT3, NOT3; CCR4-NOT transcription complex subunit 3
Psang04823	ko:K01181 E3.2.1.8, xynA; endo-1,4-beta-xylanase [EC:3.2.1.8]
Psang04827	ko:K02261 COX2; cytochrome c oxidase subunit 2
Psang04828	ko:K08856 STK16; serine/threonine kinase 16 [EC:2.7.11.1]
Psang04831	ko:K02510 hpaI; 2,4-dihydroxyhept-2-ene-1,7-dioic acid aldolase [EC:4.1.2.-]
Psang04833	ko:K14837 NOP12; nucleolar protein 12
Psang04834	ko:K02894 RP-L23e, RPL23; large subunit ribosomal protein L23e
Psang04836	ko:K00273 E1.4.3.3, DAO; D-amino-acid oxidase [EC:1.4.3.3]
Psang04839	ko:K06653 PHO81; CDK inhibitor PHO81
Psang04840	ko:K12600 SKI3, TTC37; superkiller protein 3
Psang04843	ko:K13120 FAM32A; protein FAM32A
Psang04845	ko:K02918 RP-L35e, RPL35; large subunit ribosomal protein L35e
Psang04847	ko:K06666 TUP1; glucose repression regulatory protein TUP1
Psang04850	ko:K11841 USP10, UBP3; ubiquitin carboxyl-terminal hydrolase 10 [EC:3.1.2.15]
Psang04852	ko:K01194 E3.2.1.28, treA, treF; alpha,alpha-trehalase [EC:3.2.1.28]
Psang04854	ko:K13348 MPV17; protein Mpv17
Psang04855	ko:K05349 bglX; beta-glucosidase [EC:3.2.1.21]
Psang04858	ko:K09498 CCT6; T-complex protein 1 subunit zeta
Psang04859	ko:K03017 RPB9, POLR2I; DNA-directed RNA polymerase II subunit RPB9
Psang04861	ko:K13628 iscA, ISCA1; iron-sulfur cluster assembly protein
Psang04862	ko:K03243 EIF5B; translation initiation factor 5B
Psang04865	ko:K14546 UTP5, WDR43; U3 small nucleolar RNA-associated protein 5
Psang04868	ko:K11548 NUF2, CDCA1; kinetochore protein Nuf2
Psang04872	ko:K03015 RPB7, POLR2G; DNA-directed RNA polymerase II subunit RPB7
Psang04874	ko:K02912 RP-L32e, RPL32; large subunit ribosomal protein L32e
Psang04875	ko:K14963 WDR5, SWD3, CPS30; COMPASS component SWD3
Psang04878	ko:K14213 PEPD; Xaa-Pro dipeptidase [EC:3.4.13.9]
Psang04881	ko:K03293 TC.AAT; amino acid transporter, AAT family
Psang04887	ko:K10259 MET30; F-box and WD-40 domain protein MET30
Psang04888	ko:K16261 YAT; yeast amino acid transporter
Psang04890	ko:K13525 VCP, CDC48; transitional endoplasmic reticulum ATPase
Psang04891	ko:K05986 E3.1.30.1
Psang04893	ko:K13100 CWC22; pre-mRNA-splicing factor CWC22
Psang04895	ko:K06966 K06966
Psang04896	ko:K01637 E4.1.3.1, aceA; isocitrate lyase [EC:4.1.3.1]
Psang04900	ko:K04078 groES, HSPE1; chaperonin GroES
Psang04901	ko:K04709 LAG1; Acyl-CoA-dependent ceramide synthase [EC:2.3.1.24]
Psang04908	ko:K11684 BDF1; bromodomain-containing factor 1
Psang04915	ko:K14684 SLC25A23S; solute carrier family 25 (mitochondrial phosphate transporter), member 23/24/25/41
Psang04917	ko:K03122 TFIIA1, GTF2A1, TOA1; transcription initiation factor TFIIA large subunit
Psang04922	ko:K12811 DDX46, PRP5; ATP-dependent RNA helicase DDX46/PRP5 [EC:3.6.4.13]
Psang04924	ko:K06684 DBF2; cell cycle protein kinase DBF2 [EC:2.7.11.-]
Psang04927	ko:K14400 PCF11; pre-mRNA cleavage complex 2 protein Pcf11
Psang04935	ko:K09680 coaW; type II pantothenate kinase [EC:2.7.1.33]
Psang04936	ko:K02976 RP-S26e, RPS26; small subunit ribosomal protein S26e
Psang04939	ko:K11086 SNRPB, SMB; small nuclear ribonucleoprotein B and B'
Psang04946	ko:K11805 WDR68, HAN11; WD repeat-containing protein 68
Psang04959	ko:K00276 E1.4.3.21, AOC2, AOC3, tynA; primary-amine oxidase [EC:1.4.3.21]
Psang04961	ko:K11644 SIN3A; paired amphipathic helix protein Sin3a
Psang04964	ko:K15083 RAD16; DNA repair protein RAD16
Psang04969	ko:K03250 EIF3E, INT6; translation initiation factor 3 subunit E
Psang04972	ko:K01196 AGL; glycogen debranching enzyme [EC:2.4.1.25 3.2.1.33]
Psang04973	ko:K00963 UGP2, galU, galF; UTP--glucose-1-phosphate uridylyltransferase [EC:2.7.7.9]
Psang04978	ko:K00560 thyA, TYMS; thymidylate synthase [EC:2.1.1.45]
Psang04982	ko:K11558 SPC25; kinetochore protein Spc25, fungi type
Psang04989	ko:K07304 msrA; peptide-methionine (S)-S-oxide reductase [EC:1.8.4.11]
Psang04990	ko:K11254 H4; histone H4
Psang04994	ko:K09554 CDC37; cell division cycle protein 37
Psang04995	ko:K13431 SRPR; signal recognition particle receptor subunit alpha
Psang04997	ko:K10413 DYNC1H; dynein heavy chain 1, cytosolic
Psang04999	ko:K12373 HEXA_B; hexosaminidase [EC:3.2.1.52]
Psang05002	ko:K00757 E2.4.2.3, udp; uridine phosphorylase [EC:2.4.2.3]
Psang05003	ko:K01191 E3.2.1.24; alpha-mannosidase [EC:3.2.1.24]
Psang05006	ko:K10589 UBE3C; ubiquitin-protein ligase E3 C [EC:6.3.2.19]
Psang05007	ko:K16186 RRAGC_D; Ras-related GTP-binding protein C/D
Psang05010	ko:K03952 NDUFA8; NADH dehydrogenase (ubiquinone) 1 alpha subcomplex 8 [EC:1.6.5.3 1.6.99.3]
Psang05025	ko:K00761 upp, UPRT; uracil phosphoribosyltransferase [EC:2.4.2.9]
Psang05027	ko:K02258 COX11; cytochrome c oxidase assembly protein subunit 11
Psang05029	ko:K03115 CSNK2B; casein kinase II subunit beta
Psang05030	ko:K14789 NOP6; nucleolar protein 6
Psang05034	ko:K16219 METTL11, NTM1; protein N-terminal methyltransferase [EC:2.1.1.244]
Psang05037	ko:K11541 URA2; carbamoyl-phosphate synthase / aspartate carbamoyltransferase [EC:6.3.5.5 2.1.3.2]
Psang05041	ko:K10696 BRE1; E3 ubiquitin-protein ligase BRE1 [EC:6.3.2.19]
Psang05042	ko:K11233 SSK1; osomolarity two-component system, response regulator SSK1
Psang05053	ko:K00818 E2.6.1.11, argD; acetylornithine aminotransferase [EC:2.6.1.11]
Psang05057	ko:K15361 WDR48, UAF1; WD repeat-containing protein 48
Psang05059	ko:K12859 TXNL4A, DIB1; U5 snRNP protein, DIM1 family
Psang05069	ko:K11254 H4; histone H4
Psang05071	ko:K15109 SLC25A20_29, CACT, CACL, CRC1; solute carrier family 25 (mitochondrial carnitine/acylcarnitine transporter), member 20/29
Psang05076	ko:K04564 SOD2; superoxide dismutase, Fe-Mn family [EC:1.15.1.1]
Psang05079	ko:K06665 SSN6; glucose repression mediator protein
Psang05083	ko:K04794 PTH2; peptidyl-tRNA hydrolase, PTH2 family [EC:3.1.1.29]
Psang05087	ko:K01528 DNM; dynamin GTPase [EC:3.6.5.5]
Psang05090	ko:K03233 EEF1G; elongation factor 1-gamma
Psang05096	ko:K07975 RHO1; Rho family, other
Psang05102	ko:K03035 PSMD12, RPN5; 26S proteasome regulatory subunit N5
Psang05108	ko:K12601 SKI8; superkiller protein 8
Psang05116	ko:K09413 HCM1; forkhead transcription factor HCM1
Psang05117	ko:K02735 PSMB3; 20S proteasome subunit beta 3 [EC:3.4.25.1]
Psang05118	ko:K14808 DDX54, DBP10; ATP-dependent RNA helicase DDX54/DBP10 [EC:3.6.4.13]
Psang05119	ko:K02265 COX5B; cytochrome c oxidase subunit 5b
Psang05126	ko:K01930 E6.3.2.17; folylpolyglutamate synthase [EC:6.3.2.17]
Psang05132	ko:K06688 UBE2C, UBC11; ubiquitin-conjugating enzyme E2 C [EC:6.3.2.19]
Psang05135	ko:K01282 E3.4.14.-; dipeptidyl aminopeptidase [EC:3.4.14.-]
Psang05139	ko:K03113 EIF1, SUI1; translation initiation factor 1
Psang05158	ko:K06123 AYR1; 1-acylglycerone phosphate reductase [EC:1.1.1.101]
Psang05162	ko:K02889 RP-L21e, RPL21; large subunit ribosomal protein L21e
Psang05164	ko:K01705 LYS4; homoaconitate hydratase [EC:4.2.1.36]
Psang05167	ko:K09486 HYOU1; hypoxia up-regulated 1
Psang05168	ko:K14338 cypD_E, CYP102A2_3; cytochrome P450 / NADPH-cytochrome P450 reductase [EC:1.14.14.1 1.6.2.4]
Psang05169	ko:K13950 pabAB; para-aminobenzoate synthetase [EC:2.6.1.85]
Psang05171	ko:K14793 RRP9; ribosomal RNA-processing protein 9
Psang05172	ko:K03361 CDC4; F-box and WD-40 domain protein CDC4
Psang05179	ko:K01288 KEX1; carboxypeptidase D [EC:3.4.16.6]
Psang05180	ko:K11684 BDF1; bromodomain-containing factor 1
Psang05182	ko:K03380 E1.14.13.7; phenol 2-monooxygenase [EC:1.14.13.7]
Psang05196	ko:K00844 HK; hexokinase [EC:2.7.1.1]
Psang05200	ko:K06013 STE24; STE24 endopeptidase [EC:3.4.24.84]
Psang05205	ko:K03260 EIF4G; translation initiation factor 4G
Psang05207	ko:K00833 bioA; adenosylmethionine-8-amino-7-oxononanoate aminotransferase [EC:2.6.1.62]
Psang05208	ko:K14297 NUP98, ADAR2; nuclear pore complex protein Nup98-Nup96
Psang05212	ko:K05956 RABGGTB; geranylgeranyl transferase type-2 subunit beta [EC:2.5.1.60]
Psang05218	ko:K11092 SNRPA1; U2 small nuclear ribonucleoprotein A'
Psang05219	ko:K15115 SLC25A32, MFT; solute carrier family 25 (mitochondrial folate transporter), member 32
Psang05220	ko:K08516 YKT6; synaptobrevin homolog YKT6
Psang05223	ko:K10753 ASF1; histone chaperone ASF1
Psang05225	ko:K01265 E3.4.11.18, map; methionyl aminopeptidase [EC:3.4.11.18]
Psang05226	ko:K03025 RPC34, POLR3F; DNA-directed RNA polymerase III subunit RPC6
Psang05229	ko:K00297 metF, MTHFR; methylenetetrahydrofolate reductase (NADPH) [EC:1.5.1.20]
Psang05231	ko:K00002 E1.1.1.2, adh; alcohol dehydrogenase (NADP+) [EC:1.1.1.2]
Psang05233	ko:K03137 TFIIE2, GTF2E2, TFA2; transcription initiation factor TFIIE subunit beta
Psang05234	ko:K04409 PAK1; p21-activated kinase 1 [EC:2.7.11.1]
Psang05235	ko:K14376 PAP; poly(A) polymerase [EC:2.7.7.19]
Psang05236	ko:K00029 E1.1.1.40, maeB; malate dehydrogenase (oxaloacetate-decarboxylating)(NADP+) [EC:1.1.1.40]
Psang05239	ko:K10084 EDEM1; ER degradation enhancer, mannosidase alpha-like 1
Psang05240	ko:K00987 E2.7.7.50; mRNA guanylyltransferase [EC:2.7.7.50]
Psang05241	ko:K03800 lplA; lipoate-protein ligase A [EC:2.7.7.63]
Psang05245	ko:K10531 pvdA; L-ornithine N5-oxygenase [EC:1.13.12.-]
Psang05246	ko:K01958 PC, pyc; pyruvate carboxylase [EC:6.4.1.1]
Psang05247	ko:K01196 AGL; glycogen debranching enzyme [EC:2.4.1.25 3.2.1.33]
Psang05249	ko:K13519 LPT1, ALE1; lysophospholipid acyltransferase [EC:2.3.1.51 2.3.1.23 2.3.1.-]
Psang05250	ko:K05609 UCHL3, YUH1; ubiquitin carboxyl-terminal hydrolase L3 [EC:3.4.19.12]
Psang05253	ko:K05349 bglX; beta-glucosidase [EC:3.2.1.21]
Psang05254	ko:K15072 SAF1; SCF-associated factor 1
Psang05255	ko:K01915 glnA; glutamine synthetase [EC:6.3.1.2]
Psang05256	ko:K01490 E3.5.4.6, AMPD; AMP deaminase [EC:3.5.4.6]
Psang05259	ko:K03564 BCP, PRXQ, DOT5; peroxiredoxin Q/BCP [EC:1.11.1.15]
Psang05261	ko:K16342 PLA2G4, CPLA2; cytosolic phospholipase A2 [EC:3.1.1.4]
Psang05264	ko:K01739 metB; cystathionine gamma-synthase [EC:2.5.1.48]
Psang05268	ko:K11253 H3; histone H3
Psang05270	ko:K15458 SAP185_190; SIT4-associating protein SAP185/190
Psang05275	ko:K11262 ACAC; acetyl-CoA carboxylase / biotin carboxylase [EC:6.4.1.2 6.3.4.14]
Psang05280	ko:K03240 EIF2B5; translation initiation factor eIF-2B subunit epsilon
Psang05286	ko:K14654 RIB7, arfC; 2,5-diamino-6-(ribosylamino)-4(3H)-pyrimidinone 5'-phosphate reductase [EC:1.1.1.302]
Psang05288	ko:K08336 ATG12; autophagy-related protein 12
Psang05299	ko:K06013 STE24; STE24 endopeptidase [EC:3.4.24.84]
Psang05300	ko:K14797 ENP1, BYSL; essential nuclear protein 1
Psang05304	ko:K00128 E1.2.1.3; aldehyde dehydrogenase (NAD+) [EC:1.2.1.3]
Psang05305	ko:K01083 E3.1.3.8; 3-phytase [EC:3.1.3.8]
Psang05306	ko:K04709 LAG1; Acyl-CoA-dependent ceramide synthase [EC:2.3.1.24]
Psang05308	ko:K09493 CCT1, TCP1; T-complex protein 1 subunit alpha
Psang05310	ko:K01379 CTSD; cathepsin D [EC:3.4.23.5]
Psang05323	ko:K01870 IARS, ileS; isoleucyl-tRNA synthetase [EC:6.1.1.5]
Psang05328	ko:K14328 UPF3, RENT3; regulator of nonsense transcripts 3
Psang05333	ko:K15109 SLC25A20_29, CACT, CACL, CRC1; solute carrier family 25 (mitochondrial carnitine/acylcarnitine transporter), member 20/29
Psang05338	ko:K14715 SLC39A9, ZIP9; solute carrier family 39 (zinc transporter), member 9
Psang05341	ko:K00706 E2.4.1.34; 1,3-beta-glucan synthase [EC:2.4.1.34]
Psang05345	ko:K02178 BUB1; checkpoint serine/threonine-protein kinase [EC:2.7.11.1]
Psang05346	ko:K15278 SLC35B4, YEA4; solute carrier family 35 (UDP-xylose/UDP-N-acetylglucosamine transporter), member B4
Psang05347	ko:K14154 THI6; thiamine-phosphate diphosphorylase / hydroxyethylthiazole kinase [EC:2.5.1.3 2.7.1.50]
Psang05349	ko:K03021 RPC2, POLR3B; DNA-directed RNA polymerase III subunit RPC2 [EC:2.7.7.6]
Psang05352	ko:K00100 E1.1.1.-
Psang05355	ko:K03109 SRP9; signal recognition particle subunit SRP9
Psang05366	ko:K09567 PPIH, CYPH; peptidyl-prolyl isomerase H (cyclophilin H) [EC:5.2.1.8]
Psang05368	ko:K14310 NUP205; nuclear pore complex protein Nup205
Psang05371	ko:K14537 NUG2, GNL2; nuclear GTP-binding protein
Psang05377	ko:K12619 XRN2, RAT1; 5'-3' exoribonuclease 2 [EC:3.1.13.-]
Psang05378	ko:K12397 AP3B; AP-3 complex subunit beta
Psang05380	ko:K02990 RP-S6, rpsF; small subunit ribosomal protein S6
Psang05382	ko:K03885 ndh; NADH dehydrogenase [EC:1.6.99.3]
Psang05383	ko:K00987 E2.7.7.50; mRNA guanylyltransferase [EC:2.7.7.50]
Psang05385	ko:K07300 chaA, CAX; Ca2+:H+ antiporter
Psang05390	ko:K03320 amt, AMT, MEP; ammonium transporter, Amt family
Psang05394	ko:K13704 ABHD12; abhydrolase domain-containing protein 12 [EC:3.1.1.23]
Psang05400	ko:K03030 PSMD14, RPN11, POH1; 26S proteasome regulatory subunit N11
Psang05401	ko:K08738 CYC; cytochrome c
Psang05405	ko:K08504 BET1; blocked early in transport 1
Psang05406	ko:K00027 E1.1.1.38, sfcA, maeA; malate dehydrogenase (oxaloacetate-decarboxylating) [EC:1.1.1.38]
Psang05407	ko:K15542 PFS2; polyadenylation factor subunit 2
Psang05415	ko:K02328 POLD2; DNA polymerase delta subunit 2
Psang05418	ko:K02943 RP-LP2, RPLP2; large subunit ribosomal protein LP2
Psang05423	ko:K02327 POLD1; DNA polymerase delta subunit 1 [EC:2.7.7.7]
Psang05430	ko:K10609 CUL4; cullin 4
Psang05433	ko:K11870 UBP1; ubiquitin carboxyl-terminal hydrolase 1 [EC:3.1.2.15]
Psang05434	ko:K15710 SHPRH; E3 ubiquitin-protein ligase SHPRH [EC:3.6.4.- 6.3.2.19]
[truncated: 555 more rows]
