# Supplementary material for: A First Insight into Pycnoporus sanguineus BAFC 2126 Transcriptome
Source: PLoS One. 2013 Dec 2;8(12):e81033. doi: 10.1371/journal.pone.0081033 (PMC3846667; doi:10.1371/journal.pone.0081033)
Supplement: Table S5 — COG annotation. List of COG functional categories assigned to 2,468 P. sanguineus transcripts. (XLS) [file pone.0081033.s006.xls]

## Sheet: Sheet1
Transcript ID	Class	Accesion Description
Psang00021	[S]	COG3673 Uncharacterized conserved protein
Psang00031	[J]	COG0172 Seryl-tRNA synthetase
Psang00038	[C]	COG0584 Glycerophosphoryl diester phosphodiesterase
Psang00048	[R]	COG0724 RNA-binding proteins (RRM domain)
Psang00050	[R]	COG0724 RNA-binding proteins (RRM domain)
Psang00052	[G]	COG4284 UDP-glucose pyrophosphorylase
Psang00055	[G]	COG4284 UDP-glucose pyrophosphorylase
Psang00058	[I]	COG1024 Enoyl-CoA hydratase/carnithine racemase
Psang00059	[I]	COG1024 Enoyl-CoA hydratase/carnithine racemase
Psang00064	[R]	COG1100 GTPase SAR1 and related small G proteins
Psang00071	[J]	COG0124 Histidyl-tRNA synthetase
Psang00072	[J]	COG0124 Histidyl-tRNA synthetase
Psang00074	[R]	COG0656 Aldo/keto reductases, related to diketogulonate reductase
Psang00075	[R]	COG0656 Aldo/keto reductases, related to diketogulonate reductase
Psang00083	[J]	COG2238 Ribosomal protein S19E (S16A)
Psang00088	[G]	COG2376 Dihydroxyacetone kinase
Psang00089	[O]	COG1612 Uncharacterized protein required for cytochrome oxidase assembly
Psang00094	[G]	COG2273 Beta-glucanase/Beta-glucan synthetase
Psang00095	[G]	COG2273 Beta-glucanase/Beta-glucan synthetase
Psang00096	[IQ]	COG0318 Acyl-CoA synthetases (AMP-forming)/AMP-acid ligases II
Psang00098	[P]	COG0474 Cation transport ATPase
Psang00100	[T]	COG0639 Diadenosine tetraphosphatase and related serine/threonine protein phosphatases
Psang00102	[P]	COG0369 Sulfite reductase, alpha subunit (flavoprotein)
Psang00103	[P]	COG0369 Sulfite reductase, alpha subunit (flavoprotein)
Psang00108	[C]	COG1053 Succinate dehydrogenase/fumarate reductase, flavoprotein subunit
Psang00112	[I]	COG3239 Fatty acid desaturase
Psang00115	[G]	COG0738 Fucose permease
Psang00119	[Q]	COG2124 Cytochrome P450
Psang00130	[F]	COG0015 Adenylosuccinate lyase
Psang00132	[E]	COG0624 Acetylornithine deacetylase/Succinyl-diaminopimelate desuccinylase and related deacylases
Psang00136	[RTKL]	COG0515 Serine/threonine protein kinase
Psang00140	[G]	COG0148 Enolase
Psang00142	[I]	COG0183 Acetyl-CoA acetyltransferase
Psang00146	[O]	COG1222 ATP-dependent 26S proteasome regulatory subunit
Psang00152	[QR]	COG0500 SAM-dependent methyltransferases
Psang00176	[J]	COG1601 Translation initiation factor 2, beta subunit (eIF-2beta)/eIF-5 N-terminal domain
Psang00180	[IQ]	COG0318 Acyl-CoA synthetases (AMP-forming)/AMP-acid ligases II
Psang00181	[IQ]	COG0318 Acyl-CoA synthetases (AMP-forming)/AMP-acid ligases II
Psang00182	[T]	COG5040 14-3-3 family protein
Psang00196	[R]	COG1444 Predicted P-loop ATPase fused to an acetyltransferase
Psang00210	[G]	COG0363 6-phosphogluconolactonase/Glucosamine-6-phosphate isomerase/deaminase
Psang00218	[R]	COG3491 Isopenicillin N synthase and related dioxygenases
Psang00219	[R]	COG3491 Isopenicillin N synthase and related dioxygenases
Psang00224	[J]	COG4352 Ribosomal protein L13E
Psang00230	[B]	COG2036 Histones H3 and H4
Psang00232	[O]	COG5116 26S proteasome regulatory complex component
Psang00238	[IQ]	COG0318 Acyl-CoA synthetases (AMP-forming)/AMP-acid ligases II
Psang00239	[IQ]	COG0318 Acyl-CoA synthetases (AMP-forming)/AMP-acid ligases II
Psang00244	[J]	COG1358 Ribosomal protein HS6-type (S12/L30/L7a)
Psang00248	[R]	COG0491 Zn-dependent hydrolases, including glyoxylases
Psang00249	[R]	COG0491 Zn-dependent hydrolases, including glyoxylases
Psang00256	[L]	COG0328 Ribonuclease HI
Psang00257	[L]	COG0328 Ribonuclease HI
Psang00274	[O]	COG0443 Molecular chaperone
Psang00276	[J]	COG0480 Translation elongation factors (GTPases)
Psang00277	[J]	COG0480 Translation elongation factors (GTPases)
Psang00280	[C]	COG0277 FAD/FMN-containing dehydrogenases
Psang00281	[C]	COG0277 FAD/FMN-containing dehydrogenases
Psang00282	[G]	COG0149 Triosephosphate isomerase
Psang00284	[O]	COG0443 Molecular chaperone
Psang00287	[G]	COG3387 Glucoamylase and related glycosyl hydrolases
Psang00290	[E]	COG0076 Glutamate decarboxylase and related PLP-dependent proteins
Psang00291	[E]	COG0076 Glutamate decarboxylase and related PLP-dependent proteins
Psang00296	[V]	COG1680 Beta-lactamase class C and other penicillin binding proteins
Psang00298	[GHR]	COG3961 Pyruvate decarboxylase and related thiamine pyrophosphate-requiring enzymes
Psang00304	[P]	COG0753 Catalase
Psang00310	[RTKL]	COG0515 Serine/threonine protein kinase
Psang00311	[RTKL]	COG0515 Serine/threonine protein kinase
Psang00315	[E]	COG0133 Tryptophan synthase beta chain
Psang00316	[G]	COG1472 Beta-glucosidase-related glycosidases
Psang00318	[HE]	COG0111 Phosphoglycerate dehydrogenase and related dehydrogenases
Psang00318	[CE]	COG0473 Isocitrate/isopropylmalate dehydrogenase
Psang00318	[E]	COG0624 Acetylornithine deacetylase/Succinyl-diaminopimelate desuccinylase and related deacylases
Psang00318	[C]	COG1012 NAD-dependent aldehyde dehydrogenases
Psang00318	[P]	COG2072 Predicted flavoprotein involved in K+ transport
Psang00318	[R]	COG3450 Predicted enzyme of the cupin superfamily
Psang00319	[P]	COG2072 Predicted flavoprotein involved in K+ transport
Psang00320	[G]	COG0726 Predicted xylanase/chitin deacetylase
Psang00324	[E]	COG0119 Isopropylmalate/homocitrate/citramalate synthases
Psang00325	[E]	COG0119 Isopropylmalate/homocitrate/citramalate synthases
Psang00326	[G]	COG3325 Chitinase
Psang00328	[Z]	COG5023 Tubulin
Psang00330	[BK]	COG5076 Transcription factor involved in chromatin remodeling, contains bromodomain
Psang00331	[BK]	COG5076 Transcription factor involved in chromatin remodeling, contains bromodomain
Psang00332	[M]	COG1215 Glycosyltransferases, probably involved in cell wall biogenesis
Psang00334	[I]	COG2057 Acyl CoA:acetate/3-ketoacid CoA transferase, beta subunit
Psang00335	[I]	COG2057 Acyl CoA:acetate/3-ketoacid CoA transferase, beta subunit
Psang00342	[I]	COG0183 Acetyl-CoA acetyltransferase
Psang00346	[G]	COG2273 Beta-glucanase/Beta-glucan synthetase
Psang00348	[G]	COG0126 3-phosphoglycerate kinase
Psang00349	[G]	COG0126 3-phosphoglycerate kinase
Psang00354	[P]	COG0474 Cation transport ATPase
Psang00355	[P]	COG0474 Cation transport ATPase
Psang00356	[T]	COG0631 Serine/threonine protein phosphatase
Psang00362	[R]	COG1100 GTPase SAR1 and related small G proteins
Psang00366	[RTKL]	COG0515 Serine/threonine protein kinase
Psang00367	[V]	COG0842 ABC-type multidrug transport system, permease component
Psang00372	[E]	COG0547 Anthranilate phosphoribosyltransferase
Psang00380	[C]	COG0224 F0F1-type ATP synthase, gamma subunit
Psang00381	[C]	COG0224 F0F1-type ATP synthase, gamma subunit
Psang00386	[R]	COG5222 Uncharacterized conserved protein, contains RING Zn-finger
Psang00388	[O]	COG0652 Peptidyl-prolyl cis-trans isomerase (rotamase) - cyclophilin family
Psang00389	[O]	COG0652 Peptidyl-prolyl cis-trans isomerase (rotamase) - cyclophilin family
Psang00398	[T]	COG0784 FOG: CheY-like receiver
Psang00400	[C]	COG1012 NAD-dependent aldehyde dehydrogenases
Psang00401	[C]	COG1012 NAD-dependent aldehyde dehydrogenases
Psang00407	[CR]	COG0604 NADPH:quinone reductase and related Zn-dependent oxidoreductases
Psang00408	[V]	COG1132 ABC-type multidrug transport system, ATPase and permease components
Psang00409	[V]	COG1132 ABC-type multidrug transport system, ATPase and permease components
Psang00420	[H]	COG2226 Methylase involved in ubiquinone/menaquinone biosynthesis
Psang00425	[IQR]	COG1028 Dehydrogenases with different specificities (related to short-chain alcohol dehydrogenases)
Psang00426	[G]	COG4282 Protein involved in beta-1,3-glucan synthesis
Psang00427	[G]	COG4282 Protein involved in beta-1,3-glucan synthesis
Psang00428	[LKJ]	COG0513 Superfamily II DNA and RNA helicases
Psang00429	[LKJ]	COG0513 Superfamily II DNA and RNA helicases
Psang00432	[J]	COG1471 Ribosomal protein S4E
Psang00442	[J]	COG0197 Ribosomal protein L16/L10E
Psang00443	[J]	COG0197 Ribosomal protein L16/L10E
Psang00446	[S]	COG3384 Uncharacterized conserved protein
Psang00447	[S]	COG3384 Uncharacterized conserved protein
Psang00448	[H]	COG0502 Biotin synthase and related enzymes
Psang00449	[H]	COG0502 Biotin synthase and related enzymes
Psang00450	[H]	COG0320 Lipoate synthase
Psang00451	[H]	COG0320 Lipoate synthase
Psang00460	[R]	COG0457 FOG: TPR repeat
Psang00462	[O]	COG0450 Peroxiredoxin
Psang00463	[O]	COG0450 Peroxiredoxin
Psang00464	[U]	COG5073 Vacuolar import and degradation protein
Psang00467	[I]	COG2267 Lysophospholipase
Psang00468	[R]	COG0679 Predicted permeases
Psang00472	[O]	COG0459 Chaperonin GroEL (HSP60 family)
Psang00473	[O]	COG0459 Chaperonin GroEL (HSP60 family)
Psang00474	[O]	COG0652 Peptidyl-prolyl cis-trans isomerase (rotamase) - cyclophilin family
Psang00476	[R]	COG2070 Dioxygenases related to 2-nitropropane dioxygenase
Psang00484	[E]	COG0075 Serine-pyruvate aminotransferase/archaeal aspartate aminotransferase
Psang00485	[E]	COG0075 Serine-pyruvate aminotransferase/archaeal aspartate aminotransferase
Psang00488	[O]	COG0625 Glutathione S-transferase
Psang00490	[A]	COG5178 U5 snRNP spliceosome subunit
Psang00491	[A]	COG5178 U5 snRNP spliceosome subunit
Psang00500	[E]	COG2873 O-acetylhomoserine sulfhydrylase
Psang00501	[E]	COG2873 O-acetylhomoserine sulfhydrylase
Psang00506	[A]	COG5180 Protein interacting with poly(A)-binding protein
Psang00507	[A]	COG5180 Protein interacting with poly(A)-binding protein
Psang00514	[P]	COG0387 Ca2+/H+ antiporter
Psang00515	[P]	COG0387 Ca2+/H+ antiporter
Psang00518	[E]	COG2303 Choline dehydrogenase and related flavoproteins
Psang00528	[R]	COG2319 FOG: WD40 repeat
Psang00546	[B]	COG5531 SWIB-domain-containing proteins implicated in chromatin remodeling
Psang00558	[J]	COG0143 Methionyl-tRNA synthetase
Psang00562	[J]	COG0480 Translation elongation factors (GTPases)
Psang00568	[C]	COG0636 F0F1-type ATP synthase, subunit c/Archaeal/vacuolar-type H+-ATPase, subunit K
Psang00569	[C]	COG0636 F0F1-type ATP synthase, subunit c/Archaeal/vacuolar-type H+-ATPase, subunit K
Psang00578	[LKJ]	COG0513 Superfamily II DNA and RNA helicases
Psang00579	[LKJ]	COG0513 Superfamily II DNA and RNA helicases
Psang00584	[U]	COG5167 Protein involved in vacuole import and degradation
Psang00588	[J]	COG2004 Ribosomal protein S24E
Psang00608	[K]	COG1813 Predicted transcription factor, homolog of eukaryotic MBF1
Psang00609	[K]	COG1813 Predicted transcription factor, homolog of eukaryotic MBF1
Psang00616	[B]	COG5262 Histone H2A
Psang00617	[B]	COG5262 Histone H2A
Psang00618	[C]	COG0636 F0F1-type ATP synthase, subunit c/Archaeal/vacuolar-type H+-ATPase, subunit K
Psang00628	[G]	COG2017 Galactose mutarotase and related enzymes
Psang00641	[O]	COG0071 Molecular chaperone (small heat shock protein)
Psang00648	[DKL]	COG5333 Cdk activating kinase (CAK)/RNA polymerase II transcription initiation/nucleotide excision repair factor TFIIH/TFIIK, cyclin H subunit
Psang00649	[DKL]	COG5333 Cdk activating kinase (CAK)/RNA polymerase II transcription initiation/nucleotide excision repair factor TFIIH/TFIIK, cyclin H subunit
Psang00670	[H]	COG0196 FAD synthase
Psang00674	[T]	COG0271 Stress-induced morphogen (activity unknown)
Psang00682	[M]	COG1215 Glycosyltransferases, probably involved in cell wall biogenesis
Psang00683	[M]	COG1215 Glycosyltransferases, probably involved in cell wall biogenesis
Psang00684	[H]	COG0476 Dinucleotide-utilizing enzymes involved in molybdopterin and thiamine biosynthesis family 2
Psang00688	[C]	COG1394 Archaeal/vacuolar-type H+-ATPase subunit D
Psang00689	[U]	COG0681 Signal peptidase I
Psang00693	[RTKL]	COG0515 Serine/threonine protein kinase
Psang00694	[ER]	COG0493 NADPH-dependent glutamate synthase beta chain and related oxidoreductases
Psang00695	[C]	COG1038 Pyruvate carboxylase
Psang00696	[V]	COG1132 ABC-type multidrug transport system, ATPase and permease components
Psang00697	[K]	COG0557 Exoribonuclease R
Psang00698	[V]	COG1131 ABC-type multidrug transport system, ATPase component
Psang00700	[O]	COG0542 ATPases with chaperone activity, ATP-binding subunit
Psang00701	[O]	COG0386 Glutathione peroxidase
Psang00702	[E]	COG0620 Methionine synthase II (cobalamin-independent)
Psang00703	[C]	COG0277 FAD/FMN-containing dehydrogenases
Psang00705	[G]	COG0058 Glucan phosphorylase
Psang00706	[RTKL]	COG0515 Serine/threonine protein kinase
Psang00707	[O]	COG5021 Ubiquitin-protein ligase
Psang00708	[M]	COG0438 Glycosyltransferase
Psang00710	[E]	COG2303 Choline dehydrogenase and related flavoproteins
Psang00711	[M]	COG1215 Glycosyltransferases, probably involved in cell wall biogenesis
Psang00712	[KD]	COG5189 Putative transcriptional repressor regulating G2/M transition
Psang00713	[K]	COG0085 DNA-directed RNA polymerase, beta subunit/140 kD subunit
Psang00714	[T]	COG2770 FOG: HAMP domain
Psang00715	[G]	COG0205 6-phosphofructokinase
Psang00717	[G]	COG3957 Phosphoketolase
Psang00718	[O]	COG0464 ATPases of the AAA+ class
Psang00719	[I]	COG1022 Long-chain acyl-CoA synthetases (AMP-forming)
Psang00720	[I]	COG1257 Hydroxymethylglutaryl-CoA reductase
Psang00721	[R]	COG0699 Predicted GTPases (dynamin-related)
Psang00722	[G]	COG2730 Endoglucanase
Psang00723	[RTKL]	COG0515 Serine/threonine protein kinase
Psang00725	[G]	COG2730 Endoglucanase
Psang00726	[K]	COG1594 DNA-directed RNA polymerase, subunit M/Transcription elongation factor TFIIS
Psang00728	[S]	COG5594 Uncharacterized integral membrane protein
Psang00729	[S]	COG1262 Uncharacterized conserved protein
Psang00731	[Z]	COG5023 Tubulin
Psang00734	[E]	COG3104 Dipeptide/tripeptide permease
Psang00735	[C]	COG0074 Succinyl-CoA synthetase, alpha subunit
Psang00737	[S]	COG1297 Predicted membrane protein
Psang00739	[O]	COG0465 ATP-dependent Zn proteases
Psang00740	[O]	COG0326 Molecular chaperone, HSP90 family
Psang00741	[R]	COG0673 Predicted dehydrogenases and related proteins
Psang00744	[M]	COG0449 Glucosamine 6-phosphate synthetase, contains amidotransferase and phosphosugar isomerase domains
Psang00746	[E]	COG0339 Zn-dependent oligopeptidases
Psang00749	[R]	COG0724 RNA-binding proteins (RRM domain)
Psang00750	[M]	COG1215 Glycosyltransferases, probably involved in cell wall biogenesis
Psang00753	[I]	COG0365 Acyl-coenzyme A synthetases/AMP-(fatty) acid ligases
Psang00754	[O]	COG1928 Dolichyl-phosphate-mannose--protein O-mannosyl transferase
Psang00755	[O]	COG0443 Molecular chaperone
Psang00757	[J]	COG1358 Ribosomal protein HS6-type (S12/L30/L7a)
Psang00758	[G]	COG0726 Predicted xylanase/chitin deacetylase
Psang00759	[G]	COG2273 Beta-glucanase/Beta-glucan synthetase
Psang00760	[E]	COG0833 Amino acid transporters
Psang00761	[E]	COG2939 Carboxypeptidase C (cathepsin A)
Psang00762	[O]	COG0443 Molecular chaperone
Psang00763	[I]	COG3000 Sterol desaturase
Psang00765	[GEPR]	COG0477 Permeases of the major facilitator superfamily
Psang00766	[Q]	COG2124 Cytochrome P450
Psang00767	[B]	COG5648 Chromatin-associated proteins containing the HMG domain
Psang00770	[F]	COG0209 Ribonucleotide reductase, alpha subunit
Psang00772	[O]	COG4934 Predicted protease
Psang00773	[O]	COG0459 Chaperonin GroEL (HSP60 family)
Psang00774	[R]	COG5354 Uncharacterized protein, contains Trp-Asp (WD) repeat
Psang00776	[RTKL]	COG0515 Serine/threonine protein kinase
Psang00779	[J]	COG5099 RNA-binding protein of the Puf family, translational repressor
Psang00781	[R]	COG2319 FOG: WD40 repeat
Psang00783	[R]	COG0724 RNA-binding proteins (RRM domain)
Psang00784	[I]	COG0575 CDP-diglyceride synthetase
Psang00785	[C]	COG1269 Archaeal/vacuolar-type H+-ATPase subunit I
Psang00786	[T]	COG0639 Diadenosine tetraphosphatase and related serine/threonine protein phosphatases
Psang00787	[GEPR]	COG0477 Permeases of the major facilitator superfamily
Psang00789	[C]	COG0055 F0F1-type ATP synthase, beta subunit
Psang00791	[Q]	COG2132 Putative multicopper oxidases
Psang00792	[G]	COG3325 Chitinase
Psang00793	[V]	COG1131 ABC-type multidrug transport system, ATPase component
Psang00798	[U]	COG5028 Vesicle coat complex COPII, subunit SEC24/subunit SFB2/subunit SFB3
Psang00799	[G]	COG0176 Transaldolase
Psang00802	[S]	COG5166 Uncharacterized conserved protein
Psang00803	[O]	COG4934 Predicted protease
Psang00805	[RTKL]	COG0515 Serine/threonine protein kinase
Psang00808	[C]	COG1053 Succinate dehydrogenase/fumarate reductase, flavoprotein subunit
Psang00812	[GEPR]	COG0477 Permeases of the major facilitator superfamily
Psang00813	[P]	COG0369 Sulfite reductase, alpha subunit (flavoprotein)
Psang00814	[GEPR]	COG0477 Permeases of the major facilitator superfamily
Psang00815	[R]	COG0724 RNA-binding proteins (RRM domain)
Psang00816	[RTKL]	COG0515 Serine/threonine protein kinase
Psang00817	[C]	COG1155 Archaeal/vacuolar-type H+-ATPase subunit A
Psang00818	[P]	COG2217 Cation transport ATPase
Psang00821	[G]	COG0166 Glucose-6-phosphate isomerase
Psang00822	[H]	COG0476 Dinucleotide-utilizing enzymes involved in molybdopterin and thiamine biosynthesis family 2
Psang00823	[E]	COG0019 Diaminopimelate decarboxylase
Psang00824	[C]	COG1071 Pyruvate/2-oxoglutarate dehydrogenase complex, dehydrogenase (E1) component, eukaryotic type, alpha subunit
Psang00825	[R]	COG5048 FOG: Zn-finger
Psang00826	[V]	COG0842 ABC-type multidrug transport system, permease component
Psang00830	[Q]	COG2124 Cytochrome P450
Psang00831	[O]	COG4934 Predicted protease
Psang00833	[C]	COG0277 FAD/FMN-containing dehydrogenases
Psang00836	[GEPR]	COG0477 Permeases of the major facilitator superfamily
Psang00839	[G]	COG0366 Glycosidases
Psang00842	[C]	COG0056 F0F1-type ATP synthase, alpha subunit
Psang00845	[C]	COG1012 NAD-dependent aldehyde dehydrogenases
Psang00846	[O]	COG0465 ATP-dependent Zn proteases
Psang00848	[GER]	COG0697 Permeases of the drug/metabolite transporter (DMT) superfamily
Psang00849	[J]	COG0423 Glycyl-tRNA synthetase (class II)
Psang00850	[O]	COG5647 Cullin, a subunit of E3 ubiquitin ligase
Psang00851	[O]	COG4934 Predicted protease
Psang00853	[M]	COG3774 Mannosyltransferase OCH1 and related enzymes
Psang00855	[J]	COG5099 RNA-binding protein of the Puf family, translational repressor
Psang00856	[RTKL]	COG0515 Serine/threonine protein kinase
Psang00858	[R]	COG0446 Uncharacterized NAD(FAD)-dependent dehydrogenases
Psang00860	[E]	COG0119 Isopropylmalate/homocitrate/citramalate synthases
Psang00861	[LKJ]	COG0513 Superfamily II DNA and RNA helicases
Psang00862	[GEPR]	COG0477 Permeases of the major facilitator superfamily
Psang00863	[G]	COG3537 Putative alpha-1,2-mannosidase
Psang00864	[L]	COG1643 HrpA-like helicases
Psang00865	[M]	COG5520 O-Glycosyl hydrolase
Psang00868	[P]	COG0474 Cation transport ATPase
Psang00870	[RTKL]	COG0515 Serine/threonine protein kinase
Psang00871	[KE]	COG1167 Transcriptional regulators containing a DNA-binding HTH domain and an aminotransferase domain (MocR family) and their eukaryotic orthologs
Psang00874	[E]	COG1505 Serine proteases of the peptidase family S9A
Psang00875	[J]	COG0480 Translation elongation factors (GTPases)
Psang00876	[GEPR]	COG0477 Permeases of the major facilitator superfamily
Psang00877	[RTKL]	COG0515 Serine/threonine protein kinase
Psang00878	[GEPR]	COG0477 Permeases of the major facilitator superfamily
Psang00879	[O]	COG0459 Chaperonin GroEL (HSP60 family)
Psang00882	[F]	COG0516 IMP dehydrogenase/GMP reductase
Psang00883	[P]	COG0598 Mg2+ and Co2+ transporters
Psang00884	[G]	COG0469 Pyruvate kinase
Psang00885	[R]	COG0457 FOG: TPR repeat
Psang00889	[E]	COG0082 Chorismate synthase
Psang00891	[IQ]	COG0318 Acyl-CoA synthetases (AMP-forming)/AMP-acid ligases II
Psang00892	[G]	COG0362 6-phosphogluconate dehydrogenase
Psang00893	[A]	COG5239 mRNA deadenylase, exonuclease subunit and related nucleases
Psang00895	[Q]	COG2124 Cytochrome P450
Psang00896	[GEPR]	COG0477 Permeases of the major facilitator superfamily
Psang00897	[GEPR]	COG0477 Permeases of the major facilitator superfamily
Psang00899	[E]	COG1104 Cysteine sulfinate desulfinase/cysteine desulfurase and related enzymes
Psang00902	[P]	COG0474 Cation transport ATPase
Psang00904	[J]	COG0442 Prolyl-tRNA synthetase
Psang00905	[R]	COG1100 GTPase SAR1 and related small G proteins
Psang00907	[G]	COG0383 Alpha-mannosidase
Psang00908	[E]	COG0006 Xaa-Pro aminopeptidase
Psang00909	[C]	COG1304 L-lactate dehydrogenase (FMN-dependent) and related alpha-hydroxy acid dehydrogenases
Psang00915	[G]	COG0191 Fructose/tagatose bisphosphate aldolase
Psang00916	[V]	COG1132 ABC-type multidrug transport system, ATPase and permease components
Psang00917	[J]	COG5256 Translation elongation factor EF-1alpha (GTPase)
Psang00918	[J]	COG0017 Aspartyl/asparaginyl-tRNA synthetases
Psang00919	[O]	COG1404 Subtilisin-like serine proteases
Psang00921	[E]	COG0624 Acetylornithine deacetylase/Succinyl-diaminopimelate desuccinylase and related deacylases
Psang00922	[E]	COG2986 Histidine ammonia-lyase
Psang00923	[C]	COG0508 Pyruvate/2-oxoglutarate dehydrogenase complex, dihydrolipoamide acyltransferase (E2) component, and related enzymes
Psang00926	[RTKL]	COG0515 Serine/threonine protein kinase
Psang00927	[E]	COG2939 Carboxypeptidase C (cathepsin A)
Psang00929	[G]	COG0296 1,4-alpha-glucan branching enzyme
Psang00930	[E]	COG2939 Carboxypeptidase C (cathepsin A)
Psang00932	[I]	COG3425 3-hydroxy-3-methylglutaryl CoA synthase
Psang00933	[T]	COG5170 Serine/threonine protein phosphatase 2A, regulatory subunit
Psang00934	[T]	COG2453 Predicted protein-tyrosine phosphatase
Psang00935	[J]	COG1498 Protein implicated in ribosomal biogenesis, Nop56p homolog
Psang00936	[O]	COG4934 Predicted protease
Psang00937	[Q]	COG2124 Cytochrome P450
Psang00941	[C]	COG2224 Isocitrate lyase
Psang00943	[Z]	COG5023 Tubulin
Psang00945	[M]	COG5520 O-Glycosyl hydrolase
Psang00946	[J]	COG0013 Alanyl-tRNA synthetase
Psang00947	[Q]	COG3320 Putative dehydrogenase domain of multifunctional non-ribosomal peptide synthetases and related enzymes
Psang00948	[G]	COG0380 Trehalose-6-phosphate synthase
Psang00949	[GEPR]	COG0477 Permeases of the major facilitator superfamily
Psang00951	[C]	COG1012 NAD-dependent aldehyde dehydrogenases
Psang00952	[OC]	COG0526 Thiol-disulfide isomerase and thioredoxins
Psang00953	[C]	COG0277 FAD/FMN-containing dehydrogenases
Psang00954	[C]	COG0221 Inorganic pyrophosphatase
Psang00957	[H]	COG0499 S-adenosylhomocysteine hydrolase
Psang00958	[EH]	COG0028 Thiamine pyrophosphate-requiring enzymes [acetolactate synthase, pyruvate dehydrogenase (cytochrome), glyoxylate carboligase, phosphonopyruvate decarboxylase]
Psang00960	[K]	COG5641 GATA Zn-finger-containing transcription factor
Psang00962	[E]	COG3200 3-deoxy-D-arabino-heptulosonate 7-phosphate (DAHP) synthase
Psang00963	[C]	COG1866 Phosphoenolpyruvate carboxykinase (ATP)
Psang00965	[J]	COG0094 Ribosomal protein L5
Psang00966	[RTKL]	COG0515 Serine/threonine protein kinase
Psang00968	[C]	COG1282 NAD/NADP transhydrogenase beta subunit
Psang00969	[DT]	COG5261 Protein involved in regulation of cellular morphogenesis/cytokinesis
Psang00971	[J]	COG1184 Translation initiation factor 2B subunit, eIF-2B alpha/beta/delta family
Psang00972	[R]	COG0457 FOG: TPR repeat
Psang00973	[I]	COG2272 Carboxylesterase type B
Psang00976	[F]	COG2233 Xanthine/uracil permeases
Psang00980	[P]	COG0387 Ca2+/H+ antiporter
Psang00981	[C]	COG1048 Aconitase A
Psang00982	[G]	COG4284 UDP-glucose pyrophosphorylase
Psang00983	[R]	COG2079 Uncharacterized protein involved in propionate catabolism
Psang00984	[P]	COG2217 Cation transport ATPase
Psang00986	[I]	COG1960 Acyl-CoA dehydrogenases
Psang00987	[QR]	COG0500 SAM-dependent methyltransferases
Psang00988	[GEPR]	COG0477 Permeases of the major facilitator superfamily
Psang00990	[I]	COG1960 Acyl-CoA dehydrogenases
Psang00994	[HC]	COG0654 2-polyprenyl-6-methoxyphenol hydroxylase and related FAD-dependent oxidoreductases
Psang00996	[GEPR]	COG0477 Permeases of the major facilitator superfamily
Psang00998	[O]	COG0459 Chaperonin GroEL (HSP60 family)
Psang01000	[U]	COG0201 Preprotein translocase subunit SecY
Psang01001	[G]	COG0726 Predicted xylanase/chitin deacetylase
Psang01003	[I]	COG1398 Fatty-acid desaturase
Psang01004	[R]	COG0612 Predicted Zn-dependent peptidases
Psang01006	[RTKL]	COG0515 Serine/threonine protein kinase
Psang01007	[T]	COG0631 Serine/threonine protein phosphatase
Psang01008	[Q]	COG2124 Cytochrome P450
Psang01009	[E]	COG0065 3-isopropylmalate dehydratase large subunit
Psang01011	[G]	COG0738 Fucose permease
Psang01012	[Q]	COG2124 Cytochrome P450
Psang01013	[GEPR]	COG0477 Permeases of the major facilitator superfamily
Psang01014	[G]	COG3325 Chitinase
Psang01016	[RTKL]	COG0515 Serine/threonine protein kinase
Psang01017	[DKT]	COG5035 Cell cycle control protein
Psang01018	[R]	COG0446 Uncharacterized NAD(FAD)-dependent dehydrogenases
Psang01020	[R]	COG0457 FOG: TPR repeat
Psang01021	[C]	COG1249 Pyruvate/2-oxoglutarate dehydrogenase complex, dihydrolipoamide dehydrogenase (E3) component, and related enzymes
Psang01023	[O]	COG3590 Predicted metalloendopeptidase
Psang01025	[R]	COG0724 RNA-binding proteins (RRM domain)
Psang01027	[M]	COG4775 Outer membrane protein/protective antigen OMA87
Psang01035	[R]	COG2270 Permeases of the major facilitator superfamily
Psang01038	[T]	COG5422 RhoGEF, Guanine nucleotide exchange factor for Rho/Rac/Cdc42-like GTPases
Psang01039	[C]	COG1894 NADH:ubiquinone oxidoreductase, NADH-binding (51 kD) subunit
Psang01042	[G]	COG0696 Phosphoglyceromutase
Psang01043	[R]	COG0724 RNA-binding proteins (RRM domain)
Psang01044	[G]	COG2513 PEP phosphonomutase and related enzymes
Psang01050	[C]	COG0649 NADH:ubiquinone oxidoreductase 49 kD subunit 7
Psang01052	[E]	COG1448 Aspartate/tyrosine/aromatic aminotransferase
Psang01056	[K]	COG0086 DNA-directed RNA polymerase, beta' subunit/160 kD subunit
Psang01057	[M]	COG1215 Glycosyltransferases, probably involved in cell wall biogenesis
Psang01059	[C]	COG0114 Fumarase
Psang01061	[E]	COG0531 Amino acid transporters
Psang01062	[E]	COG3616 Predicted amino acid aldolase or racemase
Psang01065	[LKJ]	COG0513 Superfamily II DNA and RNA helicases
Psang01066	[C]	COG2225 Malate synthase
Psang01067	[LKJ]	COG0513 Superfamily II DNA and RNA helicases
Psang01069	[Z]	COG5277 Actin and related proteins
Psang01072	[E]	COG0160 4-aminobutyrate aminotransferase and related aminotransferases
Psang01073	[R]	COG0457 FOG: TPR repeat
Psang01074	[F]	COG0519 GMP synthase, PP-ATPase domain/subunit
Psang01078	[K]	COG5068 Regulator of arginine metabolism and related MADS box-containing transcription factors
Psang01080	[C]	COG0372 Citrate synthase
Psang01081	[RTKL]	COG0515 Serine/threonine protein kinase
Psang01084	[O]	COG1222 ATP-dependent 26S proteasome regulatory subunit
Psang01088	[R]	COG0673 Predicted dehydrogenases and related proteins
Psang01091	[E]	COG0112 Glycine/serine hydroxymethyltransferase
Psang01092	[O]	COG0484 DnaJ-class molecular chaperone with C-terminal Zn finger domain
Psang01093	[C]	COG1902 NADH:flavin oxidoreductases, Old Yellow Enzyme family
Psang01095	[T]	COG5635 Predicted NTPase (NACHT family)
Psang01098	[EF]	COG0505 Carbamoylphosphate synthase small subunit
Psang01099	[Z]	COG5023 Tubulin
Psang01101	[R]	COG4178 ABC-type uncharacterized transport system, permease and ATPase components
Psang01102	[I]	COG0204 1-acyl-sn-glycerol-3-phosphate acyltransferase
Psang01103	[U]	COG5347 GTPase-activating protein that regulates ARFs (ADP-ribosylation factors), involved in ARF-mediated vesicular transport
Psang01104	[RTKL]	COG0515 Serine/threonine protein kinase
Psang01105	[G]	COG1877 Trehalose-6-phosphatase
Psang01106	[I]	COG1577 Mevalonate kinase
Psang01107	[R]	COG2319 FOG: WD40 repeat
Psang01108	[R]	COG2270 Permeases of the major facilitator superfamily
Psang01111	[O]	COG0576 Molecular chaperone GrpE (heat shock protein)
Psang01112	[S]	COG2340 Uncharacterized protein with SCP/PR1 domains
Psang01113	[E]	COG0134 Indole-3-glycerol phosphate synthase
Psang01115	[Z]	COG5069 Ca2+-binding actin-bundling protein fimbrin/plastin (EF-Hand superfamily)
Psang01117	[IQ]	COG0318 Acyl-CoA synthetases (AMP-forming)/AMP-acid ligases II
Psang01118	[J]	COG0017 Aspartyl/asparaginyl-tRNA synthetases
Psang01119	[C]	COG1249 Pyruvate/2-oxoglutarate dehydrogenase complex, dihydrolipoamide dehydrogenase (E3) component, and related enzymes
Psang01120	[E]	COG2303 Choline dehydrogenase and related flavoproteins
Psang01121	[I]	COG1960 Acyl-CoA dehydrogenases
Psang01122	[BK]	COG5076 Transcription factor involved in chromatin remodeling, contains bromodomain
Psang01124	[R]	COG1409 Predicted phosphohydrolases
Psang01126	[R]	COG0724 RNA-binding proteins (RRM domain)
Psang01127	[GEPR]	COG0477 Permeases of the major facilitator superfamily
Psang01128	[HC]	COG0654 2-polyprenyl-6-methoxyphenol hydroxylase and related FAD-dependent oxidoreductases
Psang01129	[DZ]	COG5019 Septin family protein
Psang01131	[O]	COG5078 Ubiquitin-protein ligase
Psang01132	[O]	COG4934 Predicted protease
Psang01133	[R]	COG0596 Predicted hydrolases or acyltransferases (alpha/beta hydrolase superfamily)
Psang01135	[IQ]	COG0318 Acyl-CoA synthetases (AMP-forming)/AMP-acid ligases II
Psang01138	[C]	COG1048 Aconitase A
Psang01139	[G]	COG0297 Glycogen synthase
Psang01141	[KE]	COG1167 Transcriptional regulators containing a DNA-binding HTH domain and an aminotransferase domain (MocR family) and their eukaryotic orthologs
Psang01144	[DO]	COG5155 Separase, a protease involved in sister chromatid separation
Psang01147	[E]	COG0137 Argininosuccinate synthase
Psang01149	[I]	COG2030 Acyl dehydratase
Psang01150	[I]	COG5092 N-myristoyl transferase
Psang01151	[R]	COG0637 Predicted phosphatase/phosphohexomutase
Psang01152	[I]	COG1024 Enoyl-CoA hydratase/carnithine racemase
Psang01153	[M]	COG2230 Cyclopropane fatty acid synthase and related methyltransferases
Psang01154	[E]	COG0626 Cystathionine beta-lyases/cystathionine gamma-synthases
Psang01155	[E]	COG0531 Amino acid transporters
Psang01156	[R]	COG1084 Predicted GTPase
Psang01157	[Q]	COG2175 Probable taurine catabolism dioxygenase
Psang01158	[I]	COG1960 Acyl-CoA dehydrogenases
Psang01159	[R]	COG0724 RNA-binding proteins (RRM domain)
Psang01160	[I]	COG1022 Long-chain acyl-CoA synthetases (AMP-forming)
Psang01162	[O]	COG0330 Membrane protease subunits, stomatin/prohibitin homologs
Psang01167	[G]	COG0364 Glucose-6-phosphate 1-dehydrogenase
Psang01168	[E]	COG0165 Argininosuccinate lyase
Psang01169	[P]	COG0475 Kef-type K+ transport systems, membrane components
Psang01170	[I]	COG1502 Phosphatidylserine/phosphatidylglycerophosphate/cardiolipin synthases and related enzymes
Psang01171	[H]	COG0192 S-adenosylmethionine synthetase
Psang01172	[P]	COG0672 High-affinity Fe2+/Pb2+ permease
Psang01174	[L]	COG0592 DNA polymerase sliding clamp subunit (PCNA homolog)
Psang01176	[I]	COG1960 Acyl-CoA dehydrogenases
Psang01177	[O]	COG0459 Chaperonin GroEL (HSP60 family)
Psang01180	[R]	COG0724 RNA-binding proteins (RRM domain)
Psang01181	[C]	COG0554 Glycerol kinase
Psang01182	[S]	COG2930 Uncharacterized conserved protein
Psang01183	[RTKL]	COG0515 Serine/threonine protein kinase
Psang01187	[R]	COG5063 CCCH-type Zn-finger protein
Psang01188	[O]	COG5206 Glycosylphosphatidylinositol transamidase (GPIT), subunit GPI8
Psang01189	[E]	COG0620 Methionine synthase II (cobalamin-independent)
Psang01191	[R]	COG0517 FOG: CBS domain
Psang01193	[GEPR]	COG0477 Permeases of the major facilitator superfamily
Psang01196	[I]	COG1960 Acyl-CoA dehydrogenases
Psang01198	[I]	COG3000 Sterol desaturase
Psang01203	[G]	COG0580 Glycerol uptake facilitator and related permeases (Major Intrinsic Protein Family)
Psang01206	[O]	COG5044 RAB proteins geranylgeranyltransferase component A (RAB escort protein)
Psang01208	[EH]	COG0059 Ketol-acid reductoisomerase
Psang01209	[P]	COG0605 Superoxide dismutase
Psang01210	[P]	COG0474 Cation transport ATPase
Psang01213	[M]	COG1215 Glycosyltransferases, probably involved in cell wall biogenesis
Psang01215	[R]	COG0724 RNA-binding proteins (RRM domain)
Psang01217	[F]	COG0504 CTP synthase (UTP-ammonia lyase)
Psang01219	[G]	COG5020 Mannosyltransferase
Psang01221	[QR]	COG0500 SAM-dependent methyltransferases
Psang01223	[C]	COG0667 Predicted oxidoreductases (related to aryl-alcohol dehydrogenases)
Psang01225	[IR]	COG1597 Sphingosine kinase and enzymes related to eukaryotic diacylglycerol kinase
Psang01226	[CE]	COG0473 Isocitrate/isopropylmalate dehydrogenase
Psang01228	[JO]	COG5269 Ribosome-associated chaperone zuotin
Psang01229	[R]	COG2319 FOG: WD40 repeat
Psang01232	[U]	COG5064 Karyopherin (importin) alpha
Psang01233	[OJ]	COG5193 La protein, small RNA-binding pol III transcript stabilizing protein and related La-motif-containing proteins involved in translation
Psang01236	[E]	COG3844 Kynureninase
Psang01237	[R]	COG0724 RNA-binding proteins (RRM domain)
Psang01239	[GER]	COG0697 Permeases of the drug/metabolite transporter (DMT) superfamily
Psang01240	[C]	COG0045 Succinyl-CoA synthetase, beta subunit
Psang01242	[O]	COG5265 ABC-type transport system involved in Fe-S cluster assembly, permease and ATPase components
Psang01243	[TA]	COG5238 Ran GTPase-activating protein (RanGAP) involved in mRNA processing and transport
Psang01245	[P]	COG0607 Rhodanese-related sulfurtransferase
Psang01247	[T]	COG0642 Signal transduction histidine kinase
Psang01250	[MG]	COG0451 Nucleoside-diphosphate-sugar epimerases
Psang01252	[C]	COG1012 NAD-dependent aldehyde dehydrogenases
Psang01253	[MG]	COG0451 Nucleoside-diphosphate-sugar epimerases
Psang01256	[S]	COG5139 Uncharacterized conserved protein
Psang01258	[IQ]	COG0304 3-oxoacyl-(acyl-carrier-protein) synthase
Psang01259	[P]	COG0474 Cation transport ATPase
Psang01260	[C]	COG0022 Pyruvate/2-oxoglutarate dehydrogenase complex, dehydrogenase (E1) component, eukaryotic type, beta subunit
Psang01261	[KL]	COG0553 Superfamily II DNA/RNA helicases, SNF2 family
Psang01262	[E]	COG1506 Dipeptidyl aminopeptidases/acylaminoacyl-peptidases
Psang01267	[O]	COG4934 Predicted protease
Psang01268	[I]	COG3000 Sterol desaturase
Psang01269	[IQR]	COG1028 Dehydrogenases with different specificities (related to short-chain alcohol dehydrogenases)
Psang01270	[ER]	COG1063 Threonine dehydrogenase and related Zn-dependent dehydrogenases
Psang01271	[C]	COG0578 Glycerol-3-phosphate dehydrogenase
Psang01274	[R]	COG1100 GTPase SAR1 and related small G proteins
Psang01275	[O]	COG1404 Subtilisin-like serine proteases
Psang01276	[O]	COG0459 Chaperonin GroEL (HSP60 family)
Psang01278	[O]	COG5272 Ubiquitin
Psang01283	[L]	COG1643 HrpA-like helicases
Psang01284	[KL]	COG0553 Superfamily II DNA/RNA helicases, SNF2 family
Psang01285	[R]	COG1310 Predicted metal-dependent protease of the PAD1/JAB1 superfamily
Psang01286	[GER]	COG0697 Permeases of the drug/metabolite transporter (DMT) superfamily
Psang01287	[RTKL]	COG0515 Serine/threonine protein kinase
Psang01288	[S]	COG1723 Uncharacterized conserved protein
Psang01289	[CE]	COG0473 Isocitrate/isopropylmalate dehydrogenase
Psang01292	[E]	COG2939 Carboxypeptidase C (cathepsin A)
Psang01295	[E]	COG2303 Choline dehydrogenase and related flavoproteins
Psang01296	[C]	COG1012 NAD-dependent aldehyde dehydrogenases
Psang01297	[R]	COG0488 ATPase components of ABC transporters with duplicated ATPase domains
Psang01298	[O]	COG0464 ATPases of the AAA+ class
Psang01300	[M]	COG1089 GDP-D-mannose dehydratase
Psang01300	[M]	COG1089 GDP-D-mannose dehydratase
Psang01303	[T]	COG0784 FOG: CheY-like receiver
Psang01307	[D]	COG5024 Cyclin
Psang01310	[R]	COG0612 Predicted Zn-dependent peptidases
Psang01314	[QR]	COG0500 SAM-dependent methyltransferases
Psang01321	[CHR]	COG1052 Lactate dehydrogenase and related dehydrogenases
Psang01323	[O]	COG5272 Ubiquitin
Psang01324	[G]	COG0021 Transketolase
Psang01324	[C]	COG2180 Nitrate reductase delta subunit
Psang01326	[CHR]	COG1052 Lactate dehydrogenase and related dehydrogenases
Psang01327	[HE]	COG1932 Phosphoserine aminotransferase
Psang01328	[R]	COG5210 GTPase-activating protein
Psang01332	[BD]	COG5218 Chromosome condensation complex Condensin, subunit G
Psang01333	[Q]	COG2124 Cytochrome P450
Psang01336	[O]	COG2214 DnaJ-class molecular chaperone
Psang01339	[U]	COG0706 Preprotein translocase subunit YidC
Psang01340	[L]	COG1241 Predicted ATPase involved in replication control, Cdc46/Mcm family
Psang01343	[RTKL]	COG0515 Serine/threonine protein kinase
Psang01349	[O]	COG5021 Ubiquitin-protein ligase
Psang01350	[RTKL]	COG0515 Serine/threonine protein kinase
Psang01351	[RTKL]	COG0515 Serine/threonine protein kinase
Psang01354	[G]	COG0191 Fructose/tagatose bisphosphate aldolase
Psang01360	[C]	COG0538 Isocitrate dehydrogenases
Psang01362	[LKJ]	COG0513 Superfamily II DNA and RNA helicases
Psang01364	[J]	COG0088 Ribosomal protein L4
Psang01365	[C]	COG0074 Succinyl-CoA synthetase, alpha subunit
Psang01366	[I]	COG0183 Acetyl-CoA acetyltransferase
Psang01367	[J]	COG1498 Protein implicated in ribosomal biogenesis, Nop56p homolog
Psang01368	[OC]	COG0526 Thiol-disulfide isomerase and thioredoxins
Psang01370	[G]	COG0738 Fucose permease
Psang01374	[J]	COG0087 Ribosomal protein L3
Psang01378	[J]	COG5053 Translation initiation factor 4E (eIF-4E)
Psang01380	[R]	COG1287 Uncharacterized membrane protein, required for N-linked glycosylation
Psang01382	[J]	COG0008 Glutamyl- and glutaminyl-tRNA synthetases
Psang01383	[LKJ]	COG0513 Superfamily II DNA and RNA helicases
Psang01384	[Q]	COG2124 Cytochrome P450
Psang01385	[O]	COG1331 Highly conserved protein containing a thioredoxin domain
Psang01390	[LR]	COG0494 NTP pyrophosphohydrolases including oxidative damage repair enzymes
Psang01396	[A]	COG5178 U5 snRNP spliceosome subunit
Psang01397	[R]	COG3173 Predicted aminoglycoside phosphotransferase
Psang01399	[C]	COG0039 Malate/lactate dehydrogenases
Psang01400	[H]	COG0476 Dinucleotide-utilizing enzymes involved in molybdopterin and thiamine biosynthesis family 2
Psang01404	[S]	COG4286 Uncharacterized conserved protein related to MYG1 family
Psang01405	[G]	COG0057 Glyceraldehyde-3-phosphate dehydrogenase/erythrose-4-phosphate dehydrogenase
Psang01408	[E]	COG0626 Cystathionine beta-lyases/cystathionine gamma-synthases
Psang01409	[J]	COG0525 Valyl-tRNA synthetase
Psang01411	[L]	COG1643 HrpA-like helicases
Psang01412	[C]	COG1062 Zn-dependent alcohol dehydrogenases, class III
Psang01414	[O]	COG5110 26S proteasome regulatory complex component
Psang01420	[O]	COG5078 Ubiquitin-protein ligase
Psang01421	[DT]	COG5261 Protein involved in regulation of cellular morphogenesis/cytokinesis
Psang01422	[S]	COG2966 Uncharacterized conserved protein
Psang01427	[R]	COG1100 GTPase SAR1 and related small G proteins
Psang01429	[O]	COG1222 ATP-dependent 26S proteasome regulatory subunit
Psang01432	[A]	COG5228 mRNA deadenylase subunit
Psang01433	[C]	COG0282 Acetate kinase
Psang01438	[S]	COG0398 Uncharacterized conserved protein
Psang01439	[J]	COG0024 Methionine aminopeptidase
Psang01441	[GEPR]	COG0477 Permeases of the major facilitator superfamily
Psang01441	[GEPR]	COG0477 Permeases of the major facilitator superfamily
Psang01442	[ER]	COG1063 Threonine dehydrogenase and related Zn-dependent dehydrogenases
Psang01443	[T]	COG0639 Diadenosine tetraphosphatase and related serine/threonine protein phosphatases
Psang01444	[M]	COG1215 Glycosyltransferases, probably involved in cell wall biogenesis
Psang01445	[R]	COG5524 Bacteriorhodopsin
Psang01446	[O]	COG5560 Ubiquitin C-terminal hydrolase
Psang01448	[J]	COG0012 Predicted GTPase, probable translation factor
Psang01453	[M]	COG0668 Small-conductance mechanosensitive channel
Psang01455	[C]	COG0371 Glycerol dehydrogenase and related enzymes
Psang01456	[F]	COG0041 Phosphoribosylcarboxyaminoimidazole (NCAIR) mutase
Psang01458	[R]	COG0457 FOG: TPR repeat
Psang01459	[P]	COG0369 Sulfite reductase, alpha subunit (flavoprotein)
Psang01461	[R]	COG0596 Predicted hydrolases or acyltransferases (alpha/beta hydrolase superfamily)
Psang01463	[R]	COG1064 Zn-dependent alcohol dehydrogenases
Psang01464	[S]	COG3752 Predicted membrane protein
Psang01466	[Q]	COG2124 Cytochrome P450
Psang01467	[R]	COG2319 FOG: WD40 repeat
Psang01470	[TDBLU]	COG5032 Phosphatidylinositol kinase and protein kinases of the PI-3 kinase family
Psang01471	[O]	COG0443 Molecular chaperone
Psang01473	[D]	COG1196 Chromosome segregation ATPases
Psang01474	[U]	COG5074 t-SNARE complex subunit, syntaxin
Psang01478	[C]	COG0667 Predicted oxidoreductases (related to aryl-alcohol dehydrogenases)
Psang01480	[R]	COG1204 Superfamily II helicase
Psang01489	[H]	COG1057 Nicotinic acid mononucleotide adenylyltransferase
Psang01491	[Q]	COG2761 Predicted dithiol-disulfide isomerase involved in polyketide biosynthesis
Psang01492	[ER]	COG1063 Threonine dehydrogenase and related Zn-dependent dehydrogenases
Psang01494	[Q]	COG2124 Cytochrome P450
Psang01496	[IQR]	COG1028 Dehydrogenases with different specificities (related to short-chain alcohol dehydrogenases)
Psang01498	[HE]	COG0111 Phosphoglycerate dehydrogenase and related dehydrogenases
Psang01499	[I]	COG1562 Phytoene/squalene synthetase
Psang01502	[CR]	COG0604 NADPH:quinone reductase and related Zn-dependent oxidoreductases
Psang01505	[R]	COG1064 Zn-dependent alcohol dehydrogenases
Psang01506	[P]	COG0659 Sulfate permease and related transporters (MFS superfamily)
Psang01507	[L]	COG2816 NTP pyrophosphohydrolases containing a Zn-finger, probably nucleic-acid-binding
Psang01508	[G]	COG0033 Phosphoglucomutase
Psang01511	[E]	COG1760 L-serine deaminase
Psang01514	[U]	COG5215 Karyopherin (importin) beta
Psang01515	[O]	COG5078 Ubiquitin-protein ligase
Psang01519	[DZ]	COG5019 Septin family protein
Psang01523	[L]	COG1793 ATP-dependent DNA ligase
Psang01527	[O]	COG0464 ATPases of the AAA+ class
Psang01528	[K]	COG5164 Transcription elongation factor
Psang01529	[R]	COG2319 FOG: WD40 repeat
Psang01532	[J]	COG0052 Ribosomal protein S2
Psang01533	[P]	COG0376 Catalase (peroxidase I)
Psang01534	[T]	COG2770 FOG: HAMP domain
Psang01535	[RTKL]	COG0515 Serine/threonine protein kinase
Psang01536	[K]	COG0202 DNA-directed RNA polymerase, alpha subunit/40 kD subunit
Psang01537	[RTKL]	COG0515 Serine/threonine protein kinase
Psang01540	[RTKL]	COG0515 Serine/threonine protein kinase
Psang01542	[GC]	COG1819 Glycosyl transferases, related to UDP-glucuronosyltransferase
Psang01543	[RTKL]	COG0515 Serine/threonine protein kinase
Psang01545	[G]	COG0158 Fructose-1,6-bisphosphatase
Psang01546	[IQR]	COG1028 Dehydrogenases with different specificities (related to short-chain alcohol dehydrogenases)
Psang01546	[L]	COG2801 Transposase and inactivated derivatives
Psang01547	[O]	COG0638 20S proteasome, alpha and beta subunits
Psang01551	[R]	COG0429 Predicted hydrolase of the alpha/beta-hydrolase fold
Psang01552	[E]	COG0006 Xaa-Pro aminopeptidase
Psang01554	[H]	COG0276 Protoheme ferro-lyase (ferrochelatase)
Psang01555	[O]	COG0533 Metal-dependent proteases with possible chaperone activity
Psang01558	[G]	COG0738 Fucose permease
Psang01560	[R]	COG2319 FOG: WD40 repeat
Psang01562	[U]	COG5096 Vesicle coat complex, various subunits
Psang01563	[E]	COG4992 Ornithine/acetylornithine aminotransferase
Psang01564	[J]	COG0050 GTPases - translation elongation factors
Psang01568	[E]	COG4359 Uncharacterized conserved protein, possibly involved in methylthioadenosine recycling
Psang01569	[C]	COG1069 Ribulose kinase
Psang01570	[C]	COG1527 Archaeal/vacuolar-type H+-ATPase subunit C
Psang01572	[C]	COG0667 Predicted oxidoreductases (related to aryl-alcohol dehydrogenases)
Psang01574	[I]	COG1657 Squalene cyclase
Psang01575	[R]	COG2319 FOG: WD40 repeat
Psang01576	[Z]	COG5022 Myosin heavy chain
Psang01577	[V]	COG1132 ABC-type multidrug transport system, ATPase and permease components
Psang01578	[KLB]	COG5165 Nucleosome-binding factor SPN, POB3 subunit
Psang01584	[EF]	COG0458 Carbamoylphosphate synthase large subunit (split gene in MJ)
Psang01585	[R]	COG1779 C4-type Zn-finger protein
Psang01587	[KL]	COG0553 Superfamily II DNA/RNA helicases, SNF2 family
Psang01588	[MG]	COG0702 Predicted nucleoside-diphosphate-sugar epimerases
Psang01589	[S]	COG4295 Uncharacterized protein conserved in bacteria
Psang01591	[R]	COG1234 Metal-dependent hydrolases of the beta-lactamase superfamily III
Psang01592	[L]	COG0177 Predicted EndoIII-related endonuclease
Psang01595	[GER]	COG0697 Permeases of the drug/metabolite transporter (DMT) superfamily
Psang01597	[J]	COG2125 Ribosomal protein S6E (S10)
Psang01598	[A]	COG5176 Splicing factor (branch point binding protein)
Psang01600	[C]	COG1012 NAD-dependent aldehyde dehydrogenases
Psang01601	[P]	COG2046 ATP sulfurylase (sulfate adenylyltransferase)
Psang01602	[I]	COG0170 Dolichol kinase
Psang01603	[TG]	COG5037 Gluconate transport-inducing protein
Psang01609	[E]	COG1748 Saccharopine dehydrogenase and related proteins
Psang01610	[I]	COG0671 Membrane-associated phospholipid phosphatase
Psang01611	[R]	COG2130 Putative NADP-dependent oxidoreductases
Psang01612	[F]	COG0563 Adenylate kinase and related kinases
Psang01613	[S]	COG5594 Uncharacterized integral membrane protein
Psang01617	[C]	COG1012 NAD-dependent aldehyde dehydrogenases
Psang01620	[E]	COG1748 Saccharopine dehydrogenase and related proteins
Psang01627	[GEPR]	COG0477 Permeases of the major facilitator superfamily
Psang01628	[DZ]	COG5019 Septin family protein
Psang01634	[E]	COG0260 Leucyl aminopeptidase
Psang01635	[J]	COG0244 Ribosomal protein L10
Psang01638	[R]	COG0121 Predicted glutamine amidotransferase
Psang01639	[K]	COG5108 Mitochondrial DNA-directed RNA polymerase
Psang01647	[Z]	COG5022 Myosin heavy chain
Psang01648	[MI]	COG0615 Cytidylyltransferase
Psang01652	[G]	COG2730 Endoglucanase
Psang01655	[K]	COG5641 GATA Zn-finger-containing transcription factor
Psang01657	[A]	COG5182 Splicing factor 3b, subunit 2
Psang01658	[P]	COG0428 Predicted divalent heavy-metal cations transporter
Psang01667	[Q]	COG2124 Cytochrome P450
Psang01669	[S]	COG5085 Predicted membrane protein
Psang01672	[R]	COG0457 FOG: TPR repeat
Psang01673	[RTKL]	COG0515 Serine/threonine protein kinase
Psang01674	[MG]	COG0451 Nucleoside-diphosphate-sugar epimerases
Psang01675	[R]	COG2319 FOG: WD40 repeat
Psang01676	[O]	COG0545 FKBP-type peptidyl-prolyl cis-trans isomerases 1
Psang01678	[G]	COG5026 Hexokinase
Psang01679	[I]	COG3407 Mevalonate pyrophosphate decarboxylase
Psang01680	[E]	COG0685 5,10-methylenetetrahydrofolate reductase
Psang01684	[R]	COG4178 ABC-type uncharacterized transport system, permease and ATPase components
Psang01685	[O]	COG0459 Chaperonin GroEL (HSP60 family)
Psang01686	[P]	COG0038 Chloride channel protein EriC
Psang01688	[G]	COG1070 Sugar (pentulose and hexulose) kinases
Psang01694	[R]	COG2319 FOG: WD40 repeat
Psang01696	[F]	COG0104 Adenylosuccinate synthase
Psang01698	[GEPR]	COG0477 Permeases of the major facilitator superfamily
Psang01699	[S]	COG5594 Uncharacterized integral membrane protein
Psang01700	[R]	COG2319 FOG: WD40 repeat
Psang01701	[HC]	COG0654 2-polyprenyl-6-methoxyphenol hydroxylase and related FAD-dependent oxidoreductases
Psang01702	[M]	COG1215 Glycosyltransferases, probably involved in cell wall biogenesis
Psang01703	[R]	COG0673 Predicted dehydrogenases and related proteins
Psang01703	[S]	COG3034 Uncharacterized protein conserved in bacteria
Psang01704	[R]	COG0596 Predicted hydrolases or acyltransferases (alpha/beta hydrolase superfamily)
Psang01705	[F]	COG0152 Phosphoribosylaminoimidazolesuccinocarboxamide (SAICAR) synthase
Psang01706	[LKJ]	COG0513 Superfamily II DNA and RNA helicases
Psang01711	[G]	COG1626 Neutral trehalase
Psang01712	[E]	COG0620 Methionine synthase II (cobalamin-independent)
Psang01714	[EG]	COG0129 Dihydroxyacid dehydratase/phosphogluconate dehydratase
Psang01717	[GEPR]	COG0477 Permeases of the major facilitator superfamily
Psang01719	[M]	COG1215 Glycosyltransferases, probably involved in cell wall biogenesis
Psang01720	[G]	COG2273 Beta-glucanase/Beta-glucan synthetase
Psang01721	[GEPR]	COG0477 Permeases of the major facilitator superfamily
Psang01723	[G]	COG0235 Ribulose-5-phosphate 4-epimerase and related epimerases and aldolases
Psang01725	[H]	COG0214 Pyridoxine biosynthesis enzyme
Psang01729	[G]	COG3325 Chitinase
Psang01730	[O]	COG2214 DnaJ-class molecular chaperone
Psang01731	[J]	COG0480 Translation elongation factors (GTPases)
Psang01735	[J]	COG0081 Ribosomal protein L1
Psang01737	[RTKL]	COG0515 Serine/threonine protein kinase
Psang01742	[R]	COG0724 RNA-binding proteins (RRM domain)
Psang01749	[Z]	COG5022 Myosin heavy chain
Psang01752	[RTKL]	COG0515 Serine/threonine protein kinase
Psang01753	[CE]	COG0473 Isocitrate/isopropylmalate dehydrogenase
Psang01755	[OU]	COG5061 Oxidoreductin, endoplasmic reticulum membrane-associated protein involved in disulfide bond formation
Psang01757	[B]	COG5034 Chromatin remodeling protein, contains PhD zinc finger
Psang01758	[T]	COG0631 Serine/threonine protein phosphatase
Psang01760	[A]	COG5181 U2 snRNP spliceosome subunit
Psang01762	[EH]	COG0115 Branched-chain amino acid aminotransferase/4-amino-4-deoxychorismate lyase
Psang01763	[O]	COG0492 Thioredoxin reductase
Psang01765	[E]	COG0436 Aspartate/tyrosine/aromatic aminotransferase
Psang01766	[S]	COG1584 Predicted membrane protein
Psang01767	[C]	COG0667 Predicted oxidoreductases (related to aryl-alcohol dehydrogenases)
Psang01768	[CHR]	COG1052 Lactate dehydrogenase and related dehydrogenases
Psang01769	[G]	COG0524 Sugar kinases, ribokinase family
Psang01772	[Q]	COG2124 Cytochrome P450
Psang01774	[L]	COG0847 DNA polymerase III, epsilon subunit and related 3'-5' exonucleases
Psang01776	[H]	COG0156 7-keto-8-aminopelargonate synthetase and related enzymes
Psang01778	[G]	COG0380 Trehalose-6-phosphate synthase
Psang01780	[UR]	COG5391 Phox homology (PX) domain protein
Psang01783	[GEPR]	COG0477 Permeases of the major facilitator superfamily
Psang01785	[I]	COG4799 Acetyl-CoA carboxylase, carboxyltransferase component (subunits alpha and beta)
Psang01788	[R]	COG1026 Predicted Zn-dependent peptidases, insulinase-like
Psang01789	[I]	COG1960 Acyl-CoA dehydrogenases
Psang01790	[R]	COG0596 Predicted hydrolases or acyltransferases (alpha/beta hydrolase superfamily)
Psang01796	[V]	COG1132 ABC-type multidrug transport system, ATPase and permease components
Psang01797	[O]	COG3751 Predicted proline hydroxylase
Psang01798	[R]	COG0656 Aldo/keto reductases, related to diketogulonate reductase
Psang01802	[O]	COG0330 Membrane protease subunits, stomatin/prohibitin homologs
Psang01807	[IQR]	COG1028 Dehydrogenases with different specificities (related to short-chain alcohol dehydrogenases)
Psang01808	[Z]	COG5277 Actin and related proteins
Psang01815	[K]	COG5090 Transcription initiation factor IIF, small subunit (RAP30)
Psang01821	[C]	COG0667 Predicted oxidoreductases (related to aryl-alcohol dehydrogenases)
Psang01822	[IQR]	COG1028 Dehydrogenases with different specificities (related to short-chain alcohol dehydrogenases)
Psang01823	[Q]	COG1228 Imidazolonepropionase and related amidohydrolases
Psang01824	[KL]	COG0553 Superfamily II DNA/RNA helicases, SNF2 family
Psang01827	[GEPR]	COG0477 Permeases of the major facilitator superfamily
Psang01828	[O]	COG0435 Predicted glutathione S-transferase
Psang01831	[R]	COG3568 Metal-dependent hydrolase
Psang01835	[J]	COG1503 Peptide chain release factor 1 (eRF1)
Psang01839	[G]	COG5020 Mannosyltransferase
Psang01841	[TG]	COG5037 Gluconate transport-inducing protein
Psang01842	[RTKL]	COG0515 Serine/threonine protein kinase
Psang01846	[R]	COG0724 RNA-binding proteins (RRM domain)
Psang01847	[P]	COG1230 Co/Zn/Cd efflux system component
Psang01849	[G]	COG2273 Beta-glucanase/Beta-glucan synthetase
Psang01850	[E]	COG0440 Acetolactate synthase, small (regulatory) subunit
Psang01853	[J]	COG0495 Leucyl-tRNA synthetase
Psang01856	[E]	COG2008 Threonine aldolase
Psang01857	[G]	COG0366 Glycosidases
Psang01859	[GEPR]	COG0477 Permeases of the major facilitator superfamily
Psang01861	[QR]	COG0500 SAM-dependent methyltransferases
Psang01865	[J]	COG1093 Translation initiation factor 2, alpha subunit (eIF-2alpha)
Psang01866	[P]	COG0004 Ammonia permease
Psang01870	[IQR]	COG1028 Dehydrogenases with different specificities (related to short-chain alcohol dehydrogenases)
Psang01876	[S]	COG3332 Uncharacterized conserved protein
Psang01880	[C]	COG0045 Succinyl-CoA synthetase, beta subunit
Psang01884	[I]	COG1024 Enoyl-CoA hydratase/carnithine racemase
Psang01886	[R]	COG2319 FOG: WD40 repeat
Psang01890	[E]	COG2939 Carboxypeptidase C (cathepsin A)
Psang01892	[S]	COG3673 Uncharacterized conserved protein
Psang01893	[C]	COG0667 Predicted oxidoreductases (related to aryl-alcohol dehydrogenases)
Psang01897	[J]	COG1184 Translation initiation factor 2B subunit, eIF-2B alpha/beta/delta family
Psang01899	[O]	COG0443 Molecular chaperone
Psang01900	[G]	COG0120 Ribose 5-phosphate isomerase
Psang01904	[EF]	COG0458 Carbamoylphosphate synthase large subunit (split gene in MJ)
Psang01906	[I]	COG4799 Acetyl-CoA carboxylase, carboxyltransferase component (subunits alpha and beta)
Psang01909	[K]	COG2101 TATA-box binding protein (TBP), component of TFIID and TFIIIB
Psang01910	[IQR]	COG1028 Dehydrogenases with different specificities (related to short-chain alcohol dehydrogenases)
Psang01911	[R]	COG2319 FOG: WD40 repeat
Psang01912	[CR]	COG0604 NADPH:quinone reductase and related Zn-dependent oxidoreductases
Psang01913	[C]	COG0644 Dehydrogenases (flavoproteins)
Psang01915	[R]	COG2319 FOG: WD40 repeat
Psang01916	[O]	COG0459 Chaperonin GroEL (HSP60 family)
Psang01917	[J]	COG1889 Fibrillarin-like rRNA methylase
Psang01918	[E]	COG0002 Acetylglutamate semialdehyde dehydrogenase
Psang01919	[GEPR]	COG0477 Permeases of the major facilitator superfamily
Psang01920	[R]	COG5273 Uncharacterized protein containing DHHC-type Zn finger
Psang01923	[CR]	COG0604 NADPH:quinone reductase and related Zn-dependent oxidoreductases
Psang01925	[O]	COG0464 ATPases of the AAA+ class
Psang01929	[K]	COG1405 Transcription initiation factor TFIIIB, Brf1 subunit/Transcription initiation factor TFIIB
Psang01931	[P]	COG0168 Trk-type K+ transport systems, membrane components
Psang01933	[J]	COG0008 Glutamyl- and glutaminyl-tRNA synthetases
Psang01934	[H]	COG0171 NAD synthase
Psang01935	[T]	COG0631 Serine/threonine protein phosphatase
Psang01940	[R]	COG0457 FOG: TPR repeat
Psang01943	[R]	COG0699 Predicted GTPases (dynamin-related)
Psang01949	[S]	COG1814 Uncharacterized membrane protein
Psang01950	[Z]	COG5277 Actin and related proteins
Psang01951	[CR]	COG0604 NADPH:quinone reductase and related Zn-dependent oxidoreductases
Psang01952	[B]	COG5531 SWIB-domain-containing proteins implicated in chromatin remodeling
Psang01954	[B]	COG5648 Chromatin-associated proteins containing the HMG domain
Psang01955	[RTKL]	COG0515 Serine/threonine protein kinase
Psang01956	[T]	COG2114 Adenylate cyclase, family 3 (some proteins contain HAMP domain)
Psang01959	[J]	COG0256 Ribosomal protein L18
Psang01962	[G]	COG3001 Fructosamine-3-kinase
Psang01964	[RTKL]	COG0515 Serine/threonine protein kinase
Psang01965	[R]	COG2319 FOG: WD40 repeat
Psang01966	[F]	COG0150 Phosphoribosylaminoimidazole (AIR) synthetase
Psang01967	[C]	COG0578 Glycerol-3-phosphate dehydrogenase
Psang01968	[U]	COG5047 Vesicle coat complex COPII, subunit SEC23
Psang01972	[O]	COG0638 20S proteasome, alpha and beta subunits
Psang01974	[R]	COG2940 Proteins containing SET domain
Psang01975	[EH]	COG0512 Anthranilate/para-aminobenzoate synthases component II
Psang01975	[E]	COG0547 Anthranilate phosphoribosyltransferase
Psang01975	[IQR]	COG1028 Dehydrogenases with different specificities (related to short-chain alcohol dehydrogenases)
Psang01977	[R]	COG5210 GTPase-activating protein
Psang01979	[E]	COG0169 Shikimate 5-dehydrogenase
Psang01980	[M]	COG1004 Predicted UDP-glucose 6-dehydrogenase
Psang01982	[R]	COG1161 Predicted GTPases
Psang01983	[P]	COG2116 Formate/nitrite family of transporters
Psang01984	[KLB]	COG5406 Nucleosome binding factor SPN, SPT16 subunit
Psang01985	[RTKL]	COG0515 Serine/threonine protein kinase
Psang01988	[R]	COG1100 GTPase SAR1 and related small G proteins
Psang01992	[E]	COG2939 Carboxypeptidase C (cathepsin A)
Psang01993	[C]	COG0479 Succinate dehydrogenase/fumarate reductase, Fe-S protein subunit
Psang01995	[S]	COG3268 Uncharacterized conserved protein
Psang01996	[R]	COG2319 FOG: WD40 repeat
Psang01997	[G]	COG1109 Phosphomannomutase
Psang02001	[J]	COG5099 RNA-binding protein of the Puf family, translational repressor
Psang02002	[TDBLU]	COG5032 Phosphatidylinositol kinase and protein kinases of the PI-3 kinase family
Psang02004	[DZ]	COG5217 Microtubule-binding protein involved in cell cycle control
Psang02007	[RTKL]	COG0515 Serine/threonine protein kinase
Psang02008	[LKJ]	COG0513 Superfamily II DNA and RNA helicases
Psang02009	[BK]	COG5076 Transcription factor involved in chromatin remodeling, contains bromodomain
Psang02011	[K]	COG0085 DNA-directed RNA polymerase, beta subunit/140 kD subunit
Psang02014	[V]	COG1132 ABC-type multidrug transport system, ATPase and permease components
Psang02015	[R]	COG0656 Aldo/keto reductases, related to diketogulonate reductase
Psang02016	[R]	COG1234 Metal-dependent hydrolases of the beta-lactamase superfamily III
Psang02017	[GEPR]	COG0477 Permeases of the major facilitator superfamily
Psang02019	[R]	COG2940 Proteins containing SET domain
Psang02020	[J]	COG0092 Ribosomal protein S3
Psang02022	[RTKL]	COG0515 Serine/threonine protein kinase
Psang02026	[J]	COG0244 Ribosomal protein L10
Psang02034	[C]	COG0508 Pyruvate/2-oxoglutarate dehydrogenase complex, dihydrolipoamide acyltransferase (E2) component, and related enzymes
Psang02039	[J]	COG1890 Ribosomal protein S3AE
Psang02041	[G]	COG0483 Archaeal fructose-1,6-bisphosphatase and related enzymes of inositol monophosphatase family
Psang02043	[R]	COG0790 FOG: TPR repeat, SEL1 subfamily
Psang02044	[Q]	COG0412 Dienelactone hydrolase and related enzymes
Psang02046	[A]	COG5200 U1 snRNP component, mediates U1 snRNP association with cap-binding complex
Psang02048	[J]	COG0098 Ribosomal protein S5
Psang02052	[U]	COG5215 Karyopherin (importin) beta
Psang02053	[O]	COG5021 Ubiquitin-protein ligase
Psang02054	[O]	COG5160 Protease, Ulp1 family
Psang02055	[KE]	COG1167 Transcriptional regulators containing a DNA-binding HTH domain and an aminotransferase domain (MocR family) and their eukaryotic orthologs
Psang02056	[R]	COG2319 FOG: WD40 repeat
Psang02064	[R]	COG2234 Predicted aminopeptidases
Psang02065	[LKJ]	COG0513 Superfamily II DNA and RNA helicases
Psang02067	[HE]	COG0111 Phosphoglycerate dehydrogenase and related dehydrogenases
Psang02068	[GEPR]	COG0477 Permeases of the major facilitator superfamily
Psang02069	[J]	COG0130 Pseudouridine synthase
Psang02070	[H]	COG0156 7-keto-8-aminopelargonate synthetase and related enzymes
Psang02071	[G]	COG0580 Glycerol uptake facilitator and related permeases (Major Intrinsic Protein Family)
Psang02073	[RTKL]	COG0515 Serine/threonine protein kinase
Psang02074	[R]	COG2319 FOG: WD40 repeat
Psang02075	[V]	COG0534 Na+-driven multidrug efflux pump
Psang02076	[IQR]	COG1028 Dehydrogenases with different specificities (related to short-chain alcohol dehydrogenases)
Psang02077	[S]	COG2042 Uncharacterized conserved protein
Psang02078	[DT]	COG5057 Phosphotyrosyl phosphatase activator
Psang02082	[K]	COG0846 NAD-dependent protein deacetylases, SIR2 family
Psang02084	[E]	COG0308 Aminopeptidase N
Psang02085	[E]	COG0498 Threonine synthase
Psang02092	[R]	COG5210 GTPase-activating protein
Psang02095	[RTKL]	COG0515 Serine/threonine protein kinase
Psang02096	[G]	COG2730 Endoglucanase
Psang02101	[O]	COG5071 26S proteasome regulatory complex component
Psang02102	[TG]	COG5037 Gluconate transport-inducing protein
Psang02104	[UI]	COG5153 Putative lipase essential for disintegration of autophagic bodies inside the vacuole
Psang02106	[I]	COG0204 1-acyl-sn-glycerol-3-phosphate acyltransferase
Psang02110	[C]	COG0852 NADH:ubiquinone oxidoreductase 27 kD subunit
Psang02112	[O]	COG5187 26S proteasome regulatory complex component, contains PCI domain
Psang02116	[IQR]	COG1028 Dehydrogenases with different specificities (related to short-chain alcohol dehydrogenases)
Psang02117	[P]	COG0753 Catalase
Psang02118	[R]	COG1064 Zn-dependent alcohol dehydrogenases
Psang02120	[O]	COG0638 20S proteasome, alpha and beta subunits
Psang02121	[R]	COG0724 RNA-binding proteins (RRM domain)
Psang02122	[RTKL]	COG0515 Serine/threonine protein kinase
Psang02125	[GEPR]	COG0477 Permeases of the major facilitator superfamily
Psang02127	[J]	COG0008 Glutamyl- and glutaminyl-tRNA synthetases
Psang02131	[O]	COG0465 ATP-dependent Zn proteases
Psang02133	[J]	COG0013 Alanyl-tRNA synthetase
Psang02134	[D]	COG0489 ATPases involved in chromosome partitioning
Psang02137	[O]	COG0464 ATPases of the AAA+ class
Psang02140	[OC]	COG0526 Thiol-disulfide isomerase and thioredoxins
Psang02142	[R]	COG5038 Ca2+-dependent lipid-binding protein, contains C2 domain
Psang02145	[R]	COG1752 Predicted esterase of the alpha-beta hydrolase superfamily
Psang02147	[O]	COG0465 ATP-dependent Zn proteases
Psang02151	[J]	COG0532 Translation initiation factor 2 (IF-2; GTPase)
Psang02158	[O]	COG0435 Predicted glutathione S-transferase
Psang02160	[J]	COG0154 Asp-tRNAAsn/Glu-tRNAGln amidotransferase A subunit and related amidases
Psang02161	[UR]	COG5391 Phox homology (PX) domain protein
Psang02164	[KAD]	COG5147 Myb superfamily proteins, including transcription factors and mRNA splicing factors
Psang02165	[R]	COG1100 GTPase SAR1 and related small G proteins
Psang02168	[R]	COG2070 Dioxygenases related to 2-nitropropane dioxygenase
Psang02170	[H]	COG0113 Delta-aminolevulinic acid dehydratase
Psang02175	[P]	COG0003 Oxyanion-translocating ATPase
Psang02178	[J]	COG1841 Ribosomal protein L30/L7E
Psang02182	[GEPR]	COG0477 Permeases of the major facilitator superfamily
Psang02184	[KL]	COG0553 Superfamily II DNA/RNA helicases, SNF2 family
Psang02185	[D]	COG0424 Nucleotide-binding protein implicated in inhibition of septum formation
Psang02187	[O]	COG0466 ATP-dependent Lon protease, bacterial type
Psang02189	[O]	COG0638 20S proteasome, alpha and beta subunits
Psang02192	[BD]	COG5229 Chromosome condensation complex Condensin, subunit H
Psang02193	[RTKL]	COG0515 Serine/threonine protein kinase
Psang02194	[U]	COG5030 Clathrin adaptor complex, small subunit
Psang02199	[Q]	COG2124 Cytochrome P450
Psang02204	[O]	COG0459 Chaperonin GroEL (HSP60 family)
Psang02205	[R]	COG0656 Aldo/keto reductases, related to diketogulonate reductase
Psang02206	[O]	COG0501 Zn-dependent protease with chaperone function
Psang02210	[S]	COG3737 Uncharacterized conserved protein
Psang02212	[C]	COG1304 L-lactate dehydrogenase (FMN-dependent) and related alpha-hydroxy acid dehydrogenases
Psang02214	[E]	COG0136 Aspartate-semialdehyde dehydrogenase
Psang02217	[J]	COG0090 Ribosomal protein L2
Psang02218	[F]	COG2759 Formyltetrahydrofolate synthetase
Psang02220	[R]	COG1100 GTPase SAR1 and related small G proteins
Psang02227	[A]	COG5178 U5 snRNP spliceosome subunit
Psang02229	[Q]	COG2124 Cytochrome P450
Psang02234	[J]	COG0124 Histidyl-tRNA synthetase
Psang02235	[CE]	COG0473 Isocitrate/isopropylmalate dehydrogenase
Psang02237	[E]	COG2303 Choline dehydrogenase and related flavoproteins
Psang02239	[J]	COG0203 Ribosomal protein L17
Psang02240	[Q]	COG2124 Cytochrome P450
Psang02245	[K]	COG2183 Transcriptional accessory protein
Psang02246	[J]	COG2007 Ribosomal protein S8E
Psang02253	[P]	COG1914 Mn2+ and Fe2+ transporters of the NRAMP family
Psang02254	[J]	COG1601 Translation initiation factor 2, beta subunit (eIF-2beta)/eIF-5 N-terminal domain
Psang02255	[GEPR]	COG0477 Permeases of the major facilitator superfamily
Psang02256	[E]	COG0010 Arginase/agmatinase/formimionoglutamate hydrolase, arginase family
Psang02259	[R]	COG0656 Aldo/keto reductases, related to diketogulonate reductase
Psang02260	[R]	COG1235 Metal-dependent hydrolases of the beta-lactamase superfamily I
Psang02262	[HC]	COG0543 2-polyprenylphenol hydroxylase and related flavodoxin oxidoreductases
Psang02263	[R]	COG0724 RNA-binding proteins (RRM domain)
Psang02264	[D]	COG5657 CAS/CSE protein involved in chromosome segregation
Psang02266	[U]	COG1400 Signal recognition particle 19 kDa protein
Psang02270	[I]	COG1260 Myo-inositol-1-phosphate synthase
Psang02271	[C]	COG1071 Pyruvate/2-oxoglutarate dehydrogenase complex, dehydrogenase (E1) component, eukaryotic type, alpha subunit
Psang02272	[Q]	COG2124 Cytochrome P450
Psang02279	[K]	COG0557 Exoribonuclease R
Psang02281	[G]	COG1472 Beta-glucosidase-related glycosidases
Psang02282	[Q]	COG3805 Aromatic ring-cleaving dioxygenase
Psang02284	[O]	COG5560 Ubiquitin C-terminal hydrolase
Psang02286	[G]	COG0676 Uncharacterized enzymes related to aldose 1-epimerase
Psang02288	[J]	COG0525 Valyl-tRNA synthetase
Psang02293	[R]	COG1100 GTPase SAR1 and related small G proteins
Psang02295	[E]	COG0814 Amino acid permeases
Psang02297	[V]	COG1132 ABC-type multidrug transport system, ATPase and permease components
Psang02298	[I]	COG0439 Biotin carboxylase
Psang02303	[R]	COG2319 FOG: WD40 repeat
Psang02306	[F]	COG0563 Adenylate kinase and related kinases
Psang02307	[R]	COG5210 GTPase-activating protein
Psang02310	[K]	COG5108 Mitochondrial DNA-directed RNA polymerase
Psang02311	[T]	COG2453 Predicted protein-tyrosine phosphatase
Psang02312	[R]	COG5048 FOG: Zn-finger
Psang02315	[G]	COG3386 Gluconolactonase
Psang02318	[R]	COG0673 Predicted dehydrogenases and related proteins
Psang02320	[R]	COG1100 GTPase SAR1 and related small G proteins
Psang02322	[R]	COG0388 Predicted amidohydrolase
Psang02324	[R]	COG2319 FOG: WD40 repeat
Psang02325	[K]	COG5094 Transcription initiation factor TFIID, subunit TAF9 (also component of histone acetyltransferase SAGA)
Psang02326	[R]	COG2312 Erythromycin esterase homolog
Psang02329	[J]	COG0060 Isoleucyl-tRNA synthetase
Psang02330	[R]	COG0596 Predicted hydrolases or acyltransferases (alpha/beta hydrolase superfamily)
Psang02333	[R]	COG2234 Predicted aminopeptidases
Psang02337	[U]	COG0552 Signal recognition particle GTPase
Psang02339	[K]	COG0846 NAD-dependent protein deacetylases, SIR2 family
Psang02347	[L]	COG1241 Predicted ATPase involved in replication control, Cdc46/Mcm family
Psang02353	[R]	COG0661 Predicted unusual protein kinase
Psang02356	[F]	COG2759 Formyltetrahydrofolate synthetase
Psang02357	[O]	COG1382 Prefoldin, chaperonin cofactor
Psang02358	[U]	COG5052 Protein involved in membrane traffic
Psang02360	[R]	COG2319 FOG: WD40 repeat
Psang02361	[TZDR]	COG5126 Ca2+-binding protein (EF-Hand superfamily)
Psang02365	[U]	COG5325 t-SNARE complex subunit, syntaxin
Psang02368	[J]	COG0072 Phenylalanyl-tRNA synthetase beta subunit
Psang02370	[R]	COG0673 Predicted dehydrogenases and related proteins
Psang02374	[I]	COG3000 Sterol desaturase
Psang02377	[V]	COG1132 ABC-type multidrug transport system, ATPase and permease components
Psang02381	[J]	COG1499 NMD protein affecting ribosome stability and mRNA decay
Psang02382	[P]	COG3540 Phosphodiesterase/alkaline phosphatase D
Psang02386	[QR]	COG0500 SAM-dependent methyltransferases
Psang02387	[S]	COG3828 Uncharacterized protein conserved in bacteria
Psang02388	[R]	COG1100 GTPase SAR1 and related small G proteins
Psang02389	[G]	COG2730 Endoglucanase
Psang02394	[E]	COG0076 Glutamate decarboxylase and related PLP-dependent proteins
Psang02395	[E]	COG1171 Threonine dehydratase
Psang02406	[R]	COG4586 ABC-type uncharacterized transport system, ATPase component
Psang02407	[J]	COG2163 Ribosomal protein L14E/L6E/L27E
Psang02408	[Q]	COG1020 Non-ribosomal peptide synthetase modules and related proteins
Psang02409	[K]	COG1405 Transcription initiation factor TFIIIB, Brf1 subunit/Transcription initiation factor TFIIB
Psang02410	[J]	COG2157 Ribosomal protein L20A (L18A)
Psang02411	[J]	COG0088 Ribosomal protein L4
Psang02416	[G]	COG2730 Endoglucanase
Psang02418	[R]	COG0670 Integral membrane protein, interacts with FtsH
Psang02419	[KL]	COG0553 Superfamily II DNA/RNA helicases, SNF2 family
Psang02421	[G]	COG0380 Trehalose-6-phosphate synthase
Psang02423	[H]	COG0407 Uroporphyrinogen-III decarboxylase
Psang02424	[J]	COG0024 Methionine aminopeptidase
Psang02425	[Q]	COG0412 Dienelactone hydrolase and related enzymes
Psang02429	[L]	COG0328 Ribonuclease HI
Psang02433	[O]	COG0638 20S proteasome, alpha and beta subunits
Psang02435	[R]	COG0724 RNA-binding proteins (RRM domain)
Psang02437	[HC]	COG0654 2-polyprenyl-6-methoxyphenol hydroxylase and related FAD-dependent oxidoreductases
Psang02440	[U]	COG5171 Ran GTPase-activating protein (Ran-binding protein)
Psang02441	[D]	COG5024 Cyclin
Psang02447	[BK]	COG5076 Transcription factor involved in chromatin remodeling, contains bromodomain
Psang02453	[E]	COG0421 Spermidine synthase
Psang02454	[P]	COG5065 Protein involved in inorganic phosphate transport
Psang02459	[L]	COG0419 ATPase involved in DNA repair
Psang02462	[E]	COG0006 Xaa-Pro aminopeptidase
Psang02464	[OC]	COG0526 Thiol-disulfide isomerase and thioredoxins
Psang02466	[R]	COG0637 Predicted phosphatase/phosphohexomutase
Psang02468	[F]	COG0047 Phosphoribosylformylglycinamidine (FGAM) synthase, glutamine amidotransferase domain
Psang02471	[U]	COG5080 Rab GTPase interacting factor, Golgi membrane protein
Psang02474	[F]	COG1864 DNA/RNA endonuclease G, NUC1
Psang02478	[R]	COG0655 Multimeric flavodoxin WrbA
Psang02484	[EH]	COG0512 Anthranilate/para-aminobenzoate synthases component II
Psang02484	[E]	COG0547 Anthranilate phosphoribosyltransferase
Psang02484	[IQR]	COG1028 Dehydrogenases with different specificities (related to short-chain alcohol dehydrogenases)
Psang02485	[C]	COG0508 Pyruvate/2-oxoglutarate dehydrogenase complex, dihydrolipoamide acyltransferase (E2) component, and related enzymes
Psang02486	[S]	COG2259 Predicted membrane protein
Psang02487	[J]	COG2007 Ribosomal protein S8E
Psang02488	[G]	COG3959 Transketolase, N-terminal subunit
Psang02489	[G]	COG2273 Beta-glucanase/Beta-glucan synthetase
Psang02490	[KL]	COG0553 Superfamily II DNA/RNA helicases, SNF2 family
Psang02491	[J]	COG0184 Ribosomal protein S15P/S13E
Psang02492	[C]	COG0022 Pyruvate/2-oxoglutarate dehydrogenase complex, dehydrogenase (E1) component, eukaryotic type, beta subunit
Psang02495	[OU]	COG5082 Arginine methyltransferase-interacting protein, contains RING Zn-finger
Psang02496	[R]	COG1752 Predicted esterase of the alpha-beta hydrolase superfamily
Psang02497	[G]	COG1472 Beta-glucosidase-related glycosidases
Psang02497	[NU]	COG3539 P pilus assembly protein, pilin FimA
Psang02507	[P]	COG0387 Ca2+/H+ antiporter
Psang02509	[L]	COG0258 5'-3' exonuclease (including N-terminal domain of PolI)
Psang02512	[E]	COG0367 Asparagine synthase (glutamine-hydrolyzing)
Psang02513	[E]	COG2303 Choline dehydrogenase and related flavoproteins
Psang02515	[V]	COG1132 ABC-type multidrug transport system, ATPase and permease components
Psang02520	[R]	COG2319 FOG: WD40 repeat
Psang02523	[LKJ]	COG0513 Superfamily II DNA and RNA helicases
Psang02530	[V]	COG1132 ABC-type multidrug transport system, ATPase and permease components
Psang02536	[R]	COG5307 SEC7 domain proteins
Psang02545	[C]	COG2086 Electron transfer flavoprotein, beta subunit
Psang02547	[F]	COG0208 Ribonucleotide reductase, beta subunit
Psang02553	[S]	COG1791 Uncharacterized conserved protein, contains double-stranded beta-helix domain
Psang02554	[R]	COG2319 FOG: WD40 repeat
Psang02564	[Q]	COG3648 Uricase (urate oxidase)
Psang02566	[K]	COG5190 TFIIF-interacting CTD phosphatases, including NLI-interacting factor
Psang02571	[O]	COG0638 20S proteasome, alpha and beta subunits
Psang02574	[J]	COG0495 Leucyl-tRNA synthetase
Psang02576	[R]	COG0456 Acetyltransferases
Psang02582	[ER]	COG1063 Threonine dehydrogenase and related Zn-dependent dehydrogenases
Psang02583	[R]	COG2319 FOG: WD40 repeat
Psang02585	[R]	COG5210 GTPase-activating protein
Psang02587	[O]	COG1222 ATP-dependent 26S proteasome regulatory subunit
Psang02588	[IQR]	COG1028 Dehydrogenases with different specificities (related to short-chain alcohol dehydrogenases)
Psang02591	[GEPR]	COG0477 Permeases of the major facilitator superfamily
Psang02592	[I]	COG1960 Acyl-CoA dehydrogenases
Psang02593	[Z]	COG5022 Myosin heavy chain
Psang02598	[R]	COG0457 FOG: TPR repeat
Psang02600	[O]	COG5077 Ubiquitin carboxyl-terminal hydrolase
Psang02602	[G]	COG3525 N-acetyl-beta-hexosaminidase
Psang02603	[LKJ]	COG0513 Superfamily II DNA and RNA helicases
Psang02604	[TZDR]	COG5126 Ca2+-binding protein (EF-Hand superfamily)
Psang02608	[C]	COG0372 Citrate synthase
Psang02615	[O]	COG4934 Predicted protease
Psang02617	[O]	COG5140 Ubiquitin fusion-degradation protein
Psang02619	[O]	COG0545 FKBP-type peptidyl-prolyl cis-trans isomerases 1
Psang02620	[GOU]	COG5070 Nucleotide-sugar transporter
Psang02621	[L]	COG0470 ATPase involved in DNA replication
Psang02625	[S]	COG4539 Predicted membrane protein
Psang02626	[R]	COG2319 FOG: WD40 repeat
Psang02628	[R]	COG1100 GTPase SAR1 and related small G proteins
Psang02631	[L]	COG1599 Single-stranded DNA-binding replication protein A (RPA), large (70 kD) subunit and related ssDNA-binding proteins
Psang02633	[E]	COG2902 NAD-specific glutamate dehydrogenase
Psang02634	[Q]	COG3485 Protocatechuate 3,4-dioxygenase beta subunit
Psang02635	[O]	COG0330 Membrane protease subunits, stomatin/prohibitin homologs
Psang02636	[G]	COG0021 Transketolase
Psang02637	[S]	COG3673 Uncharacterized conserved protein
Psang02638	[GEPR]	COG0477 Permeases of the major facilitator superfamily
Psang02639	[R]	COG1075 Predicted acetyltransferases and hydrolases with the alpha/beta hydrolase fold
Psang02641	[G]	COG1501 Alpha-glucosidases, family 31 of glycosyl hydrolases
Psang02644	[L]	COG0417 DNA polymerase elongation subunit (family B)
Psang02645	[Q]	COG2132 Putative multicopper oxidases
Psang02646	[RTKL]	COG0515 Serine/threonine protein kinase
Psang02648	[L]	COG5235 Single-stranded DNA-binding replication protein A (RPA), medium (30 kD) subunit
Psang02651	[FE]	COG0462 Phosphoribosylpyrophosphate synthetase
Psang02652	[N]	COG5491 Conserved protein implicated in secretion
Psang02653	[I]	COG2272 Carboxylesterase type B
Psang02654	[DK]	COG5103 Cell division control protein, negative regulator of transcription
Psang02658	[GEPR]	COG0477 Permeases of the major facilitator superfamily
Psang02661	[A]	COG5186 Poly(A) polymerase
Psang02662	[J]	COG0480 Translation elongation factors (GTPases)
Psang02664	[L]	COG1643 HrpA-like helicases
Psang02665	[K]	COG1308 Transcription factor homologous to NACalpha-BTF3
Psang02668	[E]	COG2902 NAD-specific glutamate dehydrogenase
Psang02670	[J]	COG0060 Isoleucyl-tRNA synthetase
Psang02672	[IQR]	COG1028 Dehydrogenases with different specificities (related to short-chain alcohol dehydrogenases)
Psang02677	[P]	COG1914 Mn2+ and Fe2+ transporters of the NRAMP family
Psang02678	[O]	COG5539 Predicted cysteine protease (OTU family)
Psang02681	[I]	COG2030 Acyl dehydratase
Psang02683	[R]	COG2374 Predicted extracellular nuclease
Psang02685	[J]	COG0024 Methionine aminopeptidase
Psang02686	[G]	COG1472 Beta-glucosidase-related glycosidases
Psang02688	[G]	COG3325 Chitinase
Psang02689	[J]	COG0143 Methionyl-tRNA synthetase
Psang02691	[GR]	COG2140 Thermophilic glucose-6-phosphate isomerase and related metalloenzymes
Psang02694	[R]	COG0724 RNA-binding proteins (RRM domain)
Psang02695	[RTKL]	COG0515 Serine/threonine protein kinase
Psang02697	[O]	COG0638 20S proteasome, alpha and beta subunits
Psang02699	[E]	COG0031 Cysteine synthase
Psang02706	[R]	COG2319 FOG: WD40 repeat
Psang02708	[TG]	COG5037 Gluconate transport-inducing protein
Psang02709	[E]	COG0128 5-enolpyruvylshikimate-3-phosphate synthase
Psang02712	[J]	COG0441 Threonyl-tRNA synthetase
Psang02713	[J]	COG5257 Translation initiation factor 2, gamma subunit (eIF-2gamma; GTPase)
Psang02715	[J]	COG0100 Ribosomal protein S11
Psang02717	[R]	COG0724 RNA-binding proteins (RRM domain)
Psang02719	[G]	COG1501 Alpha-glucosidases, family 31 of glycosyl hydrolases
Psang02721	[J]	COG0231 Translation elongation factor P (EF-P)/translation initiation factor 5A (eIF-5A)
Psang02722	[E]	COG1171 Threonine dehydratase
Psang02723	[O]	COG0638 20S proteasome, alpha and beta subunits
Psang02729	[K]	COG0086 DNA-directed RNA polymerase, beta' subunit/160 kD subunit
Psang02731	[R]	COG0488 ATPase components of ABC transporters with duplicated ATPase domains
Psang02733	[C]	COG0372 Citrate synthase
Psang02736	[Q]	COG2132 Putative multicopper oxidases
Psang02737	[T]	COG0642 Signal transduction histidine kinase
Psang02743	[O]	COG0466 ATP-dependent Lon protease, bacterial type
Psang02750	[C]	COG0567 2-oxoglutarate dehydrogenase complex, dehydrogenase (E1) component, and related enzymes
Psang02754	[UR]	COG5391 Phox homology (PX) domain protein
Psang02755	[J]	COG0081 Ribosomal protein L1
Psang02759	[U]	COG5096 Vesicle coat complex, various subunits
Psang02763	[S]	COG5081 Predicted membrane protein
Psang02766	[J]	COG2147 Ribosomal protein L19E
Psang02772	[IQR]	COG1028 Dehydrogenases with different specificities (related to short-chain alcohol dehydrogenases)
Psang02773	[O]	COG0625 Glutathione S-transferase
Psang02775	[R]	COG2319 FOG: WD40 repeat
Psang02778	[I]	COG1022 Long-chain acyl-CoA synthetases (AMP-forming)
Psang02779	[J]	COG5256 Translation elongation factor EF-1alpha (GTPase)
Psang02780	[E]	COG1364 N-acetylglutamate synthase (N-acetylornithine aminotransferase)
Psang02785	[O]	COG5536 Protein prenyltransferase, alpha subunit
Psang02786	[R]	COG2319 FOG: WD40 repeat
Psang02790	[O]	COG0484 DnaJ-class molecular chaperone with C-terminal Zn finger domain
Psang02790	[E]	COG0747 ABC-type dipeptide transport system, periplasmic component
Psang02792	[E]	COG0722 3-deoxy-D-arabino-heptulosonate 7-phosphate (DAHP) synthase
Psang02793	[M]	COG0510 Predicted choline kinase involved in LPS biosynthesis
Psang02794	[I]	COG1024 Enoyl-CoA hydratase/carnithine racemase
Psang02795	[E]	COG2021 Homoserine acetyltransferase
Psang02797	[RTKL]	COG0515 Serine/threonine protein kinase
Psang02807	[H]	COG0054 Riboflavin synthase beta-chain
Psang02808	[J]	COG0480 Translation elongation factors (GTPases)
Psang02811	[B]	COG5648 Chromatin-associated proteins containing the HMG domain
Psang02812	[R]	COG1100 GTPase SAR1 and related small G proteins
Psang02821	[T]	COG5329 Phosphoinositide polyphosphatase (Sac family)
Psang02826	[E]	COG4992 Ornithine/acetylornithine aminotransferase
Psang02831	[T]	COG2198 FOG: HPt domain
Psang02832	[P]	COG5398 Heme oxygenase
Psang02833	[L]	COG0470 ATPase involved in DNA replication
Psang02836	[Q]	COG0179 2-keto-4-pentenoate hydratase/2-oxohepta-3-ene-1,7-dioic acid hydratase (catechol pathway)
Psang02839	[J]	COG2092 Translation elongation factor EF-1beta
Psang02840	[R]	COG0724 RNA-binding proteins (RRM domain)
Psang02842	[LR]	COG0494 NTP pyrophosphohydrolases including oxidative damage repair enzymes
Psang02843	[K]	COG1758 DNA-directed RNA polymerase, subunit K/omega
Psang02845	[J]	COG0018 Arginyl-tRNA synthetase
Psang02846	[L]	COG0417 DNA polymerase elongation subunit (family B)
Psang02847	[R]	COG4221 Short-chain alcohol dehydrogenase of unknown specificity
Psang02848	[E]	COG1362 Aspartyl aminopeptidase
Psang02851	[J]	COG0024 Methionine aminopeptidase
Psang02852	[GR]	COG2140 Thermophilic glucose-6-phosphate isomerase and related metalloenzymes
Psang02857	[F]	COG1972 Nucleoside permease
Psang02862	[V]	COG1132 ABC-type multidrug transport system, ATPase and permease components
Psang02864	[J]	COG1727 Ribosomal protein L18E
Psang02868	[YU]	COG5101 Importin beta-related nuclear transport receptor
Psang02874	[J]	COG0098 Ribosomal protein S5
Psang02876	[Q]	COG3320 Putative dehydrogenase domain of multifunctional non-ribosomal peptide synthetases and related enzymes
Psang02878	[J]	COG0200 Ribosomal protein L15
Psang02881	[E]	COG0531 Amino acid transporters
Psang02882	[T]	COG5422 RhoGEF, Guanine nucleotide exchange factor for Rho/Rac/Cdc42-like GTPases
Psang02885	[R]	COG0724 RNA-binding proteins (RRM domain)
Psang02887	[QR]	COG0500 SAM-dependent methyltransferases
Psang02892	[E]	COG0520 Selenocysteine lyase
Psang02900	[O]	COG0638 20S proteasome, alpha and beta subunits
Psang02903	[J]	COG5045 Ribosomal protein S10E
Psang02906	[IQR]	COG1028 Dehydrogenases with different specificities (related to short-chain alcohol dehydrogenases)
Psang02908	[C]	COG1252 NADH dehydrogenase, FAD-containing subunit
Psang02910	[R]	COG0596 Predicted hydrolases or acyltransferases (alpha/beta hydrolase superfamily)
Psang02911	[I]	COG1024 Enoyl-CoA hydratase/carnithine racemase
Psang02913	[C]	COG0508 Pyruvate/2-oxoglutarate dehydrogenase complex, dihydrolipoamide acyltransferase (E2) component, and related enzymes
Psang02918	[M]	COG2230 Cyclopropane fatty acid synthase and related methyltransferases
Psang02921	[BD]	COG5098 Chromosome condensation complex Condensin, subunit D2
Psang02922	[KL]	COG0553 Superfamily II DNA/RNA helicases, SNF2 family
Psang02930	[R]	COG2319 FOG: WD40 repeat
Psang02933	[R]	COG1100 GTPase SAR1 and related small G proteins
Psang02935	[RTKL]	COG0515 Serine/threonine protein kinase
Psang02937	[GEPR]	COG0477 Permeases of the major facilitator superfamily
Psang02938	[IQR]	COG1028 Dehydrogenases with different specificities (related to short-chain alcohol dehydrogenases)
Psang02938	[L]	COG2801 Transposase and inactivated derivatives
Psang02940	[J]	COG1190 Lysyl-tRNA synthetase (class II)
Psang02943	[T]	COG2453 Predicted protein-tyrosine phosphatase
Psang02945	[C]	COG1454 Alcohol dehydrogenase, class IV
Psang02946	[J]	COG0102 Ribosomal protein L13
Psang02948	[E]	COG0040 ATP phosphoribosyltransferase
Psang02952	[I]	COG1443 Isopentenyldiphosphate isomerase
Psang02953	[I]	COG1024 Enoyl-CoA hydratase/carnithine racemase
Psang02961	[M]	COG0438 Glycosyltransferase
Psang02964	[P]	COG0605 Superoxide dismutase
Psang02966	[J]	COG1358 Ribosomal protein HS6-type (S12/L30/L7a)
Psang02970	[L]	COG0177 Predicted EndoIII-related endonuclease
Psang02971	[C]	COG1012 NAD-dependent aldehyde dehydrogenases
Psang02972	[P]	COG0288 Carbonic anhydrase
Psang02973	[J]	COG0049 Ribosomal protein S7
Psang02975	[A]	COG5181 U2 snRNP spliceosome subunit
Psang02995	[E]	COG0833 Amino acid transporters
Psang02998	[R]	COG1073 Hydrolases of the alpha/beta superfamily
Psang02999	[J]	COG0091 Ribosomal protein L22
Psang03003	[O]	COG5533 Ubiquitin C-terminal hydrolase
Psang03004	[E]	COG1448 Aspartate/tyrosine/aromatic aminotransferase
Psang03005	[S]	COG5106 Uncharacterized conserved protein
Psang03006	[R]	COG1439 Predicted nucleic acid-binding protein, consists of a PIN domain and a Zn-ribbon module
Psang03007	[F]	COG5042 Purine nucleoside permease
Psang03008	[O]	COG5078 Ubiquitin-protein ligase
Psang03009	[L]	COG0468 RecA/RadA recombinase
Psang03012	[EG]	COG0129 Dihydroxyacid dehydratase/phosphogluconate dehydratase
Psang03013	[OU]	COG5082 Arginine methyltransferase-interacting protein, contains RING Zn-finger
Psang03015	[C]	COG0277 FAD/FMN-containing dehydrogenases
Psang03019	[R]	COG0679 Predicted permeases
Psang03020	[R]	COG1100 GTPase SAR1 and related small G proteins
Psang03022	[RTKL]	COG0515 Serine/threonine protein kinase
Psang03025	[Z]	COG5277 Actin and related proteins
Psang03030	[L]	COG0415 Deoxyribodipyrimidine photolyase
Psang03036	[J]	COG0480 Translation elongation factors (GTPases)
Psang03039	[U]	COG5325 t-SNARE complex subunit, syntaxin
Psang03040	[O]	COG5078 Ubiquitin-protein ligase
Psang03041	[J]	COG3277 RNA-binding protein involved in rRNA processing
Psang03043	[J]	COG0096 Ribosomal protein S8
Psang03045	[J]	COG1499 NMD protein affecting ribosome stability and mRNA decay
Psang03047	[H]	COG0807 GTP cyclohydrolase II
Psang03048	[R]	COG1253 Hemolysins and related proteins containing CBS domains
Psang03051	[J]	COG1632 Ribosomal protein L15E
Psang03053	[IQR]	COG1028 Dehydrogenases with different specificities (related to short-chain alcohol dehydrogenases)
Psang03054	[E]	COG0436 Aspartate/tyrosine/aromatic aminotransferase
Psang03055	[K]	COG5190 TFIIF-interacting CTD phosphatases, including NLI-interacting factor
Psang03057	[F]	COG0035 Uracil phosphoribosyltransferase
Psang03058	[R]	COG0666 FOG: Ankyrin repeat
Psang03062	[R]	COG5083 Uncharacterized protein involved in plasmid maintenance
Psang03069	[C]	COG0567 2-oxoglutarate dehydrogenase complex, dehydrogenase (E1) component, and related enzymes
Psang03070	[DZ]	COG5019 Septin family protein
Psang03073	[R]	COG2319 FOG: WD40 repeat
Psang03075	[GEPR]	COG0477 Permeases of the major facilitator superfamily
Psang03081	[P]	COG0474 Cation transport ATPase
Psang03082	[K]	COG0571 dsRNA-specific ribonuclease
Psang03086	[E]	COG2303 Choline dehydrogenase and related flavoproteins
Psang03089	[J]	COG0016 Phenylalanyl-tRNA synthetase alpha subunit
Psang03095	[R]	COG1073 Hydrolases of the alpha/beta superfamily
Psang03101	[U]	COG5173 Exocyst complex subunit SEC6
Psang03110	[KL]	COG0553 Superfamily II DNA/RNA helicases, SNF2 family
Psang03111	[L]	COG0507 ATP-dependent exoDNAse (exonuclease V), alpha subunit - helicase superfamily I member
Psang03114	[N]	COG5491 Conserved protein implicated in secretion
Psang03121	[GEPR]	COG0477 Permeases of the major facilitator superfamily
Psang03122	[H]	COG0156 7-keto-8-aminopelargonate synthetase and related enzymes
Psang03125	[V]	COG1680 Beta-lactamase class C and other penicillin binding proteins
Psang03127	[R]	COG1100 GTPase SAR1 and related small G proteins
Psang03131	[E]	COG0076 Glutamate decarboxylase and related PLP-dependent proteins
Psang03135	[R]	COG1100 GTPase SAR1 and related small G proteins
Psang03137	[O]	COG1025 Secreted/periplasmic Zn-dependent peptidases, insulinase-like
Psang03138	[J]	COG0238 Ribosomal protein S18
Psang03143	[J]	COG1500 Predicted exosome subunit
Psang03144	[O]	COG0625 Glutathione S-transferase
Psang03147	[J]	COG0100 Ribosomal protein S11
Psang03163	[J]	COG1374 Protein involved in ribosomal biogenesis, contains PUA domain
Psang03164	[R]	COG2070 Dioxygenases related to 2-nitropropane dioxygenase
Psang03169	[R]	COG0622 Predicted phosphoesterase
Psang03170	[R]	COG2319 FOG: WD40 repeat
Psang03172	[R]	COG1094 Predicted RNA-binding protein (contains KH domains)
Psang03180	[U]	COG5074 t-SNARE complex subunit, syntaxin
Psang03184	[R]	COG0596 Predicted hydrolases or acyltransferases (alpha/beta hydrolase superfamily)
Psang03188	[R]	COG2319 FOG: WD40 repeat
Psang03192	[V]	COG1132 ABC-type multidrug transport system, ATPase and permease components
Psang03194	[D]	COG1196 Chromosome segregation ATPases
Psang03200	[C]	COG5127 Vacuolar H+-ATPase V1 sector, subunit C
Psang03203	[K]	COG5169 Heat shock transcription factor
Psang03205	[G]	COG2301 Citrate lyase beta subunit
Psang03206	[R]	COG5198 Protein tyrosine phosphatase-like protein (contains Pro instead of catalytic Arg)
Psang03207	[ER]	COG0493 NADPH-dependent glutamate synthase beta chain and related oxidoreductases
Psang03212	[Z]	COG5245 Dynein, heavy chain
Psang03218	[J]	COG0060 Isoleucyl-tRNA synthetase
Psang03221	[Q]	COG0412 Dienelactone hydrolase and related enzymes
Psang03222	[R]	COG1100 GTPase SAR1 and related small G proteins
Psang03224	[P]	COG0471 Di- and tricarboxylate transporters
Psang03227	[R]	COG5219 Uncharacterized conserved protein, contains RING Zn-finger
Psang03233	[C]	COG0567 2-oxoglutarate dehydrogenase complex, dehydrogenase (E1) component, and related enzymes
Psang03235	[IQR]	COG1028 Dehydrogenases with different specificities (related to short-chain alcohol dehydrogenases)
Psang03236	[S]	COG5604 Uncharacterized conserved protein
Psang03237	[G]	COG1070 Sugar (pentulose and hexulose) kinases
Psang03238	[P]	COG0471 Di- and tricarboxylate transporters
Psang03247	[R]	COG1100 GTPase SAR1 and related small G proteins
Psang03248	[TZDR]	COG5126 Ca2+-binding protein (EF-Hand superfamily)
Psang03250	[O]	COG0652 Peptidyl-prolyl cis-trans isomerase (rotamase) - cyclophilin family
Psang03251	[J]	COG0532 Translation initiation factor 2 (IF-2; GTPase)
Psang03258	[F]	COG0138 AICAR transformylase/IMP cyclohydrolase PurH (only IMP cyclohydrolase domain in Aful)
Psang03259	[F]	COG0125 Thymidylate kinase
Psang03260	[O]	COG5265 ABC-type transport system involved in Fe-S cluster assembly, permease and ATPase components
Psang03264	[J]	COG2163 Ribosomal protein L14E/L6E/L27E
Psang03270	[R]	COG5210 GTPase-activating protein
Psang03274	[G]	COG1501 Alpha-glucosidases, family 31 of glycosyl hydrolases
Psang03275	[F]	COG0034 Glutamine phosphoribosylpyrophosphate amidotransferase
Psang03276	[R]	COG0790 FOG: TPR repeat, SEL1 subfamily
Psang03280	[U]	COG0541 Signal recognition particle GTPase
Psang03287	[R]	COG0724 RNA-binding proteins (RRM domain)
Psang03290	[R]	COG2319 FOG: WD40 repeat
Psang03293	[DZ]	COG5019 Septin family protein
Psang03295	[L]	COG1643 HrpA-like helicases
Psang03297	[R]	COG2319 FOG: WD40 repeat
Psang03305	[GO]	COG5371 Golgi nucleoside diphosphatase
Psang03307	[I]	COG0204 1-acyl-sn-glycerol-3-phosphate acyltransferase
Psang03309	[I]	COG1024 Enoyl-CoA hydratase/carnithine racemase
Psang03315	[O]	COG4934 Predicted protease
Psang03316	[J]	COG0103 Ribosomal protein S9
Psang03318	[J]	COG0144 tRNA and rRNA cytosine-C5-methylases
Psang03323	[O]	COG5656 Importin, protein involved in nuclear import
Psang03327	[T]	COG4251 Bacteriophytochrome (light-regulated signal transduction histidine kinase)
Psang03332	[C]	COG0667 Predicted oxidoreductases (related to aryl-alcohol dehydrogenases)
Psang03339	[E]	COG0814 Amino acid permeases
Psang03340	[R]	COG1355 Predicted dioxygenase
Psang03341	[J]	COG0101 Pseudouridylate synthase
Psang03344	[KR]	COG0454 Histone acetyltransferase HPA2 and related acetyltransferases
Psang03345	[OD]	COG5194 Component of SCF ubiquitin ligase and anaphase-promoting complex
Psang03347	[O]	COG5078 Ubiquitin-protein ligase
Psang03348	[GEPR]	COG0477 Permeases of the major facilitator superfamily
Psang03350	[C]	COG2025 Electron transfer flavoprotein, alpha subunit
Psang03351	[J]	COG0525 Valyl-tRNA synthetase
Psang03352	[OC]	COG0526 Thiol-disulfide isomerase and thioredoxins
Psang03354	[L]	COG0749 DNA polymerase I - 3'-5' exonuclease and polymerase domains
Psang03356	[O]	COG5077 Ubiquitin carboxyl-terminal hydrolase
Psang03357	[U]	COG5538 Preprotein translocase subunit Sec66
Psang03359	[EH]	COG0175 3'-phosphoadenosine 5'-phosphosulfate sulfotransferase (PAPS reductase)/FAD synthetase and related enzymes
Psang03370	[K]	COG5123 Transcription initiation factor IIA, gamma subunit
Psang03373	[O]	COG1225 Peroxiredoxin
Psang03377	[C]	COG1390 Archaeal/vacuolar-type H+-ATPase subunit E
Psang03378	[R]	COG2940 Proteins containing SET domain
Psang03382	[TDBLU]	COG5032 Phosphatidylinositol kinase and protein kinases of the PI-3 kinase family
Psang03383	[ER]	COG1387 Histidinol phosphatase and related hydrolases of the PHP family
Psang03384	[GEPR]	COG0477 Permeases of the major facilitator superfamily
Psang03386	[TZDR]	COG5126 Ca2+-binding protein (EF-Hand superfamily)
Psang03387	[U]	COG5096 Vesicle coat complex, various subunits
Psang03389	[KD]	COG5132 Cell cycle control protein, G10 family
Psang03391	[O]	COG5536 Protein prenyltransferase, alpha subunit
Psang03393	[R]	COG1064 Zn-dependent alcohol dehydrogenases
Psang03399	[B]	COG5262 Histone H2A
Psang03401	[E]	COG2939 Carboxypeptidase C (cathepsin A)
Psang03405	[S]	COG4289 Uncharacterized protein conserved in bacteria
Psang03407	[J]	COG0087 Ribosomal protein L3
Psang03408	[E]	COG2873 O-acetylhomoserine sulfhydrylase
Psang03414	[T]	COG0631 Serine/threonine protein phosphatase
Psang03417	[J]	COG0185 Ribosomal protein S19
Psang03418	[E]	COG0067 Glutamate synthase domain 1
Psang03421	[E]	COG0065 3-isopropylmalate dehydratase large subunit
Psang03423	[C]	COG0377 NADH:ubiquinone oxidoreductase 20 kD subunit and related Fe-S oxidoreductases
Psang03426	[GEPR]	COG0477 Permeases of the major facilitator superfamily
Psang03432	[GEPR]	COG0477 Permeases of the major facilitator superfamily
Psang03438	[G]	COG0033 Phosphoglucomutase
Psang03441	[J]	COG0097 Ribosomal protein L6P/L9E
Psang03444	[B]	COG2036 Histones H3 and H4
Psang03447	[B]	COG2036 Histones H3 and H4
Psang03449	[F]	COG0167 Dihydroorotate dehydrogenase
Psang03457	[RTKL]	COG0515 Serine/threonine protein kinase
Psang03459	[V]	COG1131 ABC-type multidrug transport system, ATPase component
Psang03461	[GEPR]	COG0477 Permeases of the major facilitator superfamily
Psang03462	[C]	COG0667 Predicted oxidoreductases (related to aryl-alcohol dehydrogenases)
Psang03465	[O]	COG1025 Secreted/periplasmic Zn-dependent peptidases, insulinase-like
Psang03470	[E]	COG2303 Choline dehydrogenase and related flavoproteins
Psang03471	[S]	COG1297 Predicted membrane protein
Psang03472	[L]	COG1948 ERCC4-type nuclease
Psang03473	[J]	COG5053 Translation initiation factor 4E (eIF-4E)
Psang03474	[F]	COG0563 Adenylate kinase and related kinases
Psang03479	[R]	COG0666 FOG: Ankyrin repeat
Psang03481	[R]	COG2319 FOG: WD40 repeat
Psang03482	[QR]	COG0500 SAM-dependent methyltransferases
Psang03483	[G]	COG5309 Exo-beta-1,3-glucanase
Psang03486	[K]	COG0086 DNA-directed RNA polymerase, beta' subunit/160 kD subunit
Psang03487	[G]	COG0738 Fucose permease
Psang03496	[E]	COG2355 Zn-dependent dipeptidase, microsomal dipeptidase homolog
Psang03500	[K]	COG5150 Class 2 transcription repressor NC2, beta subunit (Dr1)
Psang03503	[J]	COG0522 Ribosomal protein S4 and related proteins
Psang03504	[RTKL]	COG0515 Serine/threonine protein kinase
Psang03506	[RTKL]	COG0515 Serine/threonine protein kinase
Psang03516	[J]	COG0197 Ribosomal protein L16/L10E
Psang03517	[R]	COG0388 Predicted amidohydrolase
Psang03519	[F]	COG1457 Purine-cytosine permease and related proteins
Psang03519	[J]	COG2174 Ribosomal protein L34E
Psang03522	[G]	COG5026 Hexokinase
Psang03523	[E]	COG0509 Glycine cleavage system H protein (lipoate-binding)
Psang03532	[H]	COG0190 5,10-methylene-tetrahydrofolate dehydrogenase/Methenyl tetrahydrofolate cyclohydrolase
Psang03534	[U]	COG5158 Proteins involved in synaptic transmission and general secretion, Sec1 family
Psang03537	[KL]	COG5151 RNA polymerase II transcription initiation/nucleotide excision repair factor TFIIH, subunit SSL1
Psang03540	[E]	COG0527 Aspartokinases
Psang03543	[TDBLU]	COG5032 Phosphatidylinositol kinase and protein kinases of the PI-3 kinase family
Psang03547	[O]	COG5596 Mitochondrial import inner membrane translocase, subunit TIM22
Psang03549	[T]	COG0784 FOG: CheY-like receiver
Psang03552	[R]	COG2940 Proteins containing SET domain
Psang03554	[DK]	COG5103 Cell division control protein, negative regulator of transcription
Psang03556	[O]	COG5596 Mitochondrial import inner membrane translocase, subunit TIM22
Psang03559	[K]	COG5641 GATA Zn-finger-containing transcription factor
Psang03564	[O]	COG2518 Protein-L-isoaspartate carboxylmethyltransferase
Psang03567	[R]	COG0724 RNA-binding proteins (RRM domain)
Psang03568	[IQR]	COG1028 Dehydrogenases with different specificities (related to short-chain alcohol dehydrogenases)
Psang03569	[C]	COG1012 NAD-dependent aldehyde dehydrogenases
Psang03571	[P]	COG0025 NhaP-type Na+/H+ and K+/H+ antiporters
Psang03572	[I]	COG1398 Fatty-acid desaturase
Psang03573	[K]	COG2012 DNA-directed RNA polymerase, subunit H, RpoH/RPB5
Psang03577	[R]	COG2319 FOG: WD40 repeat
Psang03578	[O]	COG0694 Thioredoxin-like proteins and domains
Psang03579	[R]	COG0218 Predicted GTPase
Psang03580	[J]	COG2058 Ribosomal protein L12E/L44/L45/RPP1/RPP2
Psang03588	[H]	COG0452 Phosphopantothenoylcysteine synthetase/decarboxylase
Psang03596	[R]	COG0596 Predicted hydrolases or acyltransferases (alpha/beta hydrolase superfamily)
Psang03599	[J]	COG0361 Translation initiation factor 1 (IF-1)
Psang03601	[M]	COG1091 dTDP-4-dehydrorhamnose reductase
Psang03605	[P]	COG0155 Sulfite reductase, beta subunit (hemoprotein)
Psang03608	[LKJ]	COG0513 Superfamily II DNA and RNA helicases
Psang03611	[R]	COG0400 Predicted esterase
Psang03612	[R]	COG0693 Putative intracellular protease/amidase
Psang03619	[Q]	COG1335 Amidases related to nicotinamidase
Psang03623	[P]	COG0659 Sulfate permease and related transporters (MFS superfamily)
Psang03627	[E]	COG2303 Choline dehydrogenase and related flavoproteins
Psang03628	[R]	COG2319 FOG: WD40 repeat
Psang03637	[H]	COG0142 Geranylgeranyl pyrophosphate synthase
Psang03639	[C]	COG1804 Predicted acyl-CoA transferases/carnitine dehydratase
Psang03640	[C]	COG1018 Flavodoxin reductases (ferredoxin-NADPH reductases) family 1
Psang03649	[O]	COG5021 Ubiquitin-protein ligase
Psang03652	[B]	COG2036 Histones H3 and H4
Psang03658	[R]	COG2319 FOG: WD40 repeat
Psang03660	[R]	COG1310 Predicted metal-dependent protease of the PAD1/JAB1 superfamily
Psang03670	[I]	COG1183 Phosphatidylserine synthase
Psang03672	[O]	COG0760 Parvulin-like peptidyl-prolyl isomerase
Psang03674	[R]	COG0666 FOG: Ankyrin repeat
Psang03678	[P]	COG0474 Cation transport ATPase
Psang03679	[GEPR]	COG0477 Permeases of the major facilitator superfamily
Psang03683	[Q]	COG2175 Probable taurine catabolism dioxygenase
Psang03683	[Q]	COG2175 Probable taurine catabolism dioxygenase
Psang03690	[RTKL]	COG0515 Serine/threonine protein kinase
Psang03693	[S]	COG5202 Predicted membrane protein
Psang03696	[P]	COG2032 Cu/Zn superoxide dismutase
Psang03697	[I]	COG0558 Phosphatidylglycerophosphate synthase
Psang03699	[R]	COG0488 ATPase components of ABC transporters with duplicated ATPase domains
Psang03706	[R]	COG0724 RNA-binding proteins (RRM domain)
Psang03708	[IQR]	COG1028 Dehydrogenases with different specificities (related to short-chain alcohol dehydrogenases)
Psang03711	[K]	COG5118 Transcription initiation factor TFIIIB, Bdp1 subunit
Psang03717	[J]	COG0094 Ribosomal protein L5
Psang03719	[H]	COG0382 4-hydroxybenzoate polyprenyltransferase and related prenyltransferases
Psang03720	[K]	COG5190 TFIIF-interacting CTD phosphatases, including NLI-interacting factor
Psang03723	[EF]	COG0458 Carbamoylphosphate synthase large subunit (split gene in MJ)
Psang03724	[GEPR]	COG0477 Permeases of the major facilitator superfamily
Psang03727	[E]	COG0548 Acetylglutamate kinase
Psang03728	[C]	COG1085 Galactose-1-phosphate uridylyltransferase
Psang03730	[R]	COG1026 Predicted Zn-dependent peptidases, insulinase-like
Psang03731	[O]	COG0638 20S proteasome, alpha and beta subunits
Psang03732	[P]	COG0529 Adenylylsulfate kinase and related kinases
Psang03733	[O]	COG3751 Predicted proline hydroxylase
Psang03734	[H]	COG0807 GTP cyclohydrolase II
Psang03740	[R]	COG1524 Uncharacterized proteins of the AP superfamily
Psang03742	[R]	COG1574 Predicted metal-dependent hydrolase with the TIM-barrel fold
Psang03743	[O]	COG5272 Ubiquitin
Psang03745	[K]	COG1224 DNA helicase TIP49, TBP-interacting protein
Psang03755	[C]	COG0822 NifU homolog involved in Fe-S cluster formation
Psang03756	[V]	COG1132 ABC-type multidrug transport system, ATPase and permease components
Psang03759	[O]	COG0678 Peroxiredoxin
Psang03764	[CR]	COG0604 NADPH:quinone reductase and related Zn-dependent oxidoreductases
Psang03768	[H]	COG0408 Coproporphyrinogen III oxidase
Psang03769	[U]	COG5143 Synaptobrevin/VAMP-like protein
Psang03771	[O]	COG3914 Predicted O-linked N-acetylglucosamine transferase, SPINDLY family
Psang03780	[F]	COG0138 AICAR transformylase/IMP cyclohydrolase PurH (only IMP cyclohydrolase domain in Aful)
Psang03781	[A]	COG5181 U2 snRNP spliceosome subunit
Psang03782	[GEPR]	COG0477 Permeases of the major facilitator superfamily
Psang03785	[O]	COG0652 Peptidyl-prolyl cis-trans isomerase (rotamase) - cyclophilin family
Psang03786	[F]	COG0208 Ribonucleotide reductase, beta subunit
Psang03794	[R]	COG1100 GTPase SAR1 and related small G proteins
Psang03796	[O]	COG0466 ATP-dependent Lon protease, bacterial type
Psang03798	[KL]	COG0553 Superfamily II DNA/RNA helicases, SNF2 family
Psang03803	[E]	COG0814 Amino acid permeases
Psang03805	[D]	COG1196 Chromosome segregation ATPases
Psang03807	[M]	COG1215 Glycosyltransferases, probably involved in cell wall biogenesis
Psang03813	[O]	COG5201 SCF ubiquitin ligase, SKP1 component
Psang03823	[R]	COG2319 FOG: WD40 repeat
Psang03826	[C]	COG5231 Vacuolar H+-ATPase V1 sector, subunit H
Psang03828	[C]	COG0636 F0F1-type ATP synthase, subunit c/Archaeal/vacuolar-type H+-ATPase, subunit K
Psang03829	[I]	COG2084 3-hydroxyisobutyrate dehydrogenase and related beta-hydroxyacid dehydrogenases
Psang03830	[R]	COG0661 Predicted unusual protein kinase
Psang03840	[U]	COG5167 Protein involved in vacuole import and degradation
Psang03845	[FE]	COG0462 Phosphoribosylpyrophosphate synthetase
Psang03846	[I]	COG3890 Phosphomevalonate kinase
Psang03854	[C]	COG1454 Alcohol dehydrogenase, class IV
Psang03859	[T]	COG0664 cAMP-binding proteins - catabolite gene activator and regulatory subunit of cAMP-dependent protein kinases
Psang03862	[R]	COG0656 Aldo/keto reductases, related to diketogulonate reductase
Psang03864	[R]	COG2319 FOG: WD40 repeat
Psang03866	[Z]	COG5059 Kinesin-like protein
Psang03869	[R]	COG3871 Uncharacterized stress protein (general stress protein 26)
Psang03873	[Z]	COG5277 Actin and related proteins
Psang03874	[ER]	COG1063 Threonine dehydrogenase and related Zn-dependent dehydrogenases
Psang03878	[K]	COG5164 Transcription elongation factor
Psang03883	[I]	COG0204 1-acyl-sn-glycerol-3-phosphate acyltransferase
Psang03885	[R]	COG3491 Isopenicillin N synthase and related dioxygenases
Psang03887	[C]	COG1902 NADH:flavin oxidoreductases, Old Yellow Enzyme family
Psang03889	[R]	COG1412 Uncharacterized proteins of PilT N-term./Vapc superfamily
Psang03891	[B]	COG5262 Histone H2A
Psang03893	[Q]	COG2124 Cytochrome P450
Psang03895	[O]	COG0278 Glutaredoxin-related protein
Psang03900	[C]	COG1454 Alcohol dehydrogenase, class IV
Psang03902	[E]	COG0624 Acetylornithine deacetylase/Succinyl-diaminopimelate desuccinylase and related deacylases
Psang03903	[LKJ]	COG0513 Superfamily II DNA and RNA helicases
Psang03910	[S]	COG0327 Uncharacterized conserved protein
Psang03915	[K]	COG5641 GATA Zn-finger-containing transcription factor
Psang03919	[R]	COG2319 FOG: WD40 repeat
Psang03934	[H]	COG0156 7-keto-8-aminopelargonate synthetase and related enzymes
Psang03938	[R]	COG0390 ABC-type uncharacterized transport system, permease component
Psang03939	[LKJ]	COG0513 Superfamily II DNA and RNA helicases
Psang03941	[J]	COG0051 Ribosomal protein S10
Psang03941	[O]	COG0071 Molecular chaperone (small heat shock protein)
Psang03943	[J]	COG0099 Ribosomal protein S13
Psang03945	[E]	COG0131 Imidazoleglycerol-phosphate dehydratase
Psang03948	[G]	COG0021 Transketolase
Psang03954	[UT]	COG5130 Prenylated rab acceptor 1 and related proteins
Psang03955	[E]	COG0141 Histidinol dehydrogenase
Psang03956	[H]	COG1179 Dinucleotide-utilizing enzymes involved in molybdopterin and thiamine biosynthesis family 1
Psang03957	[R]	COG5018 Inhibitor of the KinA pathway to sporulation, predicted exonuclease
Psang03959	[E]	COG0076 Glutamate decarboxylase and related PLP-dependent proteins
Psang03960	[R]	COG5354 Uncharacterized protein, contains Trp-Asp (WD) repeat
Psang03962	[RTKL]	COG0515 Serine/threonine protein kinase
Psang03964	[P]	COG0038 Chloride channel protein EriC
Psang03965	[O]	COG0638 20S proteasome, alpha and beta subunits
Psang03966	[GEPR]	COG0477 Permeases of the major facilitator superfamily
Psang03975	[E]	COG0002 Acetylglutamate semialdehyde dehydrogenase
Psang03976	[FH]	COG1953 Cytosine/uracil/thiamine/allantoin permeases
Psang03978	[E]	COG0031 Cysteine synthase
Psang03981	[H]	COG0476 Dinucleotide-utilizing enzymes involved in molybdopterin and thiamine biosynthesis family 2
Psang03982	[J]	COG0184 Ribosomal protein S15P/S13E
Psang03990	[LKJ]	COG0513 Superfamily II DNA and RNA helicases
Psang03993	[T]	COG5411 Phosphatidylinositol 5-phosphate phosphatase
Psang03994	[YU]	COG5101 Importin beta-related nuclear transport receptor
Psang04002	[O]	COG0464 ATPases of the AAA+ class
Psang04003	[H]	COG0303 Molybdopterin biosynthesis enzyme
Psang04004	[LR]	COG0494 NTP pyrophosphohydrolases including oxidative damage repair enzymes
Psang04006	[C]	COG1905 NADH:ubiquinone oxidoreductase 24 kD subunit
Psang04011	[G]	COG1820 N-acetylglucosamine-6-phosphate deacetylase
Psang04016	[J]	COG2051 Ribosomal protein S27E
Psang04018	[L]	COG0514 Superfamily II DNA helicase
Psang04019	[M]	COG1004 Predicted UDP-glucose 6-dehydrogenase
Psang04022	[P]	COG0474 Cation transport ATPase
Psang04028	[J]	COG0048 Ribosomal protein S12
Psang04029	[Q]	COG2050 Uncharacterized protein, possibly involved in aromatic compounds catabolism
Psang04030	[H]	COG0307 Riboflavin synthase alpha chain
Psang04033	[A]	COG5182 Splicing factor 3b, subunit 2
Psang04034	[BK]	COG5259 RSC chromatin remodeling complex subunit RSC8
Psang04038	[J]	COG0080 Ribosomal protein L11
Psang04040	[O]	COG0545 FKBP-type peptidyl-prolyl cis-trans isomerases 1
Psang04041	[B]	COG2036 Histones H3 and H4
Psang04043	[KL]	COG0553 Superfamily II DNA/RNA helicases, SNF2 family
Psang04044	[O]	COG0678 Peroxiredoxin
Psang04045	[O]	COG5596 Mitochondrial import inner membrane translocase, subunit TIM22
Psang04046	[H]	COG0156 7-keto-8-aminopelargonate synthetase and related enzymes
Psang04048	[J]	COG5257 Translation initiation factor 2, gamma subunit (eIF-2gamma; GTPase)
Psang04049	[J]	COG2092 Translation elongation factor EF-1beta
Psang04050	[L]	COG1643 HrpA-like helicases
Psang04055	[KL]	COG0553 Superfamily II DNA/RNA helicases, SNF2 family
Psang04056	[C]	COG0277 FAD/FMN-containing dehydrogenases
Psang04057	[K]	COG5190 TFIIF-interacting CTD phosphatases, including NLI-interacting factor
Psang04058	[Z]	COG5277 Actin and related proteins
Psang04065	[D]	COG1196 Chromosome segregation ATPases
Psang04067	[O]	COG5272 Ubiquitin
Psang04069	[U]	COG5407 Preprotein translocase subunit Sec63
Psang04071	[GER]	COG0697 Permeases of the drug/metabolite transporter (DMT) superfamily
Psang04072	[O]	COG5148 26S proteasome regulatory complex, subunit RPN10/PSMD4
Psang04078	[U]	COG5196 ER lumen protein retaining receptor
Psang04083	[Q]	COG2124 Cytochrome P450
Psang04085	[K]	COG1761 DNA-directed RNA polymerase, subunit L
Psang04086	[O]	COG5647 Cullin, a subunit of E3 ubiquitin ligase
Psang04092	[E]	COG0078 Ornithine carbamoyltransferase
Psang04107	[L]	COG0420 DNA repair exonuclease
Psang04108	[R]	COG0705 Uncharacterized membrane protein (homolog of Drosophila rhomboid)
Psang04114	[U]	COG0681 Signal peptidase I
Psang04118	[O]	COG1222 ATP-dependent 26S proteasome regulatory subunit
Psang04124	[TDBLU]	COG5032 Phosphatidylinositol kinase and protein kinases of the PI-3 kinase family
Psang04132	[J]	COG0017 Aspartyl/asparaginyl-tRNA synthetases
Psang04135	[O]	COG1222 ATP-dependent 26S proteasome regulatory subunit
Psang04138	[S]	COG4301 Uncharacterized conserved protein
Psang04147	[F]	COG0034 Glutamine phosphoribosylpyrophosphate amidotransferase
Psang04149	[J]	COG0180 Tryptophanyl-tRNA synthetase
Psang04151	[O]	COG5207 Isopeptidase T
Psang04155	[M]	COG0438 Glycosyltransferase
Psang04158	[R]	COG2236 Predicted phosphoribosyltransferases
Psang04161	[DT]	COG5261 Protein involved in regulation of cellular morphogenesis/cytokinesis
Psang04163	[O]	COG0678 Peroxiredoxin
Psang04164	[T]	COG2202 FOG: PAS/PAC domain
Psang04165	[P]	COG0659 Sulfate permease and related transporters (MFS superfamily)
Psang04169	[R]	COG5048 FOG: Zn-finger
Psang04170	[O]	COG0484 DnaJ-class molecular chaperone with C-terminal Zn finger domain
Psang04171	[J]	COG0186 Ribosomal protein S17
Psang04172	[F]	COG0105 Nucleoside diphosphate kinase
Psang04176	[P]	COG0025 NhaP-type Na+/H+ and K+/H+ antiporters
Psang04180	[S]	COG3558 Uncharacterized protein conserved in bacteria
Psang04181	[S]	COG2135 Uncharacterized conserved protein
Psang04183	[F]	COG0035 Uracil phosphoribosyltransferase
Psang04184	[H]	COG0340 Biotin-(acetyl-CoA carboxylase) ligase
Psang04189	[E]	COG2755 Lysophospholipase L1 and related esterases
Psang04190	[R]	COG5152 Uncharacterized conserved protein, contains RING and CCCH-type Zn-fingers
Psang04191	[R]	COG0627 Predicted esterase
Psang04196	[H]	COG0156 7-keto-8-aminopelargonate synthetase and related enzymes
Psang04204	[E]	COG5630 Acetylglutamate synthase
Psang04209	[U]	COG5240 Vesicle coat complex COPI, gamma subunit
Psang04210	[H]	COG0294 Dihydropteroate synthase and related enzymes
Psang04221	[C]	COG0667 Predicted oxidoreductases (related to aryl-alcohol dehydrogenases)
Psang04223	[DZ]	COG5184 Alpha-tubulin suppressor and related RCC1 domain-containing proteins
Psang04230	[J]	COG0102 Ribosomal protein L13
Psang04231	[U]	COG5143 Synaptobrevin/VAMP-like protein
Psang04233	[RTKL]	COG0515 Serine/threonine protein kinase
Psang04245	[E]	COG2355 Zn-dependent dipeptidase, microsomal dipeptidase homolog
Psang04247	[C]	COG1156 Archaeal/vacuolar-type H+-ATPase subunit B
Psang04249	[Y]	COG5100 Nuclear pore protein
Psang04253	[J]	COG2163 Ribosomal protein L14E/L6E/L27E
Psang04255	[L]	COG0249 Mismatch repair ATPase (MutS family)
Psang04257	[F]	COG0299 Folate-dependent phosphoribosylglycinamide formyltransferase PurN
Psang04260	[K]	COG0846 NAD-dependent protein deacetylases, SIR2 family
Psang04265	[U]	COG5030 Clathrin adaptor complex, small subunit
Psang04267	[KB]	COG1243 Histone acetyltransferase
Psang04271	[T]	COG0642 Signal transduction histidine kinase
Psang04272	[V]	COG1132 ABC-type multidrug transport system, ATPase and permease components
Psang04275	[EG]	COG0129 Dihydroxyacid dehydratase/phosphogluconate dehydratase
Psang04276	[T]	COG0642 Signal transduction histidine kinase
Psang04279	[H]	COG1635 Flavoprotein involved in thiazole biosynthesis
Psang04281	[J]	COG0480 Translation elongation factors (GTPases)
Psang04282	[IQR]	COG1028 Dehydrogenases with different specificities (related to short-chain alcohol dehydrogenases)
Psang04294	[GEPR]	COG0477 Permeases of the major facilitator superfamily
Psang04299	[R]	COG1011 Predicted hydrolase (HAD superfamily)
Psang04300	[R]	COG1100 GTPase SAR1 and related small G proteins
Psang04302	[R]	COG5210 GTPase-activating protein
Psang04304	[J]	COG0049 Ribosomal protein S7
Psang04307	[L]	COG0249 Mismatch repair ATPase (MutS family)
Psang04312	[J]	COG1798 Diphthamide biosynthesis methyltransferase
Psang04318	[O]	COG5272 Ubiquitin
Psang04319	[L]	COG1643 HrpA-like helicases
Psang04321	[J]	COG1976 Translation initiation factor 6 (eIF-6)
Psang04340	[GO]	COG5371 Golgi nucleoside diphosphatase
Psang04342	[K]	COG5224 CCAAT-binding factor, subunit B
Psang04344	[O]	COG5272 Ubiquitin
Psang04347	[S]	COG2343 Uncharacterized protein conserved in bacteria
Psang04352	[A]	COG5136 U1 snRNP-specific protein C
Psang04354	[R]	COG2319 FOG: WD40 repeat
Psang04356	[TK]	COG4725 Transcriptional activator, adenine-specific DNA methyltransferase
Psang04357	[P]	COG1230 Co/Zn/Cd efflux system component
Psang04360	[K]	COG0086 DNA-directed RNA polymerase, beta' subunit/160 kD subunit
Psang04361	[C]	COG1252 NADH dehydrogenase, FAD-containing subunit
Psang04362	[RTKL]	COG0515 Serine/threonine protein kinase
Psang04366	[K]	COG0085 DNA-directed RNA polymerase, beta subunit/140 kD subunit
Psang04368	[J]	COG5384 U3 small nucleolar ribonucleoprotein component
Psang04371	[IQR]	COG1028 Dehydrogenases with different specificities (related to short-chain alcohol dehydrogenases)
Psang04376	[TZDR]	COG5126 Ca2+-binding protein (EF-Hand superfamily)
Psang04379	[T]	COG0639 Diadenosine tetraphosphatase and related serine/threonine protein phosphatases
Psang04380	[RTKL]	COG0515 Serine/threonine protein kinase
Psang04382	[J]	COG0016 Phenylalanyl-tRNA synthetase alpha subunit
Psang04386	[J]	COG2075 Ribosomal protein L24E
Psang04387	[J]	COG2097 Ribosomal protein L31E
Psang04389	[J]	COG1358 Ribosomal protein HS6-type (S12/L30/L7a)
Psang04398	[R]	COG5273 Uncharacterized protein containing DHHC-type Zn finger
Psang04404	[R]	COG2319 FOG: WD40 repeat
Psang04407	[F]	COG0138 AICAR transformylase/IMP cyclohydrolase PurH (only IMP cyclohydrolase domain in Aful)
Psang04418	[T]	COG0639 Diadenosine tetraphosphatase and related serine/threonine protein phosphatases
Psang04419	[YU]	COG5101 Importin beta-related nuclear transport receptor
Psang04421	[Q]	COG2124 Cytochrome P450
Psang04432	[R]	COG1485 Predicted ATPase
Psang04439	[LKJ]	COG0513 Superfamily II DNA and RNA helicases
Psang04445	[R]	COG0488 ATPase components of ABC transporters with duplicated ATPase domains
Psang04449	[E]	COG0346 Lactoylglutathione lyase and related lyases
Psang04452	[K]	COG1095 DNA-directed RNA polymerase, subunit E'
Psang04453	[C]	COG1156 Archaeal/vacuolar-type H+-ATPase subunit B
Psang04455	[C]	COG0039 Malate/lactate dehydrogenases
Psang04459	[R]	COG5084 Cleavage and polyadenylation specificity factor (CPSF) Clipper subunit and related makorin family Zn-finger proteins
Psang04461	[J]	COG0198 Ribosomal protein L24
Psang04462	[G]	COG1501 Alpha-glucosidases, family 31 of glycosyl hydrolases
Psang04463	[U]	COG5043 Vacuolar protein sorting-associated protein
Psang04464	[O]	COG5078 Ubiquitin-protein ligase
Psang04470	[R]	COG2118 DNA-binding protein
Psang04474	[E]	COG0308 Aminopeptidase N
Psang04476	[G]	COG1626 Neutral trehalase
Psang04479	[R]	COG4624 Iron only hydrogenase large subunit, C-terminal domain
Psang04480	[R]	COG2319 FOG: WD40 repeat
Psang04487	[C]	COG1048 Aconitase A
Psang04488	[K]	COG0085 DNA-directed RNA polymerase, beta subunit/140 kD subunit
Psang04490	[RTKL]	COG0515 Serine/threonine protein kinase
Psang04494	[L]	COG4581 Superfamily II RNA helicase
Psang04495	[R]	COG2319 FOG: WD40 repeat
Psang04497	[B]	COG2036 Histones H3 and H4
Psang04498	[H]	COG0142 Geranylgeranyl pyrophosphate synthase
Psang04499	[L]	COG0249 Mismatch repair ATPase (MutS family)
Psang04502	[U]	COG5308 Nuclear pore complex subunit
Psang04508	[O]	COG5264 Vacuolar transporter chaperone
Psang04509	[R]	COG0724 RNA-binding proteins (RRM domain)
Psang04515	[O]	COG0450 Peroxiredoxin
Psang04519	[J]	COG0200 Ribosomal protein L15
Psang04520	[L]	COG0468 RecA/RadA recombinase
Psang04523	[B]	COG5262 Histone H2A
Psang04527	[GEPR]	COG0477 Permeases of the major facilitator superfamily
Psang04529	[E]	COG2939 Carboxypeptidase C (cathepsin A)
Psang04530	[H]	COG0302 GTP cyclohydrolase I
Psang04533	[G]	COG0061 Predicted sugar kinase
Psang04535	[U]	COG5347 GTPase-activating protein that regulates ARFs (ADP-ribosylation factors), involved in ARF-mediated vesicular transport
Psang04538	[C]	COG2025 Electron transfer flavoprotein, alpha subunit
Psang04539	[G]	COG1109 Phosphomannomutase
Psang04541	[TZDR]	COG5126 Ca2+-binding protein (EF-Hand superfamily)
Psang04543	[E]	COG0624 Acetylornithine deacetylase/Succinyl-diaminopimelate desuccinylase and related deacylases
Psang04544	[G]	COG5026 Hexokinase
Psang04546	[B]	COG5262 Histone H2A
Psang04549	[C]	COG0355 F0F1-type ATP synthase, epsilon subunit (mitochondrial delta subunit)
Psang04553	[J]	COG2075 Ribosomal protein L24E
Psang04560	[E]	COG1506 Dipeptidyl aminopeptidases/acylaminoacyl-peptidases
Psang04567	[O]	COG0760 Parvulin-like peptidyl-prolyl isomerase
Psang04569	[HC]	COG0654 2-polyprenyl-6-methoxyphenol hydroxylase and related FAD-dependent oxidoreductases
Psang04570	[JU]	COG5117 Protein involved in the nuclear export of pre-ribosomes
Psang04574	[H]	COG0452 Phosphopantothenoylcysteine synthetase/decarboxylase
Psang04577	[O]	COG1222 ATP-dependent 26S proteasome regulatory subunit
Psang04580	[L]	COG1643 HrpA-like helicases
Psang04582	[LKJ]	COG0513 Superfamily II DNA and RNA helicases
Psang04584	[P]	COG0474 Cation transport ATPase
Psang04585	[R]	COG2319 FOG: WD40 repeat
Psang04587	[GEPR]	COG0477 Permeases of the major facilitator superfamily
Psang04591	[O]	COG5647 Cullin, a subunit of E3 ubiquitin ligase
Psang04593	[O]	COG1928 Dolichyl-phosphate-mannose--protein O-mannosyl transferase
Psang04595	[RTKL]	COG0515 Serine/threonine protein kinase
Psang04599	[O]	COG0638 20S proteasome, alpha and beta subunits
Psang04602	[J]	COG1383 Ribosomal protein S17E
Psang04604	[K]	COG5208 CCAAT-binding factor, subunit C
Psang04607	[P]	COG2046 ATP sulfurylase (sulfate adenylyltransferase)
Psang04609	[H]	COG0413 Ketopantoate hydroxymethyltransferase
Psang04612	[C]	COG0712 F0F1-type ATP synthase, delta subunit (mitochondrial oligomycin sensitivity protein)
Psang04619	[ER]	COG1387 Histidinol phosphatase and related hydrolases of the PHP family
Psang04620	[P]	COG0474 Cation transport ATPase
Psang04621	[C]	COG1413 FOG: HEAT repeat
Psang04629	[P]	COG0038 Chloride channel protein EriC
Psang04630	[GEPR]	COG0477 Permeases of the major facilitator superfamily
Psang04633	[R]	COG1473 Metal-dependent amidase/aminoacylase/carboxypeptidase
Psang04642	[R]	COG2319 FOG: WD40 repeat
Psang04644	[G]	COG2723 Beta-glucosidase/6-phospho-beta-glucosidase/beta-galactosidase
Psang04648	[S]	COG3236 Uncharacterized protein conserved in bacteria
Psang04649	[GEPR]	COG0477 Permeases of the major facilitator superfamily
Psang04650	[I]	COG0183 Acetyl-CoA acetyltransferase
Psang04652	[U]	COG5249 Golgi protein involved in Golgi-to-ER retrieval
Psang04658	[J]	COG0051 Ribosomal protein S10
Psang04664	[E]	COG2866 Predicted carboxypeptidase
Psang04671	[J]	COG0293 23S rRNA methylase
Psang04672	[K]	COG5068 Regulator of arginine metabolism and related MADS box-containing transcription factors
Psang04680	[E]	COG0498 Threonine synthase
Psang04681	[U]	COG5240 Vesicle coat complex COPI, gamma subunit
Psang04688	[KR]	COG0454 Histone acetyltransferase HPA2 and related acetyltransferases
Psang04689	[R]	COG2319 FOG: WD40 repeat
Psang04691	[F]	COG0737 5'-nucleotidase/2',3'-cyclic phosphodiesterase and related esterases
Psang04694	[CR]	COG0604 NADPH:quinone reductase and related Zn-dependent oxidoreductases
Psang04698	[T]	COG5253 Phosphatidylinositol-4-phosphate 5-kinase
Psang04700	[E]	COG0076 Glutamate decarboxylase and related PLP-dependent proteins
Psang04702	[R]	COG2319 FOG: WD40 repeat
Psang04703	[V]	COG1132 ABC-type multidrug transport system, ATPase and permease components
Psang04710	[Q]	COG3805 Aromatic ring-cleaving dioxygenase
Psang04711	[GEPR]	COG0477 Permeases of the major facilitator superfamily
Psang04712	[R]	COG0388 Predicted amidohydrolase
Psang04712	[G]	COG1501 Alpha-glucosidases, family 31 of glycosyl hydrolases
Psang04717	[O]	COG2020 Putative protein-S-isoprenylcysteine methyltransferase
Psang04720	[C]	COG1902 NADH:flavin oxidoreductases, Old Yellow Enzyme family
Psang04729	[C]	COG2224 Isocitrate lyase
Psang04738	[D]	COG0489 ATPases involved in chromosome partitioning
Psang04744	[V]	COG1132 ABC-type multidrug transport system, ATPase and permease components
Psang04747	[L]	COG1793 ATP-dependent DNA ligase
Psang04748	[O]	COG5029 Prenyltransferase, beta subunit
Psang04752	[R]	COG0456 Acetyltransferases
Psang04760	[E]	COG0404 Glycine cleavage system T protein (aminomethyltransferase)
Psang04761	[S]	COG2363 Uncharacterized small membrane protein
Psang04765	[R]	COG2319 FOG: WD40 repeat
Psang04772	[R]	COG1409 Predicted phosphohydrolases
Psang04776	[J]	COG2174 Ribosomal protein L34E
Psang04780	[O]	COG0484 DnaJ-class molecular chaperone with C-terminal Zn finger domain
Psang04782	[S]	COG1723 Uncharacterized conserved protein
Psang04783	[O]	COG5078 Ubiquitin-protein ligase
Psang04784	[R]	COG0517 FOG: CBS domain
Psang04786	[O]	COG0652 Peptidyl-prolyl cis-trans isomerase (rotamase) - cyclophilin family
Psang04788	[R]	COG0656 Aldo/keto reductases, related to diketogulonate reductase
Psang04793	[E]	COG0308 Aminopeptidase N
Psang04794	[RTKL]	COG0515 Serine/threonine protein kinase
Psang04795	[H]	COG5146 Pantothenate kinase, acetyl-CoA regulated
Psang04807	[R]	COG0457 FOG: TPR repeat
Psang04811	[C]	COG0281 Malic enzyme
Psang04813	[RTKL]	COG0515 Serine/threonine protein kinase
Psang04820	[K]	COG5665 CCR4-NOT transcriptional regulation complex, NOT5 subunit
Psang04823	[I]	COG1024 Enoyl-CoA hydratase/carnithine racemase
Psang04823	[G]	COG3693 Beta-1,4-xylanase
Psang04824	[S]	COG3673 Uncharacterized conserved protein
Psang04827	[C]	COG1622 Heme/copper-type cytochrome/quinol oxidases, subunit 2
Psang04828	[RTKL]	COG0515 Serine/threonine protein kinase
Psang04831	[G]	COG3836 2,4-dihydroxyhept-2-ene-1,7-dioic acid aldolase
Psang04834	[J]	COG0093 Ribosomal protein L14
Psang04836	[E]	COG0665 Glycine/D-amino acid oxidases (deaminating)
Psang04839	[C]	COG0584 Glycerophosphoryl diester phosphodiesterase
Psang04844	[U]	COG5096 Vesicle coat complex, various subunits
Psang04845	[J]	COG0255 Ribosomal protein L29
Psang04847	[R]	COG2319 FOG: WD40 repeat
Psang04852	[G]	COG1626 Neutral trehalase
Psang04855	[G]	COG1472 Beta-glucosidase-related glycosidases
Psang04858	[O]	COG0459 Chaperonin GroEL (HSP60 family)
Psang04859	[K]	COG1594 DNA-directed RNA polymerase, subunit M/Transcription elongation factor TFIIS
Psang04861	[S]	COG0316 Uncharacterized conserved protein
Psang04867	[GEPR]	COG0477 Permeases of the major facilitator superfamily
Psang04872	[K]	COG1095 DNA-directed RNA polymerase, subunit E'
Psang04874	[J]	COG1717 Ribosomal protein L32E
Psang04875	[R]	COG2319 FOG: WD40 repeat
Psang04881	[E]	COG0833 Amino acid transporters
Psang04887	[R]	COG2319 FOG: WD40 repeat
Psang04888	[E]	COG0833 Amino acid transporters
Psang04890	[O]	COG0464 ATPases of the AAA+ class
Psang04895	[R]	COG1611 Predicted Rossmann fold nucleotide-binding protein
Psang04896	[C]	COG2224 Isocitrate lyase
Psang04900	[O]	COG0234 Co-chaperonin GroES (HSP10)
Psang04901	[U]	COG5058 Protein transporter of the TRAM (translocating chain-associating membrane) superfamily, longevity assurance factor
Psang04908	[BK]	COG5076 Transcription factor involved in chromatin remodeling, contains bromodomain
Psang04917	[K]	COG5149 Transcription initiation factor IIA, large chain
Psang04922	[LKJ]	COG0513 Superfamily II DNA and RNA helicases
Psang04924	[RTKL]	COG0515 Serine/threonine protein kinase
Psang04929	[J]	COG0096 Ribosomal protein S8
Psang04936	[J]	COG4830 Ribosomal protein S26
Psang04939	[K]	COG1958 Small nuclear ribonucleoprotein (snRNP) homolog
Psang04941	[S]	COG5133 Uncharacterized conserved protein
Psang04959	[Q]	COG3733 Cu2+-containing amine oxidase
Psang04960	[R]	COG5258 GTPase
Psang04964	[KL]	COG0553 Superfamily II DNA/RNA helicases, SNF2 family
Psang04965	[O]	COG5264 Vacuolar transporter chaperone
Psang04972	[G]	COG3408 Glycogen debranching enzyme
Psang04973	[G]	COG4284 UDP-glucose pyrophosphorylase
Psang04974	[QR]	COG0500 SAM-dependent methyltransferases
Psang04978	[F]	COG0207 Thymidylate synthase
Psang04989	[O]	COG0225 Peptide methionine sulfoxide reductase
Psang04990	[B]	COG2036 Histones H3 and H4
Psang04992	[GEPR]	COG0477 Permeases of the major facilitator superfamily
Psang04995	[U]	COG0552 Signal recognition particle GTPase
Psang04998	[K]	COG5190 TFIIF-interacting CTD phosphatases, including NLI-interacting factor
Psang05001	[J]	COG2890 Methylase of polypeptide chain release factors
Psang05003	[G]	COG0383 Alpha-mannosidase
Psang05006	[O]	COG5021 Ubiquitin-protein ligase
Psang05020	[O]	COG5580 Activator of HSP90 ATPase
Psang05025	[F]	COG0035 Uracil phosphoribosyltransferase
Psang05027	[O]	COG3175 Cytochrome oxidase assembly factor
Psang05029	[TDK]	COG5041 Casein kinase II, beta subunit
Psang05031	[S]	COG3346 Uncharacterized conserved protein
Psang05035	[LR]	COG0494 NTP pyrophosphohydrolases including oxidative damage repair enzymes
Psang05037	[EF]	COG0458 Carbamoylphosphate synthase large subunit (split gene in MJ)
Psang05038	[DT]	COG5057 Phosphotyrosyl phosphatase activator
Psang05042	[T]	COG0784 FOG: CheY-like receiver
Psang05048	[MG]	COG0451 Nucleoside-diphosphate-sugar epimerases
Psang05053	[E]	COG4992 Ornithine/acetylornithine aminotransferase
Psang05059	[OC]	COG0526 Thiol-disulfide isomerase and thioredoxins
Psang05061	[G]	COG2273 Beta-glucanase/Beta-glucan synthetase
Psang05062	[IQR]	COG1028 Dehydrogenases with different specificities (related to short-chain alcohol dehydrogenases)
Psang05064	[R]	COG3491 Isopenicillin N synthase and related dioxygenases
Psang05068	[T]	COG5422 RhoGEF, Guanine nucleotide exchange factor for Rho/Rac/Cdc42-like GTPases
Psang05069	[B]	COG2036 Histones H3 and H4
Psang05076	[P]	COG0605 Superoxide dismutase
Psang05079	[R]	COG0457 FOG: TPR repeat
Psang05083	[S]	COG1990 Uncharacterized conserved protein
Psang05085	[P]	COG0607 Rhodanese-related sulfurtransferase
Psang05087	[R]	COG0699 Predicted GTPases (dynamin-related)
Psang05090	[O]	COG0625 Glutathione S-transferase
Psang05096	[R]	COG1100 GTPase SAR1 and related small G proteins
Psang05102	[O]	COG5071 26S proteasome regulatory complex component
Psang05108	[R]	COG2319 FOG: WD40 repeat
Psang05116	[K]	COG5025 Transcription factor of the Forkhead/HNF3 family
Psang05117	[O]	COG0638 20S proteasome, alpha and beta subunits
Psang05118	[LKJ]	COG0513 Superfamily II DNA and RNA helicases
Psang05125	[R]	COG0699 Predicted GTPases (dynamin-related)
Psang05126	[H]	COG0285 Folylpolyglutamate synthase
Psang05128	[Q]	COG2175 Probable taurine catabolism dioxygenase
Psang05132	[O]	COG5078 Ubiquitin-protein ligase
Psang05134	[S]	COG3752 Predicted membrane protein
Psang05139	[J]	COG0023 Translation initiation factor 1 (eIF-1/SUI1) and related proteins
Psang05143	[C]	COG1053 Succinate dehydrogenase/fumarate reductase, flavoprotein subunit
Psang05144	[R]	COG2319 FOG: WD40 repeat
Psang05150	[GEPR]	COG0477 Permeases of the major facilitator superfamily
Psang05153	[P]	COG0607 Rhodanese-related sulfurtransferase
Psang05158	[IQR]	COG1028 Dehydrogenases with different specificities (related to short-chain alcohol dehydrogenases)
Psang05162	[J]	COG2139 Ribosomal protein L21E
Psang05164	[C]	COG1048 Aconitase A
Psang05167	[O]	COG0443 Molecular chaperone
Psang05168	[Q]	COG2124 Cytochrome P450
Psang05169	[EH]	COG0512 Anthranilate/para-aminobenzoate synthases component II
Psang05171	[R]	COG2319 FOG: WD40 repeat
Psang05172	[R]	COG2319 FOG: WD40 repeat
Psang05179	[E]	COG2939 Carboxypeptidase C (cathepsin A)
Psang05180	[BK]	COG5076 Transcription factor involved in chromatin remodeling, contains bromodomain
Psang05181	[K]	COG5247 Class 2 transcription repressor NC2, alpha subunit (DRAP1 homolog)
Psang05182	[HC]	COG0654 2-polyprenyl-6-methoxyphenol hydroxylase and related FAD-dependent oxidoreductases
Psang05196	[G]	COG5026 Hexokinase
Psang05197	[S]	COG5636 Uncharacterized conserved protein, contains Zn-ribbon-like motif
Psang05200	[O]	COG0501 Zn-dependent protease with chaperone function
Psang05202	[D]	COG5657 CAS/CSE protein involved in chromosome segregation
Psang05207	[H]	COG0161 Adenosylmethionine-8-amino-7-oxononanoate aminotransferase
Psang05212	[O]	COG5029 Prenyltransferase, beta subunit
Psang05218	[S]	COG4886 Leucine-rich repeat (LRR) protein
Psang05220	[U]	COG5143 Synaptobrevin/VAMP-like protein
Psang05223	[KB]	COG5137 Histone chaperone involved in gene silencing
Psang05225	[J]	COG0024 Methionine aminopeptidase
Psang05227	[H]	COG5031 Uncharacterized protein involved in ubiquinone biosynthesis
Psang05229	[E]	COG0685 5,10-methylenetetrahydrofolate reductase
Psang05231	[R]	COG1064 Zn-dependent alcohol dehydrogenases
Psang05234	[RTKL]	COG0515 Serine/threonine protein kinase
Psang05235	[A]	COG5186 Poly(A) polymerase
Psang05236	[C]	COG0281 Malic enzyme
Psang05240	[A]	COG5226 mRNA capping enzyme, guanylyltransferase (alpha) subunit
Psang05241	[H]	COG0095 Lipoate-protein ligase A
Psang05242	[RTKL]	COG0515 Serine/threonine protein kinase
Psang05245	[Q]	COG3486 Lysine/ornithine N-monooxygenase
Psang05246	[I]	COG0439 Biotin carboxylase
Psang05247	[G]	COG3408 Glycogen debranching enzyme
Psang05249	[S]	COG5202 Predicted membrane protein
Psang05253	[G]	COG1472 Beta-glucosidase-related glycosidases
Psang05255	[E]	COG0174 Glutamine synthetase
Psang05256	[F]	COG1816 Adenosine deaminase
Psang05259	[O]	COG1225 Peroxiredoxin
Psang05264	[E]	COG0626 Cystathionine beta-lyases/cystathionine gamma-synthases
Psang05268	[B]	COG2036 Histones H3 and H4
Psang05275	[I]	COG4799 Acetyl-CoA carboxylase, carboxyltransferase component (subunits alpha and beta)
Psang05280	[MJ]	COG1208 Nucleoside-diphosphate-sugar pyrophosphorylase involved in lipopolysaccharide biosynthesis/translation initiation factor 2B, gamma/epsilon subunits (eIF-2Bgamma/eIF-2Bepsilon)
Psang05286	[H]	COG1985 Pyrimidine reductase, riboflavin biosynthesis
Psang05293	[IQR]	COG1028 Dehydrogenases with different specificities (related to short-chain alcohol dehydrogenases)
Psang05299	[O]	COG0501 Zn-dependent protease with chaperone function
Psang05304	[C]	COG1012 NAD-dependent aldehyde dehydrogenases
Psang05306	[U]	COG5058 Protein transporter of the TRAM (translocating chain-associating membrane) superfamily, longevity assurance factor
Psang05307	[R]	COG0656 Aldo/keto reductases, related to diketogulonate reductase
Psang05308	[O]	COG0459 Chaperonin GroEL (HSP60 family)
Psang05309	[R]	COG0656 Aldo/keto reductases, related to diketogulonate reductase
Psang05315	[S]	COG3837 Uncharacterized conserved protein, contains double-stranded beta-helix domain
Psang05320	[MG]	COG0451 Nucleoside-diphosphate-sugar epimerases
Psang05323	[J]	COG0060 Isoleucyl-tRNA synthetase
Psang05336	[GEPR]	COG0477 Permeases of the major facilitator superfamily
Psang05345	[RTKL]	COG0515 Serine/threonine protein kinase
Psang05347	[H]	COG2145 Hydroxyethylthiazole kinase, sugar kinase family
Psang05349	[K]	COG0085 DNA-directed RNA polymerase, beta subunit/140 kD subunit
Psang05366	[O]	COG0652 Peptidyl-prolyl cis-trans isomerase (rotamase) - cyclophilin family
Psang05370	[V]	COG1132 ABC-type multidrug transport system, ATPase and permease components
Psang05371	[R]	COG1161 Predicted GTPases
Psang05374	[HE]	COG0111 Phosphoglycerate dehydrogenase and related dehydrogenases
Psang05374	[CE]	COG0473 Isocitrate/isopropylmalate dehydrogenase
Psang05374	[E]	COG0624 Acetylornithine deacetylase/Succinyl-diaminopimelate desuccinylase and related deacylases
Psang05374	[C]	COG1012 NAD-dependent aldehyde dehydrogenases
Psang05374	[P]	COG2072 Predicted flavoprotein involved in K+ transport
Psang05374	[R]	COG3450 Predicted enzyme of the cupin superfamily
Psang05377	[LDA]	COG5049 5'-3' exonuclease
Psang05382	[C]	COG1252 NADH dehydrogenase, FAD-containing subunit
Psang05383	[A]	COG5226 mRNA capping enzyme, guanylyltransferase (alpha) subunit
Psang05386	[JA]	COG2136 Predicted exosome subunit/U3 small nucleolar ribonucleoprotein (snoRNP) component, contains IMP4 domain
Psang05390	[P]	COG0004 Ammonia permease
Psang05395	[S]	COG2938 Uncharacterized conserved protein
Psang05400	[R]	COG1310 Predicted metal-dependent protease of the PAD1/JAB1 superfamily
Psang05401	[C]	COG3474 Cytochrome c2
Psang05406	[C]	COG0281 Malic enzyme
Psang05407	[R]	COG2319 FOG: WD40 repeat
Psang05415	[L]	COG1311 Archaeal DNA polymerase II, small subunit/DNA polymerase delta, subunit B
[truncated: 469 more rows]
