# Supplementary material for: A First Insight into Pycnoporus sanguineus BAFC 2126 Transcriptome
Source: PLoS One. 2013 Dec 2;8(12):e81033. doi: 10.1371/journal.pone.0081033 (PMC3846667; doi:10.1371/journal.pone.0081033)
Supplement: Table S7 — Assignation of putative functions to predicted P. sanguineus CAZy families. (XLSX) [file pone.0081033.s008.xlsx]

## Sheet: Hoja1
Cazy Family	Putative function	Related process	Number of proteins
GH1	b-glucosidase	Cellulose hydrolysis	1
GH3	b-glucosidase	Cellulose hydrolysis	4
GH9	Endo-1,4-b-glucanase (cellulase)	Cellulose hydrolysis	1
GH61	Endoglucanase	Cellulose hydrolysis	6
CE15	Glucuronoyl methylesterase	Hemicellulose hydrolysis	1
CE16	Acetylesterase	Hemicellulose hydrolysis	1
GH10	Endo 1,4-b-xylanase	Hemicellulose hydrolysis	1
GH115	Glucuronidase	Hemicellulose hydrolysis	1
GH2	b-mannosidase	Hemicellulose hydrolysis	1
GH27	a-galactosidase	Hemicellulose hydrolysis	2
GH3	xylan 1,4-b-xylosidase	Hemicellulose hydrolysis	1
GH43	Arabinan endo-1,5-α-L-arabinanase	Hemicellulose hydrolysis	1
GH53	Arabinogalactan endo-b-1,4-galactanase	Hemicellulose hydrolysis	1
GH71/99	Xylosidase/arabinosidase	Hemicellulose hydrolysis	1
GH79	b-glucuronidase	Hemicellulose hydrolysis	5
GH95	a-L-fucosidase	Hemicellulose hydrolysis	1
GH28	Rhamnogalacturonase	Pectin hydrolysis	1
GH88	b-glucuronyl hydrolase	Pectin hydrolysis	3
CE4	Chitin deacetylase	Fungal cell wall biogenesis and remodelation	4
CE9	N-acetylglucosamine-6-phosphate deacetylase	Fungal cell wall biogenesis and remodelation	3
GH5	b-1,3-glucanase	Fungal cell wall biogenesis and remodelation	8
GH16	Endo-1,3(4)-b-glucanase	Fungal cell wall biogenesis and remodelation	27
GH17	Glucan endo-1,3-b-glucosidase	Fungal cell wall biogenesis and remodelation	2
GH18	Chitinase	Fungal cell wall biogenesis and remodelation	14
GH20	b-N-1,4-acetylhexosaminidase	Fungal cell wall biogenesis and remodelation	2
GH30	b-1,6-glucanase	Fungal cell wall biogenesis and remodelation	2
GH55	b-1,3-glucanase	Fungal cell wall biogenesis and remodelation	2
GH64	b -1,3-glucanase / thaumatin-like protein	Fungal cell wall biogenesis and remodelation	1
GH71	a-1,3-glucanase	Fungal cell wall biogenesis and remodelation	2
GH72	b -1,3-glucanosyltransglycosylase	Fungal cell wall biogenesis and remodelation	1
GH76	a-1,6-mannanase	Fungal cell wall biogenesis and remodelation	1
GT2	Chitin synthase / polysaccharide synthase	Fungal cell wall biogenesis and remodelation	14
GT5/GH13	UDP-Glc: a-1,3-glucan synthase	Fungal cell wall biogenesis and remodelation	2
GT48	1,3-b glucan synthase	Fungal cell wall biogenesis and remodelation	2
GH13	a-amylase	Starch, glycogen and trehalose metabolism	2
GH13	Amylo-a-1,6-glucosidase	Starch, glycogen and trehalose metabolism	1
GH13	1,4-a-glucan branching enzyme	Starch, glycogen and trehalose metabolism	1
GH15	Glucoamylase	Starch, glycogen and trehalose metabolism	2
GH31	a-glucosidase	Starch, glycogen and trehalose metabolism	4
GH37	a,a-trehalase	Starch, glycogen and trehalose metabolism	3
GT1	UDP-Glycosyltransferase	Starch, glycogen and trehalose metabolism	3
GT3	Glycogen synthase	Starch, glycogen and trehalose metabolism	1
GT4 / GT1	Trehalose synthase	Starch, glycogen and trehalose metabolism	1
GT8	Nucleotide-diphospho-sugar transferase	Starch, glycogen and trehalose metabolism	2
GT20	a,a-trehalose-phosphate synthase	Starch, glycogen and trehalose metabolism	3
GT35	Glycogen/starch phosphorylase	Starch, glycogen and trehalose metabolism	1
GH38	a-mannosidase	Synthesis and processing of N-linked glycoproteins	1
GH47	Mannosyl-oligosaccharide 1,2-a-mannosidase	Synthesis and processing of N-linked glycoproteins	3
GH63	Mannosyl-oligosaccharide glucosidase	Synthesis and processing of N-linked glycoproteins	2
GH92	a-mannosidase	Synthesis and processing of N-linked glycoproteins	2
GT4	Mannosyltransferase	Synthesis and processing of N-linked glycoproteins	2
GT15	Mannosyltransferase	Synthesis and processing of N-linked glycoproteins	2
GT17	b -1,4-mannosyl-glycoprotein b-1,4-N-acetylglucosaminyltransferase	Synthesis and processing of N-linked glycoproteins	1
GT22	Dol-P-Man a-mannosyltransferase	Synthesis and processing of N-linked glycoproteins	1
GT24	UDP-Glc: glycoprotein a-glucosyltransferase	Synthesis and processing of N-linked glycoproteins	1
GT39	Dol-P-Man: protein a-mannosyltransferase	Synthesis and processing of N-linked glycoproteins	3
GT41	Protein N-acetylglucosaminyltransferase	Synthesis and processing of N-linked glycoproteins	1
GT69	GDP-Man: a-1,3-mannosyltransferase	Synthesis and processing of N-linked glycoproteins	3
CE1	ND	unknown / other	1
GH23	Lysozyme-like protein	unknown / other	1
GT31	ND	unknown / other	1
GT32	ND	unknown / other	3
PL14	Alginate / glucuronan lyase	unknown / other	4
PL8	Glycosaminoglycan polysaccharide lyase	unknown / other	2
ND: Not determined
